# Supplementary material for: Striatal transcriptome of a mouse model of ADHD reveals a pattern of synaptic remodeling
Source: PLoS One. 2018 Aug 15;13(8):e0201553. doi: 10.1371/journal.pone.0201553 (PMC6093675; doi:10.1371/journal.pone.0201553)
Supplement: S1 Table — “Selection” refers to effect of selection, “drug” refers to effect of amphetamine, and “interaction” refers to the interaction between “selection” and “drug” in a 2-way ANOVA of log RPKM. “repheno” refers to the correlation between gene expression and distance traveled on days 5 and 6 at the 6.5 month time-point. “drug.response” refers to correlations between gene expression and distance traveled on day 7 within the 2 hour period after the mice received the saline injection or the amphetamine injection up until the point when they were euthanized. “pnd60.activity” refers to correlation between gene expression and distance traveled at the 3 month time-point during original behavioral phenotyping. “logFC” refers to log fold change for categorical variables; “cor” refers to correlations for continuous variables. “LR” refers to likelihood ratio, “logCPM” gives log of counts per million. All other column labels use standard acronyms. (XLSX) [file pone.0201553.s001.xlsx]

## Sheet: Table 1
mgi_symbol	mgi_description	chromosome_name	start_position	end_position	strand	band	ensembl_gene_id	duplicate	notes	wgcna.module	wgcna.module.membership	logCPM	selection.logFC	selection.logCPM	selection.LR	selection.PValue	selection.FDR	drug.logFC	drug.LR	drug.PValue	drug.FDR	interaction.logFC	interaction.logCPM	interaction.LR	interaction.PValue	interaction.FDR	repheno.cor	repheno.LR	repheno.PValue	repheno.FDR	drug.response.cor	drug.response.LR	drug.response.PValue	drug.response.FDR	pnd60.cor	pnd60.activity.LR	pnd60.activity.PValue	pnd60.activity.FDR
Cyp4f16	cytochrome P450, family 4, subfamily f, polypeptide 16	17	32536558	32551798	1	B1	ENSMUSG00000048440	FALSE		14	0.590561	1.14194	0.509571	1.14194	1.8827	0.170028	0.99992	-2.40686	25.0364	5.62578e-07	0.000488498	2.87459	1.14194	23.0046	1.61612e-06	0.0011317	0.49238	4.01321	0.045145	0.691669	0.251914	0.85163	0.356092	0.999962	0.518353	5.72641	0.0167117	0.999969
Sertad4	SERTA domain containing 4	1	192844431	192855752	-1	H6	ENSMUSG00000016262	FALSE		19	0.532766	5.22697	-0.201578	5.22697	3.09939	0.0783219	0.861436	-0.337931	8.68138	0.00321478	0.241319	0.750791	5.22697	21.2858	3.95657e-06	0.00223089	-0.0853019	0.416231	0.518824	0.999629	-0.168342	0.875312	0.349489	0.999962	0.128972	0.658393	0.417128	0.999969
Glo1	glyoxalase 1	17	30592866	30612659	-1	A3.3	ENSMUSG00000024026	FALSE	Variants of Glo1 are associated with metabolic schizophrenia (PMID: 24995521) and are also associated with autism spectrum disorder (PMID: 24671236)	14	0.832987	7.07604	0.692158	7.07604	21.4892	3.55835e-06	0.00208769	-0.760374	22.2246	2.42541e-06	0.00156401	0.946599	7.07604	18.6709	1.55335e-05	0.00674401	0.51397	16.5401	4.76318e-05	0.0127653	0.234286	1.39734	0.237169	0.999962	0.578454	22.9468	1.66544e-06	0.00301277
Cxx1a	CAAX box 1A	X	53642488	53643763	-1	A5	ENSMUSG00000067925	FALSE		6	0.423583	4.70329	-0.330325	4.70329	8.5942	0.00337235	0.246904	-0.360869	9.36103	0.00221648	0.195194	0.656645	4.70329	16.0649	6.12072e-05	0.0186043	-0.0429999	0.0779795	0.780054	0.999629	-0.0325463	0.0400814	0.841321	0.999962	-0.0671741	0.0962832	0.756336	0.999969
Tcea1-ps1	transcription elongation factor A (SII) 1, pseudogene 1	15	90882615	90883518	1	E3	ENSMUSG00000067869	FALSE		8	0.528565	0.0979013	-0.132324	0.0979013	0.136238	0.71205	0.99992	2.0236	32.1146	1.45337e-08	2.10332e-05	-2.01032	0.0979013	15.8904	6.71193e-05	0.0199593	-0.373023	2.44261	0.118079	0.92097	-0.245237	1.11387	0.291241	0.999962	-0.163375	0.906379	0.341077	0.999969
Gm7293	predicted gene 7293	9	51621425	51624874	1	A5.3	ENSMUSG00000078308	FALSE		2	0.461876	0.878115	-1.47001	0.878115	1.94849	0.162749	0.999424	-0.105103	0.0114883	0.914643	0.99992	-6.1201	0.878115	14.7947	0.000119875	0.0304345	-0.344217	8.86153	0.00291243	0.191111	-0.317024	5.5421	0.0185643	0.999962	-0.0479763	0.00644773	0.936	0.999969
Gm13202	predicted gene 13202	4	148068031	148068492	-1	E2	ENSMUSG00000094320	FALSE		4	0.376508	-0.232429	0.589953	-0.232429	0.240301	0.623989	0.99992	6.29743	21.4282	3.67327e-06	0.00212638	-6.46721	-0.232429	14.6391	0.000130187	0.0318359	-0.0356023	2.85001	0.0913736	0.849745	0.100292	7.7304	0.00542986	0.614112	0.0657467	3.52217	0.060553	0.999969
Gm14038	predicted gene 14038	2	134762073	134763642	-1	F3	ENSMUSG00000083879	FALSE		11	0.586372	-0.505427	4.57572	-0.505427	29.6868	5.07783e-08	6.12386e-05	-0.0678368	0.00716115	0.932561	0.99992	-4.37368	-0.505427	13.6791	0.000216858	0.0446214	0.543853	44.6638	2.33946e-11	8.46416e-08	0.420094	50.9156	9.64262e-13	6.9774e-09	0.0906857	0.867963	0.35152	0.999969
Gm3510	predicted gene 3510	5	15923755	15933406	-1	A2	ENSMUSG00000096936	FALSE		4	0.656474	0.617153	-2.49458	0.617153	38.4667	5.56961e-10	1.15148e-06	0.0170234	0.0030407	0.956025	0.99992	1.84069	0.617153	13.6599	0.000219078	0.0448318	-0.532466	4.91566	0.0266142	0.558363	-0.338172	1.60147	0.205695	0.999962	-0.220378	1.42725	0.232214	0.999969
Gm5514	predicted gene 5514	19	21938079	21938384	1	B	ENSMUSG00000045104	FALSE		1	0.414072	1.21639	3.7663	1.21639	24.7747	6.44366e-07	0.000537996	3.80107	25.0949	5.45769e-07	0.000487884	-3.44446	1.21639	13.4909	0.000239726	0.0462574	0.0168969	0.00665062	0.935003	0.999629	-0.075765	0.158393	0.690641	0.999962	0.352268	2.33669	0.126358	0.999969
Tekt5	tektin 5	16	10357948	10395490	-1	A1	ENSMUSG00000039179	FALSE	Possibly interacts with actin remodeling proteins (two-hybrid experiments in humans, annotation from PubMed)	1	0.500327	2.21429	2.07921	2.21429	31.891	1.63073e-08	2.28386e-05	1.29206	13.0098	0.000309866	0.0564089	-1.68449	2.21429	12.8475	0.000337939	0.0598711	0.692247	11.0325	0.000895259	0.098153	0.562999	6.33245	0.0118548	0.853549	0.40178	3.95716	0.0466724	0.999969
Gm12933	predicted gene 12933	4	126665254	126666125	1	D2.2	ENSMUSG00000081210	FALSE		1	0.543177	0.197881	1.30228	0.197881	1.26381	0.260932	0.99992	-6.99102	17.5726	2.76543e-05	0.0103653	6.84487	0.197881	12.5342	0.000399571	0.0658438	0.206045	1.04072	0.307653	0.999629	-0.053105	0.0947801	0.758186	0.999962	0.0357831	0.0107283	0.917505	0.999969
Scube3	signal peptide, CUB domain, EGF-like 3	17	28142316	28174852	1	A3.3	ENSMUSG00000038677	FALSE		14	0.636129	4.02095	0.027462	4.02095	0.0321221	0.85776	0.99992	-0.525203	12.7932	0.000347876	0.0599341	0.744305	4.02095	12.1553	0.000489485	0.0750935	0.72406	29.2993	6.2018e-08	7.47937e-05	0.725922	21.5311	3.48138e-06	0.00458022	0.278107	1.50916	0.219268	0.999969
Gm5815	predicted pseudogene 5815	17	58593659	58594843	1	D	ENSMUSG00000046952	FALSE		19	0.611048	-0.667707	-0.359594	-0.667707	0.11981	0.729241	0.99992	-4.91428	15.1316	0.000100269	0.027208	5.47465	-0.667707	11.6619	0.00063793	0.0911064	0.22867	0.577094	0.447454	0.999629	0.199365	0.314119	0.575164	0.999962	0.2613	1.50197	0.220368	0.999969
Gm4723	predicted gene 4723	2	175372436	175384201	1	H4	ENSMUSG00000078898	FALSE		14	0.606043	-1.07057	-0.0296709	-1.07057	0.00213588	0.963138	0.99992	-1.63244	5.96641	0.014581	0.498935	3.1465	-1.07057	11.3569	0.000751671	0.0998666	0.213951	1.46609	0.225963	0.999629	0.055468	0.114111	0.735512	0.999962	0.47175	12.0509	0.000517683	0.216819
Cplx1	complexin 1	5	108518554	108550024	-1	F	ENSMUSG00000033615	FALSE		9	0.709171	8.78393	0.255882	8.78393	12.5184	0.000402961	0.0658438	0.0889268	1.53594	0.215223	0.99992	-0.344593	8.78393	11.3493	0.000754754	0.0998666	0.446656	3.81823	0.0506978	0.727149	0.341937	2.24311	0.134211	0.999962	0.186601	0.511125	0.474652	0.999969
Trpc4	transient receptor potential cation channel, subfamily C, member 4	3	54156057	54318470	1	C	ENSMUSG00000027748	FALSE		7	0.807757	3.87368	-0.0687784	3.87368	0.198608	0.655847	0.99992	-0.271521	3.00446	0.0830357	0.879806	0.735865	3.87368	11.3385	0.00075916	0.0998779	0.0068776	0.0227729	0.880049	0.999629	-0.155129	0.838404	0.359854	0.999962	0.0113929	0.0641976	0.79998	0.999969
Abcb1b	ATP-binding cassette, sub-family B (MDR/TAP), member 1B	5	8798147	8866314	1	A1	ENSMUSG00000028970	FALSE		8	0.720252	0.812755	-1.65232	0.812755	36.4906	1.53405e-09	2.6641e-06	0.0663035	0.0722568	0.788079	0.99992	1.225	0.812755	11.135	0.000847125	0.108492	-0.656943	11.8032	0.000591293	0.0731384	-0.534963	7.94126	0.00483203	0.59262	-0.175416	0.747488	0.387273	0.999969
Sncb	synuclein, beta	13	54758860	54766595	-1	B1	ENSMUSG00000034891	FALSE	Synucleins are important to the release of dopamine between substantia nigra neurons and striatal neurons.	9	0.770089	7.27677	0.111876	7.27677	1.37114	0.241615	0.99992	0.0769889	0.668413	0.413605	0.99992	-0.456737	7.27677	10.8857	0.000969097	0.119287	-0.0279699	0.0855042	0.769972	0.999629	-0.0385439	0.298062	0.5851	0.999962	-0.145123	0.0976628	0.754653	0.999969
Gm8355	predicted pseudogene 8355	10	14745362	14746117	-1	A2	ENSMUSG00000093798	FALSE		1	0.591489	5.52515	-0.00495373	5.52515	0.00101388	0.974598	0.99992	0.0876837	0.333947	0.563344	0.99992	0.733343	5.52515	10.6444	0.00110405	0.130609	0.209562	0.960523	0.327055	0.999629	-0.0527675	0.000834796	0.97695	0.999962	0.204285	1.59981	0.20593	0.999969
Rasd1	RAS, dexamethasone-induced 1	11	59963181	59964944	-1	B1.3	ENSMUSG00000049892	FALSE		7	0.844703	2.86523	-0.243553	2.86523	0.516702	0.472252	0.99992	-0.441081	1.8843	0.169846	0.99992	1.51173	2.86523	10.6365	0.00110875	0.130808	-0.0416003	0.364758	0.545876	0.999629	-0.212172	1.84355	0.174535	0.999962	0.147113	0.395539	0.529402	0.999969
Slc14a2	solute carrier family 14 (urea transporter), member 2	18	78146940	78209094	-1	E3	ENSMUSG00000024552	FALSE		7	0.916118	-0.152883	-0.345652	-0.152883	0.498423	0.480194	0.99992	-0.849794	2.98178	0.0842067	0.882006	2.2618	-0.152883	10.571	0.00114878	0.133954	-0.00772154	0.00932847	0.923057	0.999629	-0.159838	0.728877	0.393247	0.999962	0.111661	0.367984	0.544105	0.999969
Tubb4b-ps1	tubulin, beta 4B class IVB, pseudogene 1	5	7179365	7180699	1	A1	ENSMUSG00000095159	FALSE		1	0.4461	2.74152	1.67744	2.74152	2.92099	0.0874344	0.890348	-4.63406	14.1364	0.000170022	0.0378435	4.83087	2.74152	10.3741	0.00127797	0.143371	0.551781	3.74428	0.0529885	0.73323	0.364394	0.939939	0.332294	0.999962	0.346916	2.17062	0.14067	0.999969
Kcnab3	potassium voltage-gated channel, shaker-related subfamily, beta member 3	11	69326258	69333042	1	B3	ENSMUSG00000018470	FALSE		9	0.706383	4.78269	0.368757	4.78269	5.41666	0.0199455	0.567252	0.171306	1.11732	0.290496	0.99992	-0.742779	4.78269	10.3115	0.00132205	0.146835	0.132595	0.555184	0.456207	0.999629	0.107395	0.208845	0.647674	0.999962	0.132051	0.537429	0.4635	0.999969
H2-T10	histocompatibility 2, T region locus 10	17	36115876	36121465	-1	B1	ENSMUSG00000079491	FALSE		31	0.319421	0.705075	-0.231091	0.705075	0.196802	0.657314	0.99992	-1.80945	10.7482	0.0010438	0.125533	2.40165	0.705075	10.2557	0.00136263	0.150152	0.532173	7.73126	0.00542728	0.260984	0.421841	3.74466	0.0529767	0.999962	0.603811	16.0556	6.15093e-05	0.0556351
Emp2	epithelial membrane protein 2	16	10281749	10313968	-1	A1	ENSMUSG00000022505	FALSE	OVERLAP	8	0.588339	3.50414	-0.935775	3.50414	22.9263	1.68336e-06	0.00116008	-0.323414	3.04545	0.0809637	0.873105	0.870373	3.50414	10.2335	0.00137916	0.151206	-0.632327	19.7923	8.63296e-06	0.00337666	-0.545281	15.9842	6.38748e-05	0.0330141	-0.324104	1.35183	0.244958	0.999969
Fam163b	family with sequence similarity 163, member B	2	27110380	27142491	-1	A3	ENSMUSG00000009216	FALSE		2	0.930396	5.92956	-0.334569	5.92956	4.68123	0.0304939	0.667637	-0.0776495	0.252758	0.615139	0.99992	-0.700868	5.92956	10.1064	0.00147755	0.156544	-0.262407	1.58809	0.207599	0.999629	-0.0540376	0.0691059	0.792643	0.999962	-0.107642	0.895724	0.343931	0.999969
Adam11	a disintegrin and metallopeptidase domain 11	11	102761439	102780262	1	E1	ENSMUSG00000020926	FALSE		39	0.696989	6.2943	0.126118	6.2943	1.82584	0.17662	0.99992	0.0825917	0.761644	0.382815	0.99992	-0.422326	6.2943	10.0006	0.00156488	0.162061	-0.0775544	0.180632	0.67083	0.999629	-0.0238175	0.0604705	0.805754	0.999962	0.0190202	0.178461	0.672699	0.999969
Ano1	anoctamin 1, calcium activated chloride channel	7	144588549	144751974	-1	F5	ENSMUSG00000031075	FALSE		19	0.595838	1.79772	-0.698012	1.79772	5.09836	0.0239485	0.612695	-0.173706	0.346078	0.556342	0.99992	1.33081	1.79772	9.9588	0.00160083	0.162767	-0.246185	3.18665	0.0742419	0.804782	-0.336833	4.89749	0.0268957	0.999962	-0.0630254	0.147716	0.700728	0.999969
Plch2	phospholipase C, eta 2	4	154983115	155056784	-1	E2	ENSMUSG00000029055	FALSE		2	0.818016	5.42894	0.0144367	5.42894	0.0101552	0.919731	0.99992	0.0974331	0.478935	0.488905	0.99992	-0.630035	5.42894	9.94911	0.00160927	0.163243	-0.101007	0.0486544	0.825421	0.999629	0.0578631	0.17129	0.678968	0.999962	-0.11154	0.59415	0.440819	0.999969
Gm10250	predicted pseudogene 10250	15	5120602	5121172	-1	A1	ENSMUSG00000068706	FALSE		3	0.399673	3.18877	-3.59487	3.18877	24.3994	7.82942e-07	0.000629486	0.340412	0.319668	0.571807	0.99992	2.83642	3.18877	9.88197	0.00166906	0.166369	-0.500834	10.162	0.00143364	0.122278	-0.344635	5.93472	0.0148455	0.934102	-0.364354	3.09913	0.0783342	0.999969
Inpp5f	inositol polyphosphate-5-phosphatase F	7	128611328	128696425	1	F3	ENSMUSG00000042105	FALSE		1	0.490352	7.71589	-0.153399	7.71589	3.33005	0.0680247	0.836768	-0.014216	0.029851	0.862829	0.99992	0.369724	7.71589	9.87768	0.00167296	0.166369	-0.0761032	0.124156	0.72457	0.999629	-0.198108	0.648947	0.42049	0.999962	0.331829	2.67657	0.101835	0.999969
Atp2b4	ATPase, Ca++ transporting, plasma membrane 4	1	133702674	133801041	-1	E4	ENSMUSG00000026463	FALSE	Calcium transporter. KEGG: adrenergic signaling.	2	0.598672	7.28824	-0.384929	7.28824	14.3031	0.000155605	0.0359932	-0.505938	22.5574	2.03952e-06	0.00138356	0.461258	7.28824	9.87591	0.00167457	0.166369	-0.177891	0.457421	0.498832	0.999629	-0.126891	0.275234	0.599842	0.999962	-0.293565	1.70283	0.191918	0.999969
Synm	synemin, intermediate filament protein	7	67730161	67759742	-1	C	ENSMUSG00000030554	FALSE		7	0.721919	5.31257	-0.144384	5.31257	2.07184	0.150041	0.984023	-0.23212	5.70819	0.016886	0.525159	0.435216	5.31257	9.74686	0.00179629	0.173282	-0.11989	0.520029	0.470829	0.999629	-0.280697	1.97639	0.159771	0.999962	0.0837007	0.380905	0.537119	0.999969
Gm13302	predicted gene 13302	4	41893388	41895236	1	A5	ENSMUSG00000084010	FALSE		17	0.300472	0.0178931	-0.603568	0.0178931	0.275991	0.599341	0.99992	-6.80999	16.8055	4.14137e-05	0.0138465	5.85214	0.0178931	9.71805	0.00182467	0.173682	0.137674	1.06906	0.301157	0.999629	0.175109	0.756608	0.384392	0.999962	-0.218542	1.11047	0.291979	0.999969
Vtn	vitronectin	11	78499091	78502324	1	B5	ENSMUSG00000017344	FALSE		16	0.538276	4.60544	0.50242	4.60544	10.2029	0.00140223	0.152232	0.522806	10.493	0.00119826	0.137628	-0.678915	4.60544	9.57969	0.00196742	0.182244	0.204055	0.941857	0.331801	0.999629	0.133172	0.382132	0.536464	0.999962	-0.140506	0.444224	0.505091	0.999969
Mapk15	mitogen-activated protein kinase 15	15	75993769	75999152	1	D3	ENSMUSG00000063704	FALSE		7	0.857421	1.08737	0.2175	1.08737	0.625376	0.429056	0.99992	-0.251051	0.870909	0.350704	0.99992	1.17887	1.08737	9.52682	0.00202491	0.185863	0.187799	1.05253	0.304926	0.999629	-0.0275631	0.0101346	0.919812	0.999962	0.174091	1.03493	0.309003	0.999969
Gm5619	predicted gene 5619	9	85781863	85782663	-1	E3.1	ENSMUSG00000095308	FALSE		1	0.476072	-0.485313	0.724712	-0.485313	0.493297	0.48246	0.99992	-4.0671	9.43586	0.00212784	0.190872	5.0674	-0.485313	9.40204	0.00216744	0.193286	0.284553	1.17753	0.27786	0.999629	0.139489	0.167427	0.682409	0.999962	0.255932	2.53963	0.111021	0.999969
Lrrc36	leucine rich repeat containing 36	8	105413571	105464086	1	D3	ENSMUSG00000054320	FALSE		7	0.885541	0.302719	-0.215234	0.302719	0.337995	0.560989	0.99992	-0.249916	0.485046	0.486146	0.99992	1.54696	0.302719	9.11324	0.00253767	0.213909	0.0107085	0.0123632	0.911466	0.999629	-0.207064	1.28328	0.257291	0.999962	-0.0186569	0.000124007	0.991115	0.999969
Phtf1	putative homeodomain transcription factor 1	3	103968110	104024598	1	F2.2	ENSMUSG00000058388	FALSE		5	0.425604	5.58398	0.142393	5.58398	1.97632	0.159778	0.995683	0.220157	4.85584	0.0275527	0.648042	-0.428424	5.58398	9.09965	0.00255658	0.214279	-0.113864	0.172339	0.678041	0.999629	-0.000579458	0.00404042	0.949317	0.999962	-0.447646	6.13703	0.0132379	0.977446
Gpsm1	G-protein signalling modulator 1 (AGS3-like, C. elegans)	2	26315515	26348237	1	A3	ENSMUSG00000026930	FALSE		1	0.650617	5.81354	-0.0719147	5.81354	0.686683	0.407295	0.99992	-0.0666026	0.583988	0.444754	0.99992	0.369272	5.81354	9.04734	0.00263077	0.217143	-0.0389042	0.0280045	0.867098	0.999629	-0.180696	0.779579	0.37727	0.999962	0.0757621	0.617393	0.432018	0.999969
Glp1r	glucagon-like peptide 1 receptor	17	30901867	30936510	1	A3.3	ENSMUSG00000024027	FALSE		7	0.751755	0.70374	0.250392	0.70374	0.688418	0.406703	0.99992	-0.416057	1.87091	0.171371	0.99992	1.25585	0.70374	9.01737	0.00267426	0.219897	0.234739	1.32598	0.249522	0.999629	-0.0360779	0.0654344	0.798104	0.999962	0.337762	3.78367	0.051755	0.999969
Noc2l	nucleolar complex associated 2 homolog (S. cerevisiae)	4	156236010	156247616	1	E2	ENSMUSG00000095567	FALSE		10	0.564307	6.35335	-0.400475	6.35335	20.2454	6.81172e-06	0.00342446	-0.388104	20.2811	6.68565e-06	0.00341487	0.367686	6.35335	9.00675	0.00268985	0.220344	-0.20642	0.405855	0.524081	0.999629	-0.0344414	0.039209	0.843035	0.999962	-0.214163	0.904116	0.341681	0.999969
Gm7666	predicted pseudogene 7666	15	6653923	6654741	1	A1	ENSMUSG00000067547	FALSE		1	0.386129	2.32662	2.72496	2.32662	22.3034	2.32795e-06	0.00155493	2.32108	16.6676	4.45355e-05	0.0144295	-2.12423	2.32662	8.98963	0.00271517	0.221999	0.392429	1.87402	0.171015	0.993967	0.227042	0.536054	0.464073	0.999962	0.329134	1.16903	0.2796	0.999969
Dnah3	dynein, axonemal, heavy chain 3	7	119922717	120095177	-1	F2	ENSMUSG00000052273	FALSE		7	0.926126	2.04646	0.445114	2.04646	2.10224	0.147084	0.982814	-0.405321	1.86592	0.171943	0.99992	1.23918	2.04646	8.85581	0.00292158	0.233168	0.203353	1.23708	0.266035	0.999629	0.0305424	0.0791764	0.778417	0.999962	0.102543	0.646	0.421547	0.999969
Hjurp	Holliday junction recognition protein	1	88262471	88277633	-1	D	ENSMUSG00000044783	FALSE		1	0.385241	5.48662	0.308378	5.48662	3.74468	0.0529759	0.788891	-0.70791	17.3715	3.07404e-05	0.0113104	0.68085	5.48662	8.81802	0.0029827	0.236204	0.351993	2.74572	0.0975154	0.869123	0.229253	0.99159	0.319354	0.999962	0.229892	2.24375	0.134155	0.999969
Dgkg	diacylglycerol kinase, gamma	16	22468461	22657221	-1	B1	ENSMUSG00000022861	FALSE		7	0.427566	4.92258	-0.273926	4.92258	2.61118	0.106113	0.926062	-0.473843	7.49647	0.00618199	0.332004	0.715954	4.92258	8.78699	0.00303386	0.238188	-0.167598	1.13206	0.287336	0.999629	-0.237508	1.87266	0.17117	0.999962	-0.184763	1.31152	0.25212	0.999969
Zbtb20	zinc finger and BTB domain containing 20	16	42875881	43642602	1	B4	ENSMUSG00000022708	FALSE		15	0.7413	6.96476	-0.0971823	6.96476	0.661473	0.416041	0.99992	0.0200901	0.028617	0.865666	0.99992	0.503171	6.96476	8.77621	0.00305184	0.23838	0.0511046	0.110255	0.739854	0.999629	0.0649815	0.248137	0.61839	0.999962	-0.0595589	0.725545	0.394331	0.999969
Rassf3	Ras association (RalGDS/AF-6) domain family member 3	10	121410350	121476250	-1	D2	ENSMUSG00000025795	FALSE		2	0.602177	3.97728	0.198341	3.97728	1.75328	0.185465	0.99992	0.12181	0.682483	0.408733	0.99992	-0.619573	3.97728	8.74482	0.00310484	0.239475	-0.330103	4.14974	0.041641	0.666624	-0.237215	2.97548	0.0845349	0.999962	-0.145716	1.48499	0.222996	0.999969
		18	61726390	61735917	1	E1	ENSMUSG00000098702	FALSE		23	0.612903	1.54673	1.56825	1.54673	18.7385	1.49925e-05	0.00657491	0.099706	0.0846211	0.77113	0.99992	-1.51031	1.54673	8.73879	0.00311511	0.239533	0.518169	17.3652	3.08424e-05	0.00910922	0.323577	15.6544	7.60344e-05	0.036679	0.484299	6.63033	0.0100257	0.913708
Pvalb	parvalbumin	15	78191114	78206400	-1	E1	ENSMUSG00000005716	FALSE		9	0.709638	4.28674	0.433531	4.28674	3.70808	0.0541496	0.793472	0.440835	4.09087	0.0431154	0.741207	-0.935788	4.28674	8.67583	0.00322457	0.241319	0.0123183	0.112869	0.736901	0.999629	-0.0192142	0.172818	0.677619	0.999962	0.027247	1.00021	0.31726	0.999969
Cdhr4	cadherin-related family member 4	9	107983287	107999684	1	F1	ENSMUSG00000032595	FALSE		7	0.887514	0.13864	-0.338459	0.13864	0.650641	0.419884	0.99992	-0.514905	1.60696	0.20492	0.99992	1.72273	0.13864	8.66468	0.00324437	0.242023	-0.00733472	0.0303213	0.861763	0.999629	-0.183357	1.01018	0.314859	0.999962	0.0715102	0.0425169	0.836638	0.999969
Chchd1	coiled-coil-helix-coiled-coil-helix domain containing 1	14	20703027	20704417	1	A3	ENSMUSG00000063787	FALSE		8	0.409104	4.20444	0.015231	4.20444	0.0193644	0.889327	0.99992	0.459109	17.3469	3.11414e-05	0.0113616	-0.452228	4.20444	8.6494	0.00327169	0.243226	-0.410574	3.23452	0.0721013	0.799953	-0.253979	1.02628	0.311034	0.999962	-0.479743	4.08543	0.0432545	0.999969
Car14	carbonic anhydrase 14	3	95897768	95904691	-1	F2.1	ENSMUSG00000038526	FALSE	Modulates postsynaptic NMDAR response in glutamatergic synapses in hippocampus (Makani et al., 2012. J. Neurosci.)	41	0.722915	3.03699	0.981135	3.03699	29.558	5.42691e-08	6.36797e-05	0.622296	11.5475	0.00067842	0.0944048	-0.748018	3.03699	8.62377	0.00331804	0.245752	0.327477	3.55244	0.0594578	0.758127	0.092517	0.253365	0.614716	0.999962	0.1832	2.28433	0.130686	0.999969
Wdr66	WD repeat domain 66	5	123252102	123327484	1	F	ENSMUSG00000029442	FALSE		7	0.649881	1.9475	-0.151838	1.9475	0.530341	0.466464	0.99992	-0.483206	5.53035	0.0186894	0.552696	0.859207	1.9475	8.62124	0.00332266	0.245752	0.0309844	0.0092694	0.9233	0.999629	-0.119566	0.313853	0.575326	0.999962	-0.114901	0.171417	0.678855	0.999969
Wnt2	wingless-related MMTV integration site 2	6	17988940	18030585	-1	A2	ENSMUSG00000010797	FALSE		4	0.664434	2.86718	-0.442631	2.86718	6.0374	0.0140059	0.490017	-0.261684	2.11836	0.145542	0.981035	0.760033	2.86718	8.6049	0.0033526	0.24636	-0.261418	1.42238	0.233013	0.999629	-0.165495	0.535582	0.464269	0.999962	0.133823	0.17457	0.676082	0.999969
5430417L22Rik	RIKEN cDNA 5430417L22 gene	2	118745758	118748810	1	E5	ENSMUSG00000074918	FALSE		19	0.597147	5.58798	-0.0791035	5.58798	0.866874	0.351822	0.99992	-0.053503	0.418447	0.517713	0.99992	0.344443	5.58798	8.52287	0.0035071	0.253889	-0.121426	0.268207	0.604537	0.999629	-0.239328	1.26414	0.26087	0.999962	-0.00257611	0.00037373	0.984576	0.999969
Gm10039	predicted pseudogene 10039	11	100361618	100362151	-1	D	ENSMUSG00000091478	FALSE		0	0.666078	1.84138	0.259294	1.84138	0.263146	0.607967	0.99992	1.82533	12.6417	0.000377246	0.0634826	-1.99193	1.84138	8.50914	0.00353366	0.254094	-0.193947	2.66733	0.102428	0.882394	-0.229494	1.99641	0.157673	0.999962	0.186868	2.51116	0.113043	0.999969
Syt6	synaptotagmin VI	3	103575231	103645569	1	F2.2	ENSMUSG00000027849	FALSE		4	0.693685	6.88226	-0.170225	6.88226	2.00071	0.157226	0.993033	-0.00675786	0.0033576	0.953793	0.99992	0.493461	6.88226	8.4871	0.00357673	0.25625	0.116692	0.763759	0.382155	0.999629	0.168757	1.49968	0.22072	0.999962	0.217059	2.21434	0.136734	0.999969
H2-Bl	histocompatibility 2, blastocyst	17	36080115	36084223	-1	B1	ENSMUSG00000073406	FALSE		25	0.322443	0.557289	1.24904	0.557289	2.86012	0.0908007	0.894397	2.13814	8.52205	0.00350869	0.253889	-2.92839	0.557289	8.4333	0.00368412	0.259659	-0.297358	11.5046	0.000694227	0.0823513	-0.2615	9.641	0.00190282	0.353046	-0.317551	7.22055	0.00720735	0.816655
Fndc9	fibronectin type III domain containing 9	11	46235531	46239872	1	B1.1	ENSMUSG00000048721	FALSE		1	0.550874	3.05098	-0.108532	3.05098	0.390499	0.532037	0.99992	-0.0208244	0.0143688	0.904586	0.99992	0.709328	3.05098	8.42568	0.00369958	0.260121	0.00534735	0.0904719	0.763578	0.999629	-0.192641	1.17503	0.278369	0.999962	-0.0143314	0.0119016	0.913127	0.999969
Panx2	pannexin 2	15	89059734	89073567	1	E3	ENSMUSG00000058441	FALSE		9	0.59706	5.9326	0.159906	5.9326	3.13529	0.0766148	0.857139	0.127481	1.93647	0.164053	0.99992	-0.3736	5.9326	8.41189	0.00372775	0.260121	0.136335	0.625245	0.429105	0.999629	0.229706	1.25646	0.262323	0.999962	0.0430106	0.00605414	0.937981	0.999969
Cpne9	copine family member IX	6	113282307	113305627	1	E3	ENSMUSG00000030270	FALSE		39	0.748623	3.87027	0.484654	3.87027	5.43164	0.0197751	0.566236	0.0162593	0.00555424	0.940591	0.99992	-0.881987	3.87027	8.40208	0.00374793	0.260121	0.121794	0.574516	0.44847	0.999629	0.090834	0.204947	0.650757	0.999962	0.159147	0.518243	0.471592	0.999969
Scn1b	sodium channel, voltage-gated, type I, beta	7	31116525	31126945	-1	B1	ENSMUSG00000019194	FALSE		2	0.807301	7.5533	0.0304045	7.5533	0.0760292	0.782752	0.99992	0.000749581	4.61816e-05	0.994578	0.99992	-0.448762	7.5533	8.28686	0.0039933	0.266174	0.00387169	8.08053e-05	0.992828	0.999629	0.110109	0.3648	0.545853	0.999962	0.0223187	0.116986	0.732327	0.999969
Whrn	whirlin	4	63414910	63495991	-1	C1	ENSMUSG00000039137	FALSE		7	0.831689	4.77596	0.0591808	4.77596	0.269034	0.603981	0.99992	-0.197932	3.12971	0.0768776	0.857139	0.460321	4.77596	8.27031	0.00402986	0.267115	0.172404	0.46428	0.495631	0.999629	-0.0288616	0.0362485	0.849003	0.999962	0.0524032	0.250103	0.617003	0.999969
Ntn5	netrin 5	7	45684022	45694556	1	B3	ENSMUSG00000070564	FALSE		2	0.809295	-0.168141	0.401497	-0.168141	0.870931	0.350698	0.99992	0.103184	0.0554184	0.81389	0.99992	-1.84434	-0.168141	8.22872	0.00412325	0.268792	0.235709	1.14953	0.283647	0.999629	0.312961	1.67546	0.195528	0.999962	0.102251	0.499254	0.479828	0.999969
Ica1l	islet cell autoantigen 1-like	1	59989070	60043087	-1	C2	ENSMUSG00000026018	FALSE		14	0.644039	5.23653	0.103316	5.23653	1.26006	0.26164	0.99992	-0.332252	11.9943	0.000533624	0.0804438	0.378147	5.23653	8.22343	0.00413529	0.268792	0.4753	4.48456	0.0342024	0.609935	0.330241	1.73914	0.187247	0.999962	0.303383	3.36127	0.0667467	0.999969
Ak7	adenylate kinase 7	12	105705982	105782447	1	E	ENSMUSG00000041323	FALSE		7	0.933586	2.14756	0.0694216	2.14756	0.0603971	0.805869	0.99992	-0.32104	1.41692	0.233911	0.99992	1.11637	2.14756	8.17454	0.00424825	0.270708	0.0849972	0.255886	0.612961	0.999629	-0.112107	0.300495	0.583572	0.999962	0.108952	1.35724	0.244016	0.999969
Slc22a8	solute carrier family 22 (organic anion transporter), member 8	19	8591254	8611834	1	A	ENSMUSG00000063796	FALSE		46	0.662202	2.8257	0.332259	2.8257	3.67898	0.0551025	0.797869	0.502833	8.39162	0.00376955	0.260603	-0.707843	2.8257	8.13998	0.00432998	0.273639	0.158881	0.80671	0.369095	0.999629	0.148759	0.65499	0.418334	0.999962	-0.101495	0.0194153	0.889182	0.999969
Zic1	zinc finger protein of the cerebellum 1	9	91358058	91365810	-1	E3.2	ENSMUSG00000032368	FALSE		7	0.882578	5.39693	-0.189059	5.39693	0.34375	0.557673	0.99992	0.0213841	0.00519398	0.942547	0.99992	1.24356	5.39693	8.1371	0.00433685	0.273675	0.00181636	0.427166	0.513383	0.999629	-0.238915	3.6501	0.0560657	0.999962	0.0861036	0.0465314	0.829213	0.999969
Tmem47	transmembrane protein 47	X	81070698	81097872	1	B	ENSMUSG00000025666	FALSE		11	0.603759	7.20862	0.00958992	7.20862	0.00828544	0.927473	0.99992	0.0871376	0.683853	0.408263	0.99992	0.443102	7.20862	8.11172	0.004398	0.27593	0.0655346	0.0500531	0.822971	0.999629	-0.093177	0.0899459	0.764246	0.999962	0.0316133	0.00198811	0.964436	0.999969
D330050G23Rik	RIKEN cDNA D330050G23 gene	2	116900152	116912791	1	E5	ENSMUSG00000085316	FALSE		2	0.463948	0.325069	0.0592123	0.325069	0.0218995	0.882355	0.99992	0.247476	0.409465	0.522241	0.99992	-1.64727	0.325069	8.05548	0.00453661	0.28218	0.113581	0.138398	0.709879	0.999629	0.2136	0.601318	0.438076	0.999962	0.045686	1.81826e-05	0.996598	0.999969
Igfbpl1	insulin-like growth factor binding protein-like 1	4	45809468	45826923	-1	B1	ENSMUSG00000035551	FALSE		7	0.825654	0.809321	-0.322818	0.809321	0.801115	0.37076	0.99992	-0.326018	0.844885	0.358003	0.99992	1.42439	0.809321	8.02595	0.00461119	0.284837	-0.0581198	0.131568	0.716812	0.999629	-0.146275	0.593332	0.441134	0.999962	0.141883	0.509549	0.475334	0.999969
Ptpn7	protein tyrosine phosphatase, non-receptor type 7	1	135132725	135145320	1	E4	ENSMUSG00000031506	FALSE	A tyrosine phosphatase.	8	0.674627	2.16742	-0.845748	2.16742	22.2488	2.39512e-06	0.00156401	-0.446588	6.17917	0.0129263	0.473195	0.717624	2.16742	7.95829	0.00478677	0.291598	-0.406088	3.3981	0.0652715	0.773636	-0.229366	0.958199	0.327641	0.999962	-0.270088	1.57707	0.209183	0.999969
Nrn1	neuritin 1	13	36725625	36734477	-1	A3.3	ENSMUSG00000039114	FALSE		2	0.819911	5.21279	-0.111283	5.21279	0.205673	0.65018	0.99992	-0.300617	1.57192	0.209929	0.99992	-0.995069	5.21279	7.95753	0.00478878	0.291598	-0.0508841	0.305877	0.580222	0.999629	0.00635974	0.0412535	0.839049	0.999962	-0.158752	0.66143	0.416056	0.999969
Mut	methylmalonyl-Coenzyme A mutase	17	40934685	40961989	1	B2	ENSMUSG00000023921	FALSE		0	0.12789	5.53921	0.291009	5.53921	5.73682	0.0166129	0.521221	0.30043	6.39664	0.0114336	0.448876	-0.476163	5.53921	7.93213	0.00485646	0.29366	-0.325328	4.23374	0.039628	0.65768	-0.326464	4.4958	0.0339783	0.999962	-0.258262	1.61364	0.20398	0.999969
Tmem25	transmembrane protein 25	9	44793776	44799307	-1	A5.2	ENSMUSG00000002032	FALSE		39	0.777343	4.8414	0.159126	4.8414	2.2126	0.136888	0.973235	0.0815439	0.581868	0.445581	0.99992	-0.430298	4.8414	7.90502	0.00492978	0.295357	-0.00446489	0.00437578	0.947259	0.999629	-0.0287291	0.0678459	0.794499	0.999962	-0.105061	0.186095	0.666187	0.999969
Zkscan1	zinc finger with KRAB and SCAN domains 1	5	138085084	138107822	1	G2	ENSMUSG00000029729	FALSE		4	0.498854	5.81518	-0.0392704	5.81518	0.122583	0.72625	0.99992	0.23217	4.28422	0.0384678	0.716261	-0.446365	5.81518	7.7697	0.00531299	0.307149	-0.207297	1.71665	0.190125	0.999629	-0.0302151	0.00672574	0.934638	0.999962	-0.00252398	0.908204	0.340591	0.999969
Tsix	X (inactive)-specific transcript, opposite strand	X	103431517	103484957	1	D	ENSMUSG00000085715	FALSE		8	0.434165	-0.284473	0.207234	-0.284473	0.179416	0.671876	0.99992	1.23577	6.3189	0.0119458	0.456546	-1.93628	-0.284473	7.73511	0.00541571	0.311842	-0.298583	1.24711	0.264105	0.999629	-0.139014	0.21622	0.641936	0.999962	-0.182091	0.234206	0.628423	0.999969
Odf3b	outer dense fiber of sperm tails 3B	15	89377450	89379254	-1	E3	ENSMUSG00000047394	FALSE		7	0.919378	0.962918	-0.0770609	0.962918	0.057586	0.810353	0.99992	-0.261496	0.723883	0.394873	0.99992	1.23216	0.962918	7.72362	0.00545031	0.31259	0.0449851	0.0703566	0.790818	0.999629	-0.135752	0.414284	0.519803	0.999962	0.0928419	0.845283	0.35789	0.999969
Lypd1	Ly6/Plaur domain containing 1	1	125867622	125913101	-1	E3	ENSMUSG00000026344	FALSE		1	0.714132	6.22083	0.0598518	6.22083	0.410283	0.521826	0.99992	-0.0991617	1.01701	0.31323	0.99992	0.375918	6.22083	7.67909	0.00558643	0.317461	0.330277	2.69527	0.100646	0.880622	0.222449	1.20713	0.271901	0.999962	0.043333	0.358212	0.549501	0.999969
Sp8	trans-acting transcription factor 8	12	118846329	118852578	1	F2	ENSMUSG00000048562	FALSE		7	0.806115	1.5538	-0.350064	1.5538	1.06074	0.303047	0.99992	-0.297092	0.809665	0.368219	0.99992	1.2944	1.5538	7.67301	0.00560529	0.317701	-0.112971	1.01089	0.31469	0.999629	-0.270306	3.11358	0.0776422	0.999962	-0.0127629	0.0501154	0.822863	0.999969
Kcnj9	potassium inwardly-rectifying channel, subfamily J, member 9	1	172321033	172329263	-1	H3	ENSMUSG00000038026	FALSE		2	0.808842	5.43669	0.111941	5.43669	0.827175	0.363091	0.99992	-0.0604879	0.229578	0.631837	0.99992	-0.487686	5.43669	7.66201	0.00563955	0.319226	-0.0477287	0.0559837	0.81296	0.999629	-0.00823178	0.0057256	0.939683	0.999962	0.0771895	0.119413	0.729672	0.999969
Grm2	glutamate receptor, metabotropic 2	9	106644537	106656109	-1	F1	ENSMUSG00000023192	FALSE		9	0.717309	2.78593	0.616556	2.78593	5.48905	0.019136	0.557963	0.215952	0.693353	0.405026	0.99992	-1.03104	2.78593	7.55349	0.00598941	0.326269	0.00409206	0.00867679	0.925785	0.999629	-0.104221	0.439545	0.507342	0.999962	-0.0350281	0.000212546	0.988368	0.999969
Scrt1	scratch homolog 1, zinc finger protein (Drosophila)	15	76516203	76522129	-1	D3	ENSMUSG00000048385	FALSE		17	0.564934	6.56718	0.228602	6.56718	8.4768	0.00359705	0.256858	0.00995487	0.0154326	0.901135	0.99992	-0.307342	6.56718	7.54306	0.00602416	0.326931	0.35225	2.55282	0.110098	0.90461	0.317171	2.05794	0.151414	0.999962	0.138258	0.650243	0.420026	0.999969
2610002M06Rik	RIKEN cDNA 2610002M06 gene	X	107782751	107816334	-1	D	ENSMUSG00000031242	FALSE		20	0.50545	5.31417	-0.1624	5.31417	4.55776	0.0327699	0.682628	-0.109765	2.07796	0.14944	0.983557	0.291658	5.31417	7.45311	0.0063327	0.334885	-0.331828	1.42769	0.232142	0.999629	-0.401299	2.30958	0.128579	0.999962	-0.154481	0.166111	0.683592	0.999969
Wipf3	WAS/WASL interacting protein family, member 3	6	54429603	54503768	1	B3	ENSMUSG00000086040	FALSE		21	0.397212	7.63696	-0.12052	7.63696	0.950314	0.329639	0.99992	-0.260645	4.51021	0.0336931	0.689025	0.479702	7.63696	7.44851	0.00634889	0.335332	0.0996692	0.518505	0.47148	0.999629	0.0872666	0.649491	0.420295	0.999962	0.224093	3.01912	0.0822882	0.999969
Usp9y	ubiquitin specific peptidase 9, Y chromosome	Y	1298957	1459782	-1	A1	ENSMUSG00000069044	FALSE		23	0.325972	-1.26669	1.14428	-1.26669	0.503117	0.478134	0.99992	1.40878	0.751115	0.386124	0.99992	-7.03482	-1.26669	7.39575	0.00653783	0.341162	-0.145956	2.49499	0.114209	0.914329	-0.140432	1.9382	0.163864	0.999962	0.00355542	0.0856912	0.769728	0.999969
Ccdc153	coiled-coil domain containing 153	9	44240677	44247306	1	A5.2	ENSMUSG00000070306	FALSE		7	0.970175	1.82101	0.391323	1.82101	1.29108	0.255848	0.99992	-0.337136	1.03453	0.309098	0.99992	1.29004	1.82101	7.3616	0.00666314	0.344817	0.162645	0.859834	0.353785	0.999629	-0.0552232	0.0292621	0.864175	0.999962	0.113455	1.52836	0.216358	0.999969
Dnah12	dynein, axonemal, heavy chain 12	14	26693274	26891703	1	A3	ENSMUSG00000021879	FALSE		7	0.945556	1.66551	0.0486258	1.66551	0.022141	0.881713	0.99992	-0.302696	0.923604	0.33653	0.99992	1.22382	1.66551	7.32238	0.00681013	0.34949	0.0907197	0.238145	0.625549	0.999629	-0.0976842	0.224224	0.63584	0.999962	0.0350791	0.356061	0.550702	0.999969
Zfp521	zinc finger protein 521	18	13687013	13972733	-1	A1	ENSMUSG00000024420	FALSE		7	0.761763	4.48689	-0.0791661	4.48689	0.437942	0.508117	0.99992	-0.121243	1.03216	0.309653	0.99992	0.453718	4.48689	7.30743	0.006867	0.350888	-0.159835	0.994089	0.318745	0.999629	-0.327052	2.78715	0.0950231	0.999962	0.0556463	0.0984477	0.7537	0.999969
Slc6a7	solute carrier family 6 (neurotransmitter transporter, L-proline), member 7	18	60995381	61014199	-1	E1	ENSMUSG00000052026	FALSE		9	0.778461	5.0928	0.0407518	5.0928	0.107463	0.743051	0.99992	0.0410811	0.109084	0.74119	0.99992	-0.484672	5.0928	7.22598	0.00718561	0.359413	-0.0626438	0.0945228	0.758504	0.999629	-0.0427071	0.095358	0.757473	0.999962	-0.259834	0.974249	0.323623	0.999969
Zfp949	zinc finger protein 949	9	88548020	88571086	1	E3.1	ENSMUSG00000032425	FALSE		38	0.44119	3.58715	0.607751	3.58715	12.1702	0.000485603	0.0749782	0.0135982	0.00597963	0.938363	0.99992	-0.664518	3.58715	7.22344	0.00719576	0.359507	0.0497674	0.35531	0.551123	0.999629	-0.0289452	0.0407692	0.839984	0.999962	0.120597	0.668734	0.413493	0.999969
Zfp11	zinc finger protein 11	5	129654593	129670099	-1	G1.3	ENSMUSG00000051034	FALSE		0	-0.331096	1.35959	-0.510875	1.35959	5.84489	0.0156224	0.511288	-0.534451	6.33375	0.0118462	0.455144	0.805022	1.35959	7.20513	0.00726955	0.362153	-0.291382	1.69159	0.193392	0.999629	-0.241153	1.05246	0.304941	0.999962	-0.166791	0.639922	0.423739	0.999969
Gm26853	predicted gene, 26853	8	19789798	19798548	1	A1.3	ENSMUSG00000097230	FALSE		23	0.511119	2.12972	0.725504	2.12972	5.61004	0.0178579	0.540291	0.871463	8.17276	0.00425241	0.270708	-1.15602	2.12972	7.20409	0.00727376	0.362153	-0.0336039	0.0509248	0.821462	0.999629	-0.150529	0.338525	0.560682	0.999962	0.400223	3.74502	0.0529651	0.999969
Rpl29	ribosomal protein L29	9	106429454	106431568	1	F1	ENSMUSG00000048758	FALSE		21	0.341104	4.43679	0.947941	4.43679	22.1775	2.48564e-06	0.00156401	0.033352	0.0263101	0.871145	0.99992	-0.773867	4.43679	7.13849	0.00754468	0.372233	0.588967	21.2769	3.97499e-06	0.00218454	0.626478	17.0992	3.54779e-05	0.0213932	0.236775	1.6859	0.194143	0.999969
Slc30a3	solute carrier family 30 (zinc transporter), member 3	5	31086106	31108237	-1	B1	ENSMUSG00000029151	FALSE		2	0.892632	4.09042	-0.510008	4.09042	2.34657	0.125559	0.961256	-0.184691	0.35823	0.549491	0.99992	-1.22129	4.09042	7.12494	0.0076019	0.372485	-0.167655	1.27776	0.258316	0.999629	-0.0475947	0.171519	0.678766	0.999962	-0.216562	1.71302	0.190593	0.999969
Ulk4	unc-51-like kinase 4	9	120960268	121277197	-1	F4	ENSMUSG00000040936	FALSE		31	0.404744	1.8785	-0.370081	1.8785	2.63083	0.104807	0.925712	-0.624184	7.36021	0.00666831	0.344817	0.861295	1.8785	7.12403	0.00760576	0.372485	-0.056604	0.00232909	0.961508	0.999629	-0.111863	0.150188	0.698356	0.999962	0.130596	0.539747	0.462537	0.999969
BC023719	cDNA sequence BC023719	17	36111426	36117121	1	B1	ENSMUSG00000092365	FALSE		36	0.554624	0.700314	-1.23977	0.700314	1.45968	0.226981	0.99992	-3.20273	7.93589	0.00484639	0.29366	4.00247	0.700314	7.04847	0.00793329	0.380189	0.369541	1.67064	0.196173	0.999629	0.332685	1.13593	0.286515	0.999962	0.503581	9.9284	0.00162748	0.427235
Nuf2	NUF2, NDC80 kinetochore complex component, homolog (S. cerevisiae)	1	169497934	169531464	-1	H2.3	ENSMUSG00000026683	FALSE		7	0.697116	1.33322	-0.475453	1.33322	2.36203	0.12432	0.958516	-0.0195619	0.00440788	0.947066	0.99992	1.11649	1.33322	6.9907	0.00819342	0.387269	-0.261572	2.44063	0.118228	0.92097	-0.316122	3.45846	0.062929	0.999962	-0.0624433	0.134903	0.713401	0.999969
Sec14l3	SEC14-like 3 (S. cerevisiae)	11	4064841	4077736	1	A1	ENSMUSG00000054986	FALSE		25	0.489269	0.707671	-0.842885	0.707671	7.68632	0.00556411	0.316607	-0.222167	0.572946	0.449091	0.99992	1.10955	0.707671	6.96992	0.0082891	0.389317	-0.362602	3.87308	0.0490664	0.719564	-0.384097	4.19458	0.0405533	0.999962	-0.0116539	0.00190358	0.965199	0.999969
Bhlhe22	basic helix-loop-helix family, member e22	3	18054325	18057509	1	A1	ENSMUSG00000025128	FALSE		2	0.803246	2.74343	-0.366238	2.74343	1.53966	0.214668	0.99992	-0.125426	0.193294	0.660189	0.99992	-1.09477	2.74343	6.9408	0.00842512	0.391846	-0.267991	3.64899	0.0561034	0.746405	-0.208457	1.68694	0.194004	0.999962	-0.196091	1.14981	0.283589	0.999969
Tpcn1	two pore channel 1	5	120534160	120588613	-1	F	ENSMUSG00000032741	FALSE		7	0.533216	4.87691	-0.176205	4.87691	1.7262	0.188897	0.99992	-0.269805	3.6577	0.0558107	0.799293	0.506137	4.87691	6.92296	0.00850961	0.394294	-0.141777	1.11837	0.29027	0.999629	-0.198805	1.37015	0.241785	0.999962	-0.240162	2.0169	0.155556	0.999969
Anpep	alanyl (membrane) aminopeptidase	7	79821803	79848210	-1	D2	ENSMUSG00000039062	FALSE		46	0.836678	1.00178	0.53208	1.00178	4.35586	0.0368817	0.707598	0.489454	3.7085	0.054136	0.793472	-0.941069	1.00178	6.87161	0.00875759	0.401923	0.0736161	0.0517199	0.820097	0.999629	-0.0563457	0.0281446	0.866769	0.999962	-0.10919	0.621095	0.430641	0.999969
Hpgd	hydroxyprostaglandin dehydrogenase 15 (NAD)	8	56294552	56321046	1	B2	ENSMUSG00000031613	FALSE		42	0.461815	1.43788	-0.0247575	1.43788	0.0052436	0.942273	0.99992	0.829863	5.85241	0.0155557	0.511257	-1.24826	1.43788	6.86282	0.00880076	0.402542	-0.407299	5.12864	0.0235341	0.533388	-0.29322	2.67626	0.101855	0.999962	-0.568415	11.3486	0.000755037	0.273173
Hydin	HYDIN, axonemal central pair apparatus protein	8	110266977	110610253	1	D3	ENSMUSG00000059854	FALSE		7	0.955358	1.61372	0.2456	1.61372	0.634124	0.425847	0.99992	-0.274196	0.851995	0.355989	0.99992	1.10454	1.61372	6.85756	0.00882669	0.402542	0.100731	0.281082	0.595993	0.999629	-0.101959	0.213019	0.644412	0.999962	0.0907263	0.805141	0.369561	0.999969
Sgpp2	sphingosine-1-phosphate phosphotase 2	1	78310346	78420286	1	C4	ENSMUSG00000032908	FALSE		0	0.595472	4.69261	0.181616	4.69261	2.10894	0.146441	0.981386	0.139433	1.18436	0.276471	0.99992	-0.467699	4.69261	6.84482	0.00888986	0.404203	0.0272897	0.00443975	0.946875	0.999629	0.0726934	0.0719915	0.788459	0.999962	0.100036	0.308211	0.57878	0.999969
Gcn1l1	GCN1 general control of amino-acid synthesis 1-like 1 (yeast)	5	115565254	115622656	1	F	ENSMUSG00000041638	FALSE		1	0.33644	6.07703	-0.062698	6.07703	0.54963	0.458469	0.99992	0.000854292	9.58522e-05	0.992189	0.99992	0.31345	6.07703	6.83416	0.00894306	0.404871	-0.0848645	0.172679	0.677742	0.999629	-0.176251	0.597408	0.439569	0.999962	-0.116994	0.172211	0.678155	0.999969
Dnah11	dynein, axonemal, heavy chain 11	12	117877982	118199043	-1	F2	ENSMUSG00000018581	FALSE		7	0.830065	1.43182	0.159093	1.43182	0.225053	0.635217	0.99992	-0.174414	0.28724	0.591995	0.99992	1.22573	1.43182	6.81321	0.00904859	0.405841	0.0981369	0.0973506	0.755032	0.999629	-0.1332	0.600026	0.438568	0.999962	-0.0379933	0.127477	0.721063	0.999969
Serpinb6a	serine (or cysteine) peptidase inhibitor, clade B, member 6a	13	33917918	34002794	-1	A3.3	ENSMUSG00000060147	FALSE		8	0.75671	4.56	-0.740929	4.56	41.6139	1.11203e-10	3.44855e-07	-0.381641	10.1739	0.00142442	0.153458	0.429897	4.56	6.8026	0.00910251	0.406161	-0.559827	12.1181	0.000499341	0.0651033	-0.360106	4.16504	0.0412666	0.999962	-0.406613	5.53616	0.0186274	0.999969
Iqca	IQ motif containing with AAA domain	1	90042132	90153401	-1	D	ENSMUSG00000026301	FALSE		7	0.896566	0.839543	-0.122055	0.839543	0.124181	0.724543	0.99992	-0.404613	1.4359	0.230804	0.99992	1.2576	0.839543	6.77735	0.00923219	0.409005	-0.0221777	0.180483	0.670958	0.999629	-0.175737	1.16021	0.281421	0.999962	0.0382762	0.0954919	0.757308	0.999969
Adra1d	adrenergic receptor, alpha 1d	2	131545850	131562283	-1	F1	ENSMUSG00000027335	FALSE		2	0.884475	1.3977	0.0516338	1.3977	0.0255632	0.872972	0.99992	-0.193275	0.366375	0.544987	0.99992	-1.20122	1.3977	6.71443	0.00956359	0.419063	-0.0452586	0.203335	0.652043	0.999629	0.0266021	0.0623791	0.802774	0.999962	-0.134038	0.0489515	0.824898	0.999969
Gm12929	predicted gene 12929	4	126476302	126476671	-1	D2.2	ENSMUSG00000084099	FALSE		14	0.458529	0.253072	0.676667	0.253072	0.838072	0.359949	0.99992	-2.36951	7.95173	0.00480414	0.291716	2.86477	0.253072	6.71287	0.00957196	0.419063	0.364015	3.43393	0.0638699	0.768423	0.193229	0.837072	0.360236	0.999962	0.491923	8.23688	0.00410477	0.652274
Guca1b	guanylate cyclase activator 1B	17	47385393	47392967	1	C	ENSMUSG00000023979	FALSE		14	0.714877	-0.875086	1.16395	-0.875086	3.29835	0.0693494	0.839844	-2.25437	9.5785	0.00196869	0.182244	2.42872	-0.875086	6.69846	0.0096496	0.421487	0.618648	6.49531	0.010816	0.387236	0.454006	2.08251	0.148995	0.999962	0.538035	7.16811	0.0074211	0.819834
Prdm16	PR domain containing 16	4	154316125	154636873	-1	E2	ENSMUSG00000039410	FALSE		7	0.801355	3.69649	0.00436235	3.69649	0.000225127	0.988029	0.99992	-0.60526	3.92888	0.0474635	0.761094	1.08062	3.69649	6.68852	0.00970359	0.421487	0.146122	0.418935	0.517469	0.999629	0.0133195	0.00063712	0.979863	0.999962	0.0507243	0.0284811	0.865983	0.999969
Ccl28	chemokine (C-C motif) ligand 28	13	119623819	119654354	1	D2.3	ENSMUSG00000074715	FALSE	OVERLAP	21	0.49981	-1.99098	3.05563	-1.99098	9.60107	0.00194464	0.181177	1.48524	2.26593	0.132247	0.966119	-3.60036	-1.99098	6.61073	0.0101366	0.431744	0.391157	10.6717	0.00108786	0.102558	0.471766	12.2852	0.000456562	0.138528	-0.119541	1.46498	0.226139	0.999969
Kcnh7	potassium voltage-gated channel, subfamily H (eag-related), member 7	2	62693414	63184287	-1	C1.3	ENSMUSG00000059742	FALSE		2	0.90772	5.63642	-0.00905052	5.63642	0.00299892	0.956328	0.99992	-0.0957804	0.342512	0.558383	0.99992	-0.597084	5.63642	6.60911	0.0101458	0.431744	-0.00288785	0.00909062	0.924041	0.999629	0.110495	0.29888	0.584586	0.999962	-0.0336385	0.619136	0.431368	0.999969
Wdr96	WD repeat domain 96	19	47737561	47919287	-1	D1	ENSMUSG00000044948	FALSE		7	0.939994	1.80916	0.165874	1.80916	0.253893	0.614347	0.99992	-0.129659	0.163643	0.685825	0.99992	1.16432	1.80916	6.58901	0.010261	0.432097	0.0342617	4.13567e-05	0.994869	0.999629	-0.177461	1.28223	0.257485	0.999962	0.0657657	0.903705	0.34179	0.999969
Lzts1	leucine zipper, putative tumor suppressor 1	8	69132669	69184225	-1	B3.3	ENSMUSG00000036306	FALSE		4	0.714455	6.95831	-0.278576	6.95831	9.71101	0.00183167	0.173682	-0.111785	1.5867	0.207799	0.99992	0.324633	6.95831	6.54328	0.0105281	0.435793	-0.285187	1.59926	0.206008	0.999629	-0.100596	0.214021	0.643634	0.999962	-0.135152	0.247912	0.618549	0.999969
Meaf6	MYST/Esa1-associated factor 6	4	125085134	125113238	1	D2.2	ENSMUSG00000028863	FALSE		40	0.624431	6.13343	-0.126977	6.13343	2.5981	0.106992	0.927219	-0.141742	3.23099	0.0722569	0.849244	0.285526	6.13343	6.54305	0.0105294	0.435793	0.0240266	0.00268904	0.958643	0.999629	-0.0521505	0.0699181	0.791456	0.999962	-0.282076	1.79576	0.180225	0.999969
Lix1	limb expression 1 homolog (chicken)	17	17402672	17459387	1	A3.1	ENSMUSG00000047786	FALSE		36	0.320958	5.33154	-0.210203	5.33154	5.861	0.01548	0.510901	-0.257347	8.7585	0.00308163	0.239341	0.316679	5.33154	6.47192	0.0109592	0.44235	-0.166907	0.323223	0.569677	0.999629	-0.000968324	0.00052838	0.981661	0.999962	-0.186777	0.582751	0.445236	0.999969
Itga7	integrin alpha 7	10	128933813	128958277	1	D3	ENSMUSG00000025348	FALSE		2	0.642169	3.12361	0.0655464	3.12361	0.197526	0.656726	0.99992	0.109248	0.548417	0.458965	0.99992	-0.530194	3.12361	6.41719	0.0113021	0.446807	0.310075	1.50261	0.22027	0.999629	0.481548	3.82969	0.0503522	0.999962	-0.149229	0.526395	0.468127	0.999969
Nr2f1	nuclear receptor subfamily 2, group F, member 1	13	78188973	78199757	-1	C1	ENSMUSG00000069171	FALSE		9	0.833233	4.6699	0.207613	4.6699	1.83342	0.175725	0.99992	0.0160809	0.0109518	0.916653	0.99992	-0.548848	4.6699	6.41259	0.0113314	0.446807	0.059922	0.0366019	0.848278	0.999629	0.000172577	5.25018e-05	0.994219	0.999962	-0.0720392	0.214444	0.643306	0.999969
Tfcp2l1	transcription factor CP2-like 1	1	118627945	118685167	1	E2.3	ENSMUSG00000026380	FALSE		7	0.425997	1.83643	0.0837895	1.83643	0.102601	0.74873	0.99992	-0.569338	4.17988	0.0409066	0.731468	0.959494	1.83643	6.40771	0.0113626	0.447251	0.212583	0.843952	0.358269	0.999629	0.060089	0.0727422	0.787385	0.999962	-0.0169236	0.00443574	0.946899	0.999969
Slc38a8	solute carrier family 38, member 8	8	119479602	119501698	-1	E1	ENSMUSG00000034224	FALSE		0	0.312822	-0.0489041	-1.38287	-0.0489041	6.689	0.00970098	0.421487	-1.85694	10.5809	0.00114264	0.133716	1.94599	-0.0489041	6.40469	0.0113819	0.447607	-0.126128	0.000454159	0.982998	0.999629	-0.0381876	0.0953898	0.757434	0.999962	0.356394	7.57011	0.00593441	0.789137
Gm5067	predicted gene 5067	5	26007027	26008035	1	B1	ENSMUSG00000090671	FALSE		4	0.525494	-0.316408	-2.14929	-0.316408	14.2182	0.000162789	0.0368968	-0.196133	0.154902	0.693894	0.99992	1.88819	-0.316408	6.37588	0.0115681	0.450523	-0.358002	1.54079	0.2145	0.999629	-0.202683	0.481798	0.487609	0.999962	-0.410227	2.75291	0.0970774	0.999969
Slc8a1	solute carrier family 8 (sodium/calcium exchanger), member 1	17	81388691	81649607	-1	E3	ENSMUSG00000054640	FALSE		36	0.58114	3.77673	-0.153417	3.77673	1.42298	0.232913	0.99992	-0.545925	17.0312	3.67704e-05	0.0127714	0.462797	3.77673	6.34313	0.0117837	0.453948	0.0364889	5.18851e-05	0.994253	0.999629	-0.00974429	0.0217673	0.882708	0.999962	-0.187879	1.35788	0.243905	0.999969
Plekhg4	pleckstrin homology domain containing, family G (with RhoGef domain) member 4	8	105373274	105382862	1	D3	ENSMUSG00000014782	FALSE		11	0.4787	2.89382	0.492638	2.89382	2.65413	0.103281	0.923579	-0.556994	2.93592	0.0866292	0.88929	1.12596	2.89382	6.33431	0.0118424	0.455144	0.172938	1.0408	0.307636	0.999629	0.0528088	0.155062	0.693744	0.999962	0.0455511	0.236125	0.627019	0.999969
Il33	interleukin 33	19	29925114	29960718	1	C1	ENSMUSG00000024810	FALSE	Proapoptotic cytokine.	41	0.704292	5.64966	0.498721	5.64966	15.2275	9.53066e-05	0.0263556	0.0696783	0.301817	0.582746	0.99992	-0.465429	5.64966	6.32312	0.0119174	0.456265	0.392866	5.88104	0.0153048	0.451102	0.246826	2.44111	0.118193	0.999962	0.302107	7.20268	0.00727947	0.816655
Ubxn10	UBX domain protein 10	4	138709837	138737167	-1	D3	ENSMUSG00000043621	FALSE		7	0.895491	1.51153	0.0753468	1.51153	0.0664593	0.796564	0.99992	-0.151518	0.300774	0.583397	0.99992	1.00756	1.51153	6.29347	0.0121184	0.461317	0.0708296	0.0591109	0.807907	0.999629	-0.15991	0.850339	0.356456	0.999962	0.118908	0.548409	0.458968	0.999969
Gm5580	predicted pseudogene 5580	6	116551141	116552502	1	E3	ENSMUSG00000060393	FALSE		5	0.5087	-0.465248	-0.589567	-0.465248	0.654737	0.418424	0.99992	1.03621	2.20475	0.137586	0.973471	-2.49369	-0.465248	6.28615	0.0121685	0.462093	-0.104651	0.011862	0.913272	0.999629	0.0303063	0.134913	0.713391	0.999962	0.00489338	0.161405	0.687866	0.999969
Aox3	aldehyde oxidase 3	1	58113130	58200698	1	C1.3	ENSMUSG00000064294	FALSE		8	0.655248	0.360769	-0.277215	0.360769	0.844086	0.358231	0.99992	0.600411	4.07928	0.0434121	0.742404	-1.07444	0.360769	6.26652	0.012304	0.464265	-0.403854	3.50512	0.0611796	0.758691	-0.29902	1.85281	0.173457	0.999962	-0.34602	1.25722	0.262179	0.999969
Tnni1	troponin I, skeletal, slow 1	1	135783065	135810989	1	E4	ENSMUSG00000026418	FALSE		15	0.334047	-0.31556	1.38964	-0.31556	8.21282	0.00415954	0.268792	1.02147	4.42637	0.0353876	0.699296	-1.64576	-0.31556	6.26086	0.0123434	0.464975	0.0211053	0.0755481	0.783424	0.999629	-0.0134922	0.00992665	0.920636	0.999962	0.0152546	0.0832726	0.772911	0.999969
Psmb10	proteasome (prosome, macropain) subunit, beta type 10	8	105935728	105938392	-1	D3	ENSMUSG00000031897	FALSE		37	0.768634	3.60907	0.24597	3.60907	4.17336	0.0410643	0.732456	0.233413	3.74519	0.0529597	0.788891	-0.43155	3.60907	6.23238	0.0125435	0.468261	0.124158	0.190134	0.662805	0.999629	-0.0299339	0.0160141	0.899299	0.999962	0.0846365	0.135034	0.713268	0.999969
Acot6	acyl-CoA thioesterase 6	12	84100654	84111349	1	D1	ENSMUSG00000043487	FALSE		0	-0.458183	2.05602	-0.333849	2.05602	2.95275	0.0857316	0.886213	-0.519844	6.82588	0.0089846	0.405484	0.693861	2.05602	6.22928	0.0125655	0.468626	-0.264641	1.40611	0.235703	0.999629	-0.21624	0.87454	0.349702	0.999962	-0.132553	0.344677	0.557142	0.999969
Ccdc108	coiled-coil domain containing 108	1	74902071	74935599	-1	C4	ENSMUSG00000047021	FALSE		7	0.921933	3.32998	0.0344566	3.32998	0.0275187	0.868245	0.99992	0.00214881	0.000115864	0.991412	0.99992	0.720876	3.32998	6.22682	0.0125829	0.468626	0.0874685	0.168065	0.681837	0.999629	-0.103443	0.230198	0.631377	0.999962	0.0702849	0.386405	0.534195	0.999969
Pde5a	phosphodiesterase 5A, cGMP-specific	3	122729158	122859374	1	G1	ENSMUSG00000053965	FALSE		39	0.783072	2.41146	0.289671	2.41146	2.71586	0.0993555	0.91512	0.0367272	0.0431996	0.83535	0.99992	-0.622994	2.41146	6.21894	0.0126391	0.46981	0.275097	1.24069	0.265337	0.999629	0.332167	1.60259	0.205537	0.999962	-0.140212	0.244	0.621332	0.999969
Kcng1	potassium voltage-gated channel, subfamily G, member 1	2	168260117	168281736	-1	H3	ENSMUSG00000074575	FALSE	Potassium channel.	3	0.598986	4.62702	-0.484903	4.62702	11.8949	0.000562884	0.0834067	-0.482196	12.5735	0.000391265	0.0649008	0.491218	4.62702	6.20381	0.0127476	0.471515	-0.210583	1.06063	0.303072	0.999629	-0.184909	0.61988	0.431092	0.999962	0.0414755	0.0708558	0.790095	0.999969
Tnip2	TNFAIP3 interacting protein 2	5	34496087	34513997	-1	B2	ENSMUSG00000059866	FALSE		35	0.617038	3.04552	-0.576464	3.04552	12.4826	0.00041077	0.0667939	0.0194817	0.0150975	0.902209	0.99992	0.565373	3.04552	6.19895	0.0127826	0.471515	-0.45992	4.64879	0.0310754	0.594086	-0.400731	3.38469	0.0658047	0.999962	-0.252368	1.92845	0.164928	0.999969
Cdhr3	cadherin-related family member 3	12	33033796	33092875	-1	A3	ENSMUSG00000035860	FALSE		7	0.941278	1.35137	0.226677	1.35137	0.443244	0.505561	0.99992	-0.245885	0.571247	0.449764	0.99992	1.1694	1.35137	6.19187	0.0128339	0.4726	0.0833215	0.208621	0.64785	0.999629	-0.118315	0.388174	0.533261	0.999962	0.078909	0.753778	0.385283	0.999969
Amd2	S-adenosylmethionine decarboxylase 2	10	35708691	35711891	-1	B1	ENSMUSG00000063953	FALSE		14	0.447284	3.00558	0.988033	3.00558	2.47333	0.115792	0.947509	-2.14793	10.1054	0.00147833	0.156544	2.25429	3.00558	6.16919	0.0129994	0.47366	0.0690866	0.59828	0.439235	0.999629	-0.0682887	0.932421	0.334235	0.999962	0.026588	0.320027	0.571591	0.999969
Rora	RAR-related orphan receptor alpha	9	68653786	69388246	1	C	ENSMUSG00000032238	FALSE		9	0.710097	5.73857	0.163553	5.73857	2.78016	0.0954386	0.906002	-0.108755	1.25586	0.262436	0.99992	-0.348472	5.73857	6.14875	0.0131505	0.476153	0.114384	0.264129	0.607298	0.999629	0.0639765	0.0852455	0.770311	0.999962	0.0530182	0.0135602	0.907297	0.999969
Armc10	armadillo repeat containing 10	5	21645813	21662694	1	A3	ENSMUSG00000038525	FALSE		3	0.554708	3.65425	-0.292078	3.65425	7.12894	0.00758495	0.372485	-0.177798	2.64169	0.104093	0.92496	0.38345	3.65425	6.14738	0.0131607	0.476153	-0.288418	1.00922	0.31509	0.999629	-0.175111	0.344239	0.557392	0.999962	-0.133224	0.193313	0.660173	0.999969
Itga8	integrin alpha 8	2	12106632	12301920	-1	A1	ENSMUSG00000026768	FALSE		2	0.914895	1.72362	0.119663	1.72362	0.216321	0.641858	0.99992	-0.0590469	0.0546802	0.815111	0.99992	-0.895375	1.72362	6.10052	0.0135142	0.483109	0.100105	0.136113	0.712176	0.999629	0.255134	0.903336	0.341889	0.999962	-0.193893	0.369041	0.543527	0.999969
Car4	carbonic anhydrase 4	11	84957786	84966044	1	C	ENSMUSG00000000805	FALSE		2	0.792283	2.91699	0.219114	2.91699	1.64116	0.200167	0.99992	0.0597986	0.124325	0.72439	0.99992	-0.593534	2.91699	6.09979	0.0135198	0.483109	0.135382	0.130639	0.71777	0.999629	0.114297	0.224992	0.635262	0.999962	0.0541701	0.00134059	0.970793	0.999969
Map3k19	mitogen-activated protein kinase kinase kinase 19	1	127815271	127840290	-1	E3	ENSMUSG00000051590	FALSE		11	0.697496	2.48165	-0.0197894	2.48165	0.0130357	0.9091	0.99992	-0.242822	1.93722	0.16397	0.99992	0.611378	2.48165	6.09131	0.0135848	0.483441	0.229202	0.947111	0.330456	0.999629	0.119956	0.581427	0.445753	0.999962	-0.16637	0.7706	0.380032	0.999969
Carkd	carbohydrate kinase domain containing	8	11497506	11514960	1	A1.1	ENSMUSG00000031505	FALSE		7	0.366575	4.3557	-0.0471711	4.3557	0.110762	0.739279	0.99992	-0.124036	0.826386	0.36332	0.99992	0.488936	4.3557	6.06609	0.0137802	0.488053	0.424822	4.96768	0.0258253	0.558048	0.346482	3.49791	0.0614465	0.999962	-0.0485709	0.38907	0.532789	0.999969
Lama4	laminin, alpha 4	10	38965515	39110188	1	B1	ENSMUSG00000019846	FALSE		2	0.378107	1.8743	0.0930233	1.8743	0.306209	0.580016	0.99992	0.335593	4.00284	0.0454237	0.750038	-0.585622	1.8743	6.06553	0.0137845	0.488053	-0.239194	0.689157	0.406451	0.999629	-0.159985	0.330604	0.565304	0.999962	-0.178424	0.336229	0.562014	0.999969
Sox1	SRY-box containing gene 1	8	12395295	12400126	1	A1.1	ENSMUSG00000096014	FALSE		1	0.549017	4.70014	0.02892	4.70014	0.0386237	0.844196	0.99992	0.146519	0.96593	0.325697	0.99992	0.500038	4.70014	6.03451	0.0140288	0.490017	0.0357807	0.00607188	0.93789	0.999629	-0.101757	0.315279	0.574459	0.999962	-0.0470069	0.356157	0.550648	0.999969
E230008N13Rik	RIKEN cDNA E230008N13 gene	4	45890303	45950774	1	B1	ENSMUSG00000035539	FALSE		7	0.882322	0.865578	0.146477	0.865578	0.135896	0.712395	0.99992	-0.451835	1.3855	0.239167	0.99992	1.33371	0.865578	6.02983	0.0140661	0.490124	0.114365	0.831433	0.361858	0.999629	-0.0376231	0.000655154	0.97958	0.999962	-0.00807165	0.0016809	0.967297	0.999969
Gm16477	predicted pseudogene 16477	7	131614188	131614988	-1	F3	ENSMUSG00000062758	FALSE		1	0.463753	1.85474	0.762087	1.85474	0.307265	0.579363	0.99992	-4.33307	6.3084	0.0120167	0.458606	5.29436	1.85474	6.02147	0.0141328	0.490873	0.258716	0.61859	0.431572	0.999629	0.118664	0.0848767	0.770794	0.999962	0.238752	1.52902	0.216259	0.999969
Gm10110	predicted gene 10110	14	89896223	89898466	-1	E2.1	ENSMUSG00000062093	FALSE		22	0.382101	0.512915	1.48728	0.512915	3.29469	0.069504	0.840086	1.41543	2.98644	0.0839644	0.881421	-2.84169	0.512915	6.01839	0.0141575	0.491337	-0.0474684	0.383711	0.535624	0.999629	-0.152766	1.18295	0.276757	0.999962	0.519778	29.6477	5.18149e-08	0.000249955
Kif15	kinesin family member 15	9	122951081	123018725	1	F4	ENSMUSG00000036768	FALSE		21	0.478563	-0.107112	-0.128001	-0.107112	0.137028	0.711253	0.99992	-0.177062	0.258928	0.610858	0.99992	1.19193	-0.107112	6.01196	0.0142093	0.491573	0.0619641	0.0428968	0.83592	0.999629	-0.0698189	0.0328233	0.856233	0.999962	0.355454	2.47299	0.115817	0.999969
Tes	testis derived transcript	6	17065149	17105828	1	A2	ENSMUSG00000029552	FALSE	Related to poly-A binding.	10	0.693955	0.554579	-1.25632	0.554579	14.3952	0.000148182	0.0351557	-0.91801	7.17859	0.00737788	0.36566	1.14701	0.554579	5.9825	0.0144485	0.496673	-0.346669	3.89898	0.0483155	0.713492	-0.246348	1.91142	0.166805	0.999962	0.0773935	0.26305	0.608032	0.999969
Kcnip4	Kv channel interacting protein 4	5	48389502	49524904	-1	B3	ENSMUSG00000029088	FALSE		1	0.687413	5.78038	0.232265	5.78038	6.1029	0.013496	0.483109	0.171561	3.37969	0.0660046	0.833197	-0.33279	5.78038	5.97786	0.0144865	0.497192	0.258284	1.16007	0.281452	0.999629	0.110863	0.322038	0.570386	0.999962	0.0225572	0.330489	0.565371	0.999969
Spag16	sperm associated antigen 16	1	69826988	70725132	1	C3	ENSMUSG00000053153	FALSE		7	0.889813	-0.236355	0.0778247	-0.236355	0.0360062	0.849503	0.99992	-0.119996	0.0926373	0.760851	0.99992	1.37769	-0.236355	5.96194	0.0146179	0.499096	0.0750853	0.0548849	0.814771	0.999629	-0.132532	0.482231	0.487414	0.999962	0.0483998	0.375571	0.539983	0.999969
2410004P03Rik	RIKEN cDNA 2410004P03 gene	12	17004958	17011727	-1	A1.1	ENSMUSG00000071398	FALSE		7	0.904793	0.592164	0.452241	0.592164	1.7205	0.189629	0.99992	-0.241086	0.480529	0.488183	0.99992	1.18422	0.592164	5.92552	0.0149231	0.505638	0.194816	1.01295	0.314198	0.999629	-0.0493462	0.0594586	0.807354	0.999962	0.078683	0.283093	0.594681	0.999969
Gm11127	predicted gene 11127	17	36055816	36058371	-1	B1	ENSMUSG00000079492	FALSE		8	0.479222	-0.329291	-0.178559	-0.329291	0.105015	0.745892	0.99992	0.792075	2.19402	0.138547	0.974565	-1.88931	-0.329291	5.91797	0.0149872	0.506764	-0.461584	12.8033	0.000346	0.0495773	-0.338144	6.49972	0.0107891	0.82614	-0.156274	4.19834	0.0404635	0.999969
Invs	inversin	4	48279760	48431954	1	B1	ENSMUSG00000028344	FALSE		4	0.427409	4.47869	0.194016	4.47869	1.08652	0.297243	0.99992	0.554088	8.90645	0.00284165	0.229133	-0.658865	4.47869	5.91092	0.0150473	0.507225	-0.0288647	0.0135428	0.907357	0.999629	0.108136	0.341595	0.55891	0.999962	0.201587	2.00914	0.156353	0.999969
Srsf6	serine/arginine-rich splicing factor 6	2	162931528	162937121	1	H2	ENSMUSG00000016921	FALSE		8	0.368979	6.97692	0.00543574	6.97692	0.00716298	0.932552	0.99992	0.136151	4.49295	0.034035	0.690538	-0.220709	6.97692	5.90456	0.0151017	0.507474	-0.0987093	0.138307	0.70997	0.999629	0.00867247	0.000805726	0.977355	0.999962	-0.138072	0.206994	0.649133	0.999969
E030010N08Rik	RIKEN cDNA E030010N08 gene	1	93215899	93231072	1	D	ENSMUSG00000084989	FALSE		7	0.95783	-0.16109	0.284441	-0.16109	0.439058	0.507578	0.99992	-0.473344	1.2203	0.269302	0.99992	1.44602	-0.16109	5.90205	0.0151233	0.507587	0.156331	0.654247	0.418598	0.999629	-0.0576067	0.0637903	0.800602	0.999962	0.154201	0.76598	0.381464	0.999969
Exd1	exonuclease 3'-5' domain containing 1	2	119516505	119547627	-1	E5	ENSMUSG00000048647	FALSE		0	-0.22044	0.500061	0.223296	0.500061	0.426764	0.513581	0.99992	0.681587	4.01385	0.0451279	0.749531	-1.19322	0.500061	5.90008	0.0151402	0.507587	-0.302034	2.692	0.100853	0.880622	-0.293757	2.60848	0.106294	0.999962	-0.277371	1.87713	0.170661	0.999969
Gm6274	predicted gene 6274	X	36668217	36669013	1	A3.3	ENSMUSG00000081281	FALSE		8	0.555282	-1.6889	-1.23704	-1.6889	2.08177	0.149067	0.983557	3.89339	25.7248	3.93729e-07	0.000371612	-2.95333	-1.6889	5.86413	0.0154525	0.510901	-0.37901	19.2169	1.16677e-05	0.00422139	-0.240187	1.63914	0.200444	0.999962	-0.125729	3.58418	0.0583323	0.999969
Rasl11b	RAS-like, family 11, member B	5	74195288	74199481	1	C3.3	ENSMUSG00000049907	FALSE		2	0.919192	4.10872	-0.271592	4.10872	1.82191	0.177086	0.99992	-0.259485	1.66061	0.197521	0.99992	-0.6973	4.10872	5.8603	0.0154861	0.510901	-0.300486	2.0604	0.15117	0.975815	-0.150827	0.576148	0.447826	0.999962	-0.104177	1.39294	0.23791	0.999969
Map4k2	mitogen-activated protein kinase kinase kinase kinase 2	19	6341135	6355615	1	A	ENSMUSG00000024948	FALSE		8	0.489319	5.86584	-0.0269713	5.86584	0.170635	0.679548	0.99992	0.127712	3.82801	0.0504027	0.774888	-0.224059	5.86584	5.85286	0.0155518	0.511257	-0.323889	1.50268	0.220259	0.999629	-0.223091	0.64231	0.422876	0.999962	-0.155648	0.205422	0.65038	0.999969
Rnf207	ring finger protein 207	4	152307019	152318993	-1	E2	ENSMUSG00000058498	FALSE		44	0.720373	3.35497	-0.0219363	3.35497	0.0185138	0.891769	0.99992	0.354918	4.62192	0.0315659	0.676185	-0.553789	3.35497	5.85104	0.0155679	0.511257	-0.222349	0.462674	0.496377	0.999629	-0.143651	0.136064	0.712226	0.999962	0.185606	0.0373726	0.846708	0.999969
Neurod1	neurogenic differentiation 1	2	79452521	79456751	-1	C3	ENSMUSG00000034701	FALSE		2	0.751249	0.938393	-0.126053	0.938393	0.108836	0.741473	0.99992	-0.0119468	0.00101691	0.974561	0.99992	-1.33171	0.938393	5.84974	0.0155793	0.511257	-0.196842	2.05028	0.152178	0.976207	-0.152397	1.17315	0.278755	0.999962	-0.187107	0.661621	0.415988	0.999969
Crhr2	corticotropin releasing hormone receptor 2	6	55090049	55133016	-1	B3	ENSMUSG00000003476	FALSE		7	0.729982	1.49103	-0.138638	1.49103	0.245378	0.620349	0.99992	-0.324605	1.28617	0.256754	0.99992	0.967105	1.49103	5.84705	0.0156032	0.511288	-0.0740923	0.806849	0.369053	0.999629	-0.219902	2.34999	0.125283	0.999962	-0.0708206	0.242178	0.622637	0.999969
Aox1	aldehyde oxidase 1	1	58029931	58106413	1	C1.3	ENSMUSG00000063558	FALSE		4	0.389296	2.99638	-0.118248	2.99638	0.35715	0.550093	0.99992	0.578427	8.28506	0.00399726	0.266174	-0.677304	2.99638	5.84602	0.0156124	0.511288	-0.438761	5.12598	0.0235703	0.533388	-0.285256	1.85835	0.172816	0.999962	-0.182506	0.17728	0.673721	0.999969
Ppapdc2	phosphatidic acid phosphatase type 2 domain containing 2	19	28963920	28966798	1	C1	ENSMUSG00000040105	FALSE		5	0.525192	5.6397	-0.151398	5.6397	3.77063	0.0521601	0.784656	-0.210056	7.23046	0.00716769	0.35893	0.266132	5.6397	5.84148	0.0156526	0.511288	-0.0354466	0.0186503	0.891374	0.999629	0.0213025	0.0670245	0.795719	0.999962	-0.140594	0.0726701	0.787488	0.999969
Synj2	synaptojanin 2	17	5941280	6044290	1	A1	ENSMUSG00000023805	FALSE		9	0.507756	5.12729	0.607358	5.12729	23.7941	1.07211e-06	0.000802531	-0.0115146	0.00826057	0.927582	0.99992	-0.418122	5.12729	5.82852	0.0157684	0.513324	0.460904	8.84919	0.00293219	0.191147	0.35363	4.72139	0.0297897	0.999962	-0.0228171	0.000214502	0.988315	0.999969
Mcmdc2	minichromosome maintenance domain containing 2	1	9908638	9942085	1	A2	ENSMUSG00000046101	FALSE		4	0.393466	-0.254974	-1.27462	-0.254974	3.5868	0.0582401	0.81014	2.91127	17.2909	3.20713e-05	0.0116034	-2.24744	-0.254974	5.82807	0.0157724	0.513324	-0.423784	10.6653	0.00109161	0.102558	-0.269453	3.5045	0.0612025	0.999962	-0.0571752	2.24047	0.13444	0.999969
Hmgcs2	3-hydroxy-3-methylglutaryl-Coenzyme A synthase 2	3	98280435	98310738	1	F2.2	ENSMUSG00000027875	FALSE		7	0.47252	3.21798	-0.120555	3.21798	0.348387	0.555027	0.99992	0.00739076	0.0012971	0.97127	0.99992	0.684427	3.21798	5.81467	0.015893	0.514379	0.0195943	0.0603076	0.80601	0.999629	-0.138426	0.460907	0.4972	0.999962	0.440226	5.03231	0.0248787	0.999969
Gm21769	predicted gene, 21769	8	20122365	20126624	1	A1.3	ENSMUSG00000094614	FALSE		29	0.668267	2.20474	0.298179	2.20474	1.74368	0.186673	0.99992	0.598779	6.96214	0.00832523	0.389317	-0.767799	2.20474	5.77356	0.016269	0.518983	-0.158326	0.5263	0.468167	0.999629	-0.174832	0.482708	0.487198	0.999962	0.369476	0.36331	0.546674	0.999969
Dock9	dedicator of cytokinesis 9	14	121542039	121797734	-1	E5	ENSMUSG00000025558	FALSE		16	0.462504	6.70371	0.264707	6.70371	10.5507	0.00116145	0.134828	-0.0568496	0.455397	0.499783	0.99992	-0.281338	6.70371	5.76086	0.0163871	0.520867	0.512955	8.05698	0.00453287	0.23843	0.480055	7.20835	0.0072565	0.690896	-0.13847	0.918308	0.33792	0.999969
Rilpl1	Rab interacting lysosomal protein-like 1	5	124493082	124531391	-1	F	ENSMUSG00000029392	FALSE		23	0.49784	5.07067	0.278749	5.07067	7.61884	0.00577615	0.321523	0.163479	2.64575	0.103827	0.924457	-0.337505	5.07067	5.75507	0.0164411	0.520931	0.429851	3.4592	0.0629006	0.763179	0.333308	2.3651	0.124076	0.999962	0.319045	1.97495	0.159923	0.999969
Dnah5	dynein, axonemal, heavy chain 5	15	28203752	28472045	1	B1	ENSMUSG00000022262	FALSE		7	0.798828	2.48438	0.199133	2.48438	0.818795	0.365533	0.99992	-0.187375	0.75981	0.383388	0.99992	0.729146	2.48438	5.7511	0.0164784	0.520931	0.105935	0.320856	0.571094	0.999629	-0.105065	0.242415	0.622467	0.999962	0.0362699	0.167081	0.682719	0.999969
Xrcc6bp1	XRCC6 binding protein 1	10	126868430	126901371	-1	D3	ENSMUSG00000025436	FALSE		3	0.483654	2.3871	0.0377046	2.3871	0.0530535	0.817833	0.99992	0.305156	3.49231	0.0616545	0.821777	-0.555124	2.3871	5.74738	0.0165132	0.520931	-0.0670169	0.029912	0.86269	0.999629	0.0753995	0.144134	0.704206	0.999962	0.0182881	0.155291	0.69353	0.999969
Met	met proto-oncogene	6	17463800	17573980	1	A2	ENSMUSG00000009376	FALSE		34	0.503936	1.03267	-0.628566	1.03267	3.5494	0.0595672	0.815696	-0.290501	0.828419	0.36273	0.99992	1.10552	1.03267	5.74537	0.0165322	0.520931	-0.356543	5.24774	0.0219753	0.516278	-0.460241	8.97105	0.0027429	0.436212	0.152576	0.88016	0.348158	0.999969
Slc17a7	solute carrier family 17 (sodium-dependent inorganic phosphate cotransporter), member 7	7	45163921	45176138	1	B3	ENSMUSG00000070570	FALSE		2	0.973223	8.09667	-0.304575	8.09667	0.908265	0.340575	0.99992	-0.588044	3.41813	0.064484	0.830637	-1.08641	8.09667	5.73529	0.0166273	0.521221	-0.0708157	0.185957	0.666303	0.999629	0.0738176	0.0425327	0.836608	0.999962	-0.12087	0.242449	0.622443	0.999969
Neurod2	neurogenic differentiation 2	11	98325415	98329648	-1	D	ENSMUSG00000038255	FALSE		2	0.977222	3.34873	-0.297159	3.34873	0.795263	0.372514	0.99992	-0.572038	2.8891	0.089181	0.892374	-1.14082	3.34873	5.72952	0.016682	0.521958	-0.0582282	0.0736104	0.786151	0.999629	0.0934763	0.153501	0.695212	0.999962	-0.0709623	0.0681072	0.794113	0.999969
Zic2	zinc finger protein of the cerebellum 2	14	122475435	122479852	1	E5	ENSMUSG00000061524	FALSE		7	0.881532	3.1303	-0.0690185	3.1303	0.0407408	0.840039	0.99992	-0.013201	0.00167688	0.967336	0.99992	1.12232	3.1303	5.72517	0.0167234	0.522724	0.000995833	0.374162	0.540744	0.999629	-0.245876	3.49551	0.0615353	0.999962	0.0913725	0.124055	0.724678	0.999969
Camk2n1	calcium/calmodulin-dependent protein kinase II inhibitor 1	4	138454314	138460123	1	D3	ENSMUSG00000046447	FALSE		2	0.650889	9.91667	0.0828917	9.91667	0.721766	0.395565	0.99992	0.0504144	0.258973	0.610827	0.99992	-0.327557	9.91667	5.70323	0.0169337	0.525879	-0.00833752	0.0829785	0.773301	0.999629	0.140282	0.727641	0.393649	0.999962	0.136879	0.687934	0.406868	0.999969
Ppp1r32	protein phosphatase 1, regulatory subunit 32	19	10474257	10482897	-1	A	ENSMUSG00000035179	FALSE		7	0.909864	1.20984	-0.133032	1.20984	0.172775	0.677657	0.99992	-0.185939	0.349007	0.554676	0.99992	1.0658	1.20984	5.70201	0.0169455	0.525879	-0.0509997	0.170175	0.679956	0.999629	-0.240536	1.94988	0.1626	0.999962	-0.0661105	0.204385	0.651204	0.999969
Uaca	uveal autoantigen with coiled-coil domains and ankyrin repeats	9	60794548	60880370	1	B	ENSMUSG00000034485	FALSE		0	0.553263	2.79523	0.210524	2.79523	1.91534	0.166372	0.99992	0.466878	9.36929	0.00220651	0.194711	-0.512715	2.79523	5.69975	0.0169673	0.526181	-0.131399	0.247786	0.618638	0.999629	-0.170019	0.451724	0.501517	0.999962	0.0237565	0.146911	0.701505	0.999969
Mest	mesoderm specific transcript	6	30723547	30748455	1	A3.3	ENSMUSG00000051855	FALSE		11	0.759717	4.65416	-0.186217	4.65416	2.7589	0.0967146	0.908296	-0.249799	4.76581	0.0290304	0.657813	0.389869	4.65416	5.69214	0.017041	0.526989	-0.0310402	0.298475	0.58484	0.999629	-0.118025	0.304824	0.580874	0.999962	-0.184883	1.01159	0.314523	0.999969
Rps15a-ps7	ribosomal protein S15A, pseudogene 7	2	152185291	152185682	-1	G3	ENSMUSG00000081087	FALSE		14	0.801303	1.57867	2.2177	1.57867	25.0778	5.50633e-07	0.000487884	-0.886532	4.36002	0.0367918	0.707598	1.31164	1.57867	5.67893	0.0171699	0.528384	0.586777	10.6921	0.00107597	0.102558	0.419788	3.16205	0.0753683	0.999962	0.359991	5.10563	0.0238484	0.999969
Gm12138	predicted gene 12138	11	40672906	40673856	-1	A5	ENSMUSG00000082087	FALSE		3	0.469986	0.398525	-1.10995	0.398525	1.18878	0.275577	0.99992	-0.928093	0.882656	0.347475	0.99992	-3.63664	0.398525	5.66584	0.0172984	0.529639	-0.385127	10.7648	0.00103448	0.102558	-0.268561	5.04197	0.0247403	0.999962	0.0545387	0.0952524	0.757603	0.999969
Hapln4	hyaluronan and proteoglycan link protein 4	8	70083529	70090862	1	B3.3	ENSMUSG00000007594	FALSE	Schizophrenia candidate gene (Kähler et al., 2011. Biol Psychiatry). Also a cell adhesion gene (GO). Synthesized by GABAergic neurons in cerebellum.	9	0.800545	5.59515	0.541558	5.59515	15.0933	0.000102325	0.0275935	0.0300076	0.0478806	0.826793	0.99992	-0.467478	5.59515	5.64555	0.0174997	0.533719	0.308153	3.35115	0.067158	0.779399	0.11186	0.21784	0.640691	0.999962	0.124218	0.111778	0.738129	0.999969
Acp6	acid phosphatase 6, lysophosphatidic	3	97158777	97176574	1	F2.1	ENSMUSG00000028093	FALSE	NAD-related? (KEGG)	1	0.395115	4.08765	0.463685	4.08765	14.2138	0.00016317	0.0368968	0.469427	14.5304	0.000137917	0.0332655	-0.401972	4.08765	5.63698	0.0175855	0.535407	0.339763	1.43007	0.231753	0.999629	0.278707	1.03745	0.308414	0.999962	0.168104	0.182472	0.669258	0.999969
Cacng5	calcium channel, voltage-dependent, gamma subunit 5	11	107874605	107915055	-1	E1	ENSMUSG00000040373	FALSE		7	0.718659	4.12536	-0.179169	4.12536	1.20161	0.273001	0.99992	-0.242705	2.28544	0.130593	0.963854	0.544774	4.12536	5.63005	0.0176551	0.536157	-0.0570239	0.429996	0.511991	0.999629	-0.207037	1.62309	0.202662	0.999962	-0.207919	0.935233	0.333507	0.999969
Evc2	Ellis van Creveld syndrome 2	5	37338499	37425055	1	B3	ENSMUSG00000050248	FALSE		0	-0.243017	2.42399	-0.121622	2.42399	0.283464	0.59444	0.99992	-0.458777	4.02994	0.0446996	0.747938	0.767793	2.42399	5.59035	0.0180597	0.543368	0.134008	0.229874	0.631617	0.999629	-0.101932	0.280826	0.59616	0.999962	-0.0487985	0.045433	0.83121	0.999969
Gm10320	predicted pseudogene 10320	13	98489348	98492001	-1	D1	ENSMUSG00000092116	FALSE		17	0.31764	-1.14585	-0.0402001	-1.14585	0.00155349	0.96856	0.99992	-4.99928	16.054	6.15609e-05	0.0186043	3.62271	-1.14585	5.57053	0.0182652	0.547654	0.285535	2.76299	0.0964676	0.868202	0.360918	2.36908	0.12376	0.999962	-0.201946	3.66537	0.0555545	0.999969
Mroh8	maestro heat-like repeat family member 8	2	157208550	157279549	-1	H1	ENSMUSG00000074627	FALSE	Associated with Alzheimer's in humans (Potkin et al, 2009. PLoS ONE)	14	0.847509	0.973975	0.985307	0.973975	15.6784	7.50757e-05	0.0220236	-0.104804	0.161399	0.687872	0.99992	0.829008	0.973975	5.55524	0.0184255	0.550557	0.311039	5.83058	0.0157499	0.455784	0.0648932	0.212922	0.644487	0.999962	0.353981	4.47607	0.0343728	0.999969
Draxin	dorsal inhibitory axon guidance protein	4	148098437	148130698	-1	E2	ENSMUSG00000029005	FALSE		19	0.757888	-0.315107	-0.722783	-0.315107	3.47987	0.0621195	0.821777	-0.565875	2.14114	0.143395	0.979717	1.29818	-0.315107	5.54753	0.0185068	0.550681	-0.0950031	0.133664	0.714663	0.999629	-0.080509	0.0461088	0.829978	0.999962	0.0250181	0.000170836	0.989572	0.999969
Rtn4rl2	reticulon 4 receptor-like 2	2	84871924	84886710	-1	D	ENSMUSG00000050896	FALSE		2	0.966266	2.8009	-0.403529	2.8009	1.59238	0.206987	0.99992	-0.644231	4.16391	0.0412939	0.733024	-1.05837	2.8009	5.54416	0.0185425	0.550681	-0.0559262	0.0665102	0.796487	0.999629	0.112637	0.217933	0.640619	0.999962	-0.256539	1.12065	0.289778	0.999969
Gm5607	predicted gene 5607	8	12385771	12436729	1	A1.1	ENSMUSG00000047935	FALSE		1	0.451618	4.46161	-0.134071	4.46161	0.61221	0.433957	0.99992	0.093851	0.289144	0.59077	0.99992	0.567973	4.46161	5.5432	0.0185526	0.550681	-0.0991812	0.623447	0.429769	0.999629	-0.181909	1.50932	0.219242	0.999962	-0.0682176	0.511928	0.474306	0.999969
Fam57b	family with sequence similarity 57, member B	7	126816885	126830219	1	F3	ENSMUSG00000058966	FALSE		17	0.587233	5.04725	0.166449	5.04725	3.084	0.079066	0.8648	0.0975567	1.09197	0.296034	0.99992	-0.312654	5.04725	5.51536	0.0188502	0.554472	0.299861	1.23067	0.267276	0.999629	0.365942	1.66365	0.197111	0.999962	-0.210621	0.384161	0.535385	0.999969
Zic4	zinc finger protein of the cerebellum 4	9	91362413	91389348	1	E3.2	ENSMUSG00000036972	FALSE		7	0.889885	2.5567	-0.0781824	2.5567	0.045832	0.830481	0.99992	0.110027	0.103694	0.747441	0.99992	1.17063	2.5567	5.48346	0.0191972	0.558623	-0.0288149	0.703105	0.401742	0.999629	-0.254135	4.1712	0.0411166	0.999962	0.0874097	0.294589	0.587295	0.999969
Prdm12	PR domain containing 12	2	31640037	31655795	1	B	ENSMUSG00000079466	FALSE		7	0.682568	0.304602	-0.733408	0.304602	1.28432	0.257097	0.99992	0.173383	0.0754706	0.783532	0.99992	2.10312	0.304602	5.47164	0.0193275	0.560536	-0.0929054	2.44824	0.117657	0.92097	-0.29252	10.4507	0.00122603	0.260929	-0.046566	0.246391	0.619628	0.999969
Gpr116	G protein-coupled receptor 116	17	43389466	43459557	1	B3	ENSMUSG00000056492	FALSE		4	0.412985	4.72699	0.0086663	4.72699	0.00640654	0.936205	0.99992	0.221144	4.32587	0.0375372	0.711225	-0.352474	4.72699	5.46445	0.0194072	0.561721	-0.291855	1.30259	0.25374	0.999629	-0.136624	0.242704	0.62226	0.999962	-0.119264	0.431429	0.511289	0.999969
Anxa7	annexin A7	14	20455261	20480133	-1	A3	ENSMUSG00000021814	FALSE		27	0.385303	5.51027	0.00565299	5.51027	0.00216291	0.962906	0.99992	0.229828	3.9518	0.0468213	0.758505	-0.388254	5.51027	5.45561	0.0195056	0.562695	-0.38923	6.18938	0.0128519	0.410438	-0.186678	1.87792	0.170571	0.999962	-0.414432	6.32701	0.0118912	0.93812
Ccdc28b	coiled coil domain containing 28B	4	129619274	129623947	-1	D2.2	ENSMUSG00000028795	FALSE		29	0.557516	3.53235	0.168619	3.53235	1.32112	0.250391	0.99992	0.332787	4.87185	0.0272983	0.646229	-0.492753	3.53235	5.44928	0.0195764	0.563239	0.133507	0.757065	0.384249	0.999629	0.21037	1.31242	0.251957	0.999962	0.499513	5.07161	0.0243207	0.999969
Zic3	zinc finger protein of the cerebellum 3	X	58022700	58041736	1	A6	ENSMUSG00000067860	FALSE		7	0.827711	2.54183	-0.165522	2.54183	0.448215	0.503184	0.99992	0.0307289	0.0163376	0.898292	0.99992	0.796131	2.54183	5.44572	0.0196164	0.563272	-0.0544591	0.29921	0.584378	0.999629	-0.22833	1.77716	0.182499	0.999962	-0.0739199	0.374653	0.540479	0.999969
Capsl	calcyphosine-like	15	9436028	9466035	1	A1	ENSMUSG00000039676	FALSE		7	0.639367	-0.0671815	-0.471506	-0.0671815	1.37284	0.241324	0.99992	-0.706463	3.01946	0.082271	0.878907	1.33336	-0.0671815	5.44373	0.0196387	0.563538	-0.204686	1.38457	0.239324	0.999629	-0.33144	3.46148	0.0628139	0.999962	0.126824	0.257792	0.611641	0.999969
Mas1	MAS1 oncogene	17	12841079	12868143	-1	A1	ENSMUSG00000068037	FALSE		2	0.883392	2.55962	0.0456587	2.55962	0.0239674	0.876968	0.99992	-0.0614548	0.0456096	0.830887	0.99992	-0.96647	2.55962	5.41534	0.0199606	0.567252	0.0527353	0.0724685	0.787776	0.999629	0.137703	0.625391	0.429051	0.999962	-0.118623	0.452015	0.50138	0.999969
Hgsnat	heparan-alpha-glucosaminide N-acetyltransferase	8	25944459	25976744	-1	A2	ENSMUSG00000037260	FALSE		2	0.641722	5.30634	-0.0330526	5.30634	0.152876	0.695802	0.99992	0.0202774	0.0575662	0.810385	0.99992	-0.281153	5.30634	5.41019	0.0200195	0.567342	-0.185703	0.629209	0.427646	0.999629	-0.128	0.329809	0.565772	0.999962	-0.195223	0.677037	0.410609	0.999969
Slc18a2	solute carrier family 18 (vesicular monoamine), member 2	19	59260878	59296012	1	D3	ENSMUSG00000025094	FALSE		1	0.61098	1.34126	-0.382104	1.34126	1.04172	0.307422	0.99992	0.388437	1.20477	0.27237	0.99992	1.18764	1.34126	5.38681	0.0202895	0.570803	-0.104963	1.46445	0.226224	0.999629	-0.299445	4.33165	0.0374099	0.999962	-0.0948934	1.31832	0.250894	0.999969
Pbx3	pre B cell leukemia homeobox 3	2	34171457	34373140	-1	B	ENSMUSG00000038718	FALSE		4	0.680846	5.73227	-0.167609	5.73227	3.79908	0.0512807	0.780372	-0.0100631	0.0137785	0.906557	0.99992	0.287465	5.73227	5.37207	0.0204617	0.572769	-0.148661	0.328887	0.566315	0.999629	-0.0818915	0.0953272	0.757511	0.999962	-0.0159694	0.0778116	0.780285	0.999969
Tm6sf2	transmembrane 6 superfamily member 2	8	70072924	70080066	1	B3.3	ENSMUSG00000036151	FALSE	OVERLAP ER-related protein.	1	0.352322	1.32268	0.877071	1.32268	14.1485	0.000168932	0.037806	0.712929	9.21676	0.00239809	0.206579	-0.751911	1.32268	5.33833	0.0208614	0.577394	0.498399	4.1391	0.0419035	0.669346	0.441186	2.88139	0.0896086	0.999962	0.109483	0.336085	0.562098	0.999969
Nphp1	nephronophthisis 1 (juvenile) homolog (human)	2	127740732	127788897	-1	F1	ENSMUSG00000027378	FALSE		7	0.405192	3.68147	-0.0721401	3.68147	0.438224	0.507981	0.99992	-0.163659	2.2348	0.134934	0.970134	0.356172	3.68147	5.3371	0.0208761	0.577394	-0.0798001	0.155863	0.692994	0.999629	-0.245115	0.865862	0.352103	0.999962	0.227853	0.624436	0.429403	0.999969
Cdh22	cadherin 22	2	165111507	165234853	-1	H3	ENSMUSG00000053166	FALSE		17	0.342181	5.16472	-0.0942759	5.16472	1.21279	0.270781	0.99992	-0.208892	5.88098	0.0153053	0.509321	0.280406	5.16472	5.33681	0.0208796	0.577394	-0.0293249	0.0213669	0.883784	0.999629	-0.111291	0.232034	0.63002	0.999962	-0.16779	0.5993	0.438845	0.999969
C1qa	complement component 1, q subcomponent, alpha polypeptide	4	136895917	136898803	-1	D3	ENSMUSG00000036887	FALSE		35	0.340354	5.02629	-0.194121	5.02629	3.33194	0.0679465	0.836768	-0.128058	1.3514	0.245034	0.99992	0.353989	5.02629	5.3244	0.0210289	0.579772	-0.397709	3.61994	0.057091	0.749747	-0.331578	2.50052	0.113809	0.999962	0.185979	0.231147	0.630675	0.999969
Gm3739	predicted gene 3739	14	7293648	7315049	-1	A1	ENSMUSG00000091472	FALSE		1	0.315219	-0.996713	4.92447	-0.996713	11.5554	0.000675535	0.0944048	3.72256	7.25857	0.00705634	0.356956	-3.94606	-0.996713	5.32411	0.0210324	0.579772	-0.0371096	0.0524059	0.818928	0.999629	-0.0343138	0.0368424	0.847786	0.999962	-0.160875	0.594861	0.440546	0.999969
Mrps17	mitochondrial ribosomal protein S17	5	129715497	129718875	1	G1.3	ENSMUSG00000034211	FALSE		0	-0.515716	4.57005	-0.151015	4.57005	0.983675	0.321293	0.99992	-0.44143	7.2006	0.00728794	0.362444	0.514146	4.57005	5.3032	0.0212863	0.583688	-0.0775133	0.92478	0.336223	0.999629	-0.167402	1.89397	0.168754	0.999962	-0.139153	0.346859	0.555897	0.999969
Shisa4	shisa homolog 4 (Xenopus laevis)	1	135371057	135375237	-1	E4	ENSMUSG00000041889	FALSE		2	0.578674	5.30753	0.116482	5.30753	1.28982	0.25608	0.99992	-0.000816632	6.26929e-05	0.993683	0.99992	-0.337653	5.30753	5.29663	0.0213667	0.584987	-0.18578	0.83409	0.361093	0.999629	-0.111932	0.64438	0.422129	0.999962	-0.0298791	0.0760031	0.782789	0.999969
Prdm8	PR domain containing 8	5	98180869	98187448	1	E3	ENSMUSG00000035456	FALSE		2	0.893161	2.15012	-0.209475	2.15012	0.484695	0.486303	0.99992	-0.335969	1.31192	0.252047	0.99992	-0.985181	2.15012	5.29638	0.0213697	0.584987	-0.09515	0.531536	0.465962	0.999629	-0.00390859	0.120041	0.728991	0.999962	-0.208904	0.643607	0.422408	0.999969
Hmgb2	high mobility group box 2	8	57511843	57515999	1	B2	ENSMUSG00000054717	FALSE		19	0.851752	2.38127	-0.311851	2.38127	2.06811	0.150408	0.984023	-0.201552	0.877595	0.348861	0.99992	0.700808	2.38127	5.2681	0.0217197	0.588629	-0.127226	0.214916	0.642942	0.999629	-0.0848326	0.0737383	0.78597	0.999962	0.0902142	0.242436	0.622452	0.999969
Galns	galactosamine (N-acetyl)-6-sulfate sulfatase	8	122578238	122611487	-1	E1	ENSMUSG00000015027	FALSE		9	0.55481	2.67521	0.493885	2.67521	6.46343	0.0110117	0.44235	0.254929	1.70435	0.19172	0.99992	-0.638428	2.67521	5.26413	0.0217693	0.58902	0.368422	2.97683	0.0844644	0.834112	0.201568	0.840303	0.35931	0.999962	0.138241	0.175084	0.675633	0.999969
Grm4	glutamate receptor, metabotropic 4	17	27422387	27513341	-1	A3.3	ENSMUSG00000063239	FALSE		4	0.683159	5.79399	-0.145947	5.79399	2.45165	0.117402	0.949019	-0.0680715	0.537366	0.463526	0.99992	0.305763	5.79399	5.25586	0.0218729	0.589836	-0.0541101	0.0194655	0.88904	0.999629	0.0353134	0.0364131	0.848665	0.999962	0.11961	0.624532	0.429368	0.999969
Gm13680	predicted gene 13680	2	83353157	83353949	-1	D	ENSMUSG00000081400	FALSE		1	0.326512	1.38014	3.331	1.38014	17.8924	2.33757e-05	0.00914305	1.57257	4.26503	0.0389046	0.719494	-2.30647	1.38014	5.22394	0.022278	0.596553	0.411607	3.44732	0.0633543	0.764394	0.270344	1.07584	0.299629	0.999962	0.497549	14.503	0.000139933	0.0887377
Gm12355	predicted gene 12355	11	98624351	98625661	-1	D	ENSMUSG00000078134	FALSE		8	0.748859	1.20327	-2.31334	1.20327	12.7218	0.000361415	0.0617763	0.0810552	0.0224866	0.8808	0.99992	-1.87373	1.20327	5.21995	0.0223291	0.596553	-0.278856	5.94771	0.0147364	0.443437	-0.0287251	0.000222997	0.988086	0.999962	-0.32629	2.88941	0.0891637	0.999969
Ccdc135	coiled-coil domain containing 135	8	95055103	95078141	1	C5	ENSMUSG00000031786	FALSE		7	0.912155	0.988368	0.0582373	0.988368	0.0241842	0.876417	0.99992	-0.235392	0.395654	0.529342	0.99992	1.2112	0.988368	5.21986	0.0223303	0.596553	0.0408818	0.0264443	0.87082	0.999629	-0.155377	0.852584	0.355822	0.999962	-0.0443779	0.121713	0.727184	0.999969
Fgf13	fibroblast growth factor 13	X	59062145	59568071	-1	A6	ENSMUSG00000031137	FALSE		2	0.619031	6.11872	0.091396	6.11872	1.30464	0.253368	0.99992	-0.0194842	0.0563436	0.812371	0.99992	-0.261704	6.11872	5.21275	0.0224219	0.597379	0.176587	0.321059	0.570972	0.999629	0.23349	0.932927	0.334104	0.999962	0.0374161	0.0344579	0.852736	0.999969
4931415C17Rik	RIKEN cDNA 4931415C17 gene	8	12672186	12679229	1	A1.1	ENSMUSG00000054910	FALSE		0	-0.311668	-0.771344	-0.540143	-0.771344	0.371487	0.542195	0.99992	-1.61795	3.24547	0.0716213	0.847038	2.90171	-0.771344	5.20995	0.022458	0.597449	0.52009	4.19528	0.0405366	0.661162	0.496321	3.34649	0.0673484	0.999962	-0.0305811	0.71251	0.398612	0.999969
5330434G04Rik	RIKEN cDNA 5330434G04 gene	X	105348282	105391776	-1	D	ENSMUSG00000087620	FALSE		11	0.493798	2.27584	-0.314484	2.27584	2.65043	0.103522	0.92428	-0.329225	2.8912	0.0890648	0.892374	0.62532	2.27584	5.20402	0.0225347	0.598024	0.0333381	0.0880289	0.766698	0.999629	-0.0617576	0.00461036	0.945866	0.999962	-0.0818281	5.9037e-06	0.998061	0.999969
Pld5	phospholipase D family, member 5	1	175962306	176275312	-1	H4	ENSMUSG00000055214	FALSE		21	0.484502	4.07482	-0.21961	4.07482	2.66744	0.10242	0.921212	-0.0609322	0.205886	0.650012	0.99992	0.440584	4.07482	5.20219	0.0225584	0.598287	-0.345461	4.56653	0.0326025	0.604635	-0.403206	6.29222	0.0121269	0.853754	0.0157664	0.103298	0.747907	0.999969
Syt2	synaptotagmin II	1	134709300	134753149	1	E4	ENSMUSG00000026452	FALSE		9	0.552727	6.04906	0.130153	6.04906	1.84319	0.174578	0.99992	0.210857	4.58753	0.0322054	0.678935	-0.317697	6.04906	5.16231	0.0230821	0.606947	-0.0324881	0.0111796	0.915794	0.999629	0.0272387	0.00679953	0.934282	0.999962	-0.0223219	0.00550327	0.940864	0.999969
Coro6	coronin 6	11	77462411	77470484	1	B5	ENSMUSG00000020836	FALSE		9	0.806505	4.6977	0.352792	4.6977	6.24399	0.0124616	0.466808	0.337096	5.62472	0.0177089	0.536157	-0.455505	4.6977	5.15176	0.0232228	0.606947	0.153126	0.589681	0.442543	0.999629	0.0606662	0.04851	0.825677	0.999962	-0.108201	0.137307	0.710973	0.999969
Smyd2	SET and MYND domain containing 2	1	189880492	189922363	-1	H6	ENSMUSG00000026603	FALSE		9	0.834611	4.97896	0.214711	4.97896	3.13832	0.0764726	0.857139	0.0493966	0.172957	0.677497	0.99992	-0.390765	4.97896	5.1421	0.0233524	0.606947	0.124187	0.0504242	0.822327	0.999629	-0.0298106	0.0832779	0.772903	0.999962	0.0867423	0.0684518	0.793604	0.999969
Egfr	epidermal growth factor receptor	11	16752203	16918158	1	A2	ENSMUSG00000020122	FALSE		0	-0.198289	3.9035	-0.175733	3.9035	2.67049	0.102225	0.921212	-0.156679	2.11647	0.145722	0.981035	0.346377	3.9035	5.14163	0.0233587	0.606947	-0.213237	0.620652	0.430805	0.999629	-0.184525	0.475285	0.490566	0.999962	-0.0698284	0.100226	0.751559	0.999969
Cst12	cystatin 12	2	148789361	148793546	1	G3	ENSMUSG00000027443	FALSE		27	0.316782	-0.477364	4.86629	-0.477364	7.35937	0.00667142	0.344817	3.88551	5.15167	0.0232241	0.606947	-4.92206	-0.477364	5.13073	0.0235058	0.608682	0.277451	1.30624	0.253077	0.999629	0.108596	0.153289	0.695411	0.999962	0.374078	4.90109	0.0268398	0.999969
Gria1	glutamate receptor, ionotropic, AMPA1 (alpha 1)	11	57011387	57330244	1	B1.3	ENSMUSG00000020524	FALSE		7	0.559615	8.70673	-0.107121	8.70673	3.25542	0.0711875	0.846669	-0.0423158	0.507978	0.476015	0.99992	0.189998	8.70673	5.12188	0.023626	0.610199	-0.159325	0.274777	0.600145	0.999629	-0.152944	0.198736	0.655743	0.999962	-0.0186971	0.00257284	0.959546	0.999969
Gm17081	predicted gene 17081	4	42239725	42240202	1	A5	ENSMUSG00000090338	FALSE		0	-0.147744	-1.08214	-0.174437	-1.08214	0.0179378	0.893456	0.99992	-3.00664	4.1844	0.0407978	0.731451	4.42697	-1.08214	5.12079	0.0236408	0.610209	0.133332	1.73629	0.187609	0.999629	-0.0862238	0.0979615	0.75429	0.999962	-0.0908254	1.69931	0.192378	0.999969
Ptprb	protein tyrosine phosphatase, receptor type, B	10	116301374	116389538	1	D2	ENSMUSG00000020154	FALSE		24	0.590159	4.77035	0.243847	4.77035	4.46951	0.0345048	0.693743	0.189948	2.86275	0.0906523	0.894397	-0.364988	4.77035	5.11979	0.0236544	0.610209	0.460737	4.47347	0.0344251	0.609935	0.588617	8.04676	0.0045585	0.583811	0.0704268	0.0263578	0.87103	0.999969
Glns-ps1	glutamine synthetase pseudogene 1	11	19720355	19721472	1	A3.1	ENSMUSG00000082100	FALSE		0	-0.165355	-0.975817	-0.135804	-0.975817	0.0143644	0.904601	0.99992	0.749073	0.449231	0.5027	0.99992	3.58844	-0.975817	5.11575	0.0237096	0.610396	0.0864238	1.99656	0.157657	0.982183	-0.144944	1.36363	0.242909	0.999962	0.0979795	3.43282	0.0639129	0.999969
Adam4	a disintegrin and metallopeptidase domain 4	12	81419443	81421946	-1	D1	ENSMUSG00000072972	FALSE		1	0.430666	0.39106	2.15175	0.39106	16.3567	5.24703e-05	0.0166281	1.90542	13.0058	0.000310525	0.0564089	-1.5696	0.39106	5.10827	0.023812	0.611849	0.441933	4.21242	0.0401291	0.660766	0.298117	1.70706	0.191367	0.999962	0.217604	1.03549	0.308872	0.999969
Papss2	3'-phosphoadenosine 5'-phosphosulfate synthase 2	19	32620005	32667187	1	C1	ENSMUSG00000024899	FALSE		4	0.461717	4.13418	-0.345089	4.13418	7.58545	0.00588413	0.325434	-0.123325	0.971543	0.324296	0.99992	0.400738	4.13418	5.10295	0.0238852	0.611849	-0.600156	10.2172	0.00139139	0.120576	-0.495989	7.00942	0.00810821	0.738	-0.119194	0.096187	0.756454	0.999969
Heyl	hairy/enhancer-of-split related with YRPW motif-like	4	123233556	123249875	1	D2.2	ENSMUSG00000032744	FALSE		1	0.406781	2.39103	0.606575	2.39103	6.50362	0.0107655	0.44094	0.625731	6.90267	0.00860672	0.397521	-0.756858	2.39103	5.1029	0.0238859	0.611849	-0.119531	0.316576	0.573673	0.999629	-0.290569	2.85918	0.090854	0.999962	0.153112	2.018	0.155444	0.999969
Rap2b	RAP2B, member of RAS oncogene family	3	61364507	61368703	1	E1	ENSMUSG00000036894	FALSE		5	0.654815	6.12761	-0.208627	6.12761	7.77069	0.00531007	0.307149	-0.178059	5.62769	0.0176789	0.536157	0.240878	6.12761	5.09225	0.0240331	0.612695	-0.207091	0.56116	0.453793	0.999629	-0.0431416	0.007172	0.93251	0.999962	0.0252144	0.154933	0.693865	0.999969
Gm17167	predicted gene 17167	4	42206998	42235313	1	A5	ENSMUSG00000091542	FALSE		0	-0.279017	2.0394	-0.207523	2.0394	0.105071	0.745827	0.99992	-2.35642	10.8704	0.000977137	0.119502	2.13082	2.0394	5.0884	0.0240863	0.61297	0.21987	3.57514	0.0586504	0.755704	0.104578	0.78005	0.377126	0.999962	-0.160091	0.772837	0.379341	0.999969
Klhl13	kelch-like 13	X	23219271	23365082	-1	A2	ENSMUSG00000036782	FALSE		47	0.69994	7.00427	-0.170983	7.00427	5.3415	0.0208235	0.577394	-0.0845427	1.30605	0.253111	0.99992	0.23685	7.00427	5.07086	0.0243314	0.614819	-0.265186	1.00671	0.315692	0.999629	-0.160336	0.31084	0.577165	0.999962	0.0670205	0.0157485	0.900133	0.999969
Fxyd7	FXYD domain-containing ion transport regulator 7	7	31042517	31051462	-1	B1	ENSMUSG00000036578	FALSE		2	0.859131	3.94576	0.0665332	3.94576	0.205336	0.650448	0.99992	-0.134374	0.823872	0.36405	0.99992	-0.477632	3.94576	5.066	0.0243997	0.615536	0.130624	0.392965	0.530745	0.999629	0.225763	0.97921	0.322394	0.999962	0.0381334	0.169509	0.680548	0.999969
Slit1	slit homolog 1 (Drosophila)	19	41600257	41743665	-1	C3	ENSMUSG00000025020	FALSE		1	0.600401	5.3835	-0.0837117	5.3835	0.531505	0.465975	0.99992	-0.125028	1.16078	0.281304	0.99992	0.372161	5.3835	5.06105	0.0244695	0.616938	-0.0986849	0.82537	0.363615	0.999629	-0.261936	2.69678	0.100551	0.999962	-0.330048	3.84346	0.0499403	0.999969
Mif	macrophage migration inhibitory factor	10	75859353	75860250	-1	C1	ENSMUSG00000033307	FALSE		1	0.572762	6.0979	0.171894	6.0979	7.64242	0.00570114	0.320208	0.123009	3.90121	0.0482514	0.763482	-0.197557	6.0979	5.05319	0.0245806	0.617334	0.421137	2.03956	0.153254	0.977436	0.331428	1.18763	0.275808	0.999962	-0.0863892	0.0856939	0.769725	0.999969
Ptpn5	protein tyrosine phosphatase, non-receptor type 5	7	47077798	47133684	-1	B3	ENSMUSG00000030854	FALSE		4	0.806589	9.0486	-0.171791	9.0486	2.51193	0.112988	0.94215	-0.0691362	0.420296	0.516789	0.99992	0.349336	9.0486	5.05033	0.0246212	0.617893	0.0224943	0.0407952	0.839934	0.999629	0.11015	0.33902	0.560395	0.999962	0.178295	1.58497	0.208046	0.999969
Robo3	roundabout homolog 3 (Drosophila)	9	37415669	37433163	-1	A4	ENSMUSG00000032128	FALSE		5	0.823205	3.91808	-0.111904	3.91808	0.22538	0.634971	0.99992	-0.381282	2.67165	0.10215	0.921212	-0.758449	3.91808	5.04341	0.0247198	0.618935	-0.12789	0.150761	0.697809	0.999629	0.114046	0.284365	0.593854	0.999962	-0.083694	0.00608803	0.937807	0.999969
Hs6st1	heparan sulfate 6-O-sulfotransferase 1	1	36068400	36106446	1	B	ENSMUSG00000045216	FALSE		2	0.548576	5.57338	0.0519556	5.57338	0.536156	0.46403	0.99992	-0.0038971	0.00300409	0.95629	0.99992	-0.225408	5.57338	5.02459	0.0249898	0.62265	0.00073414	0.000505116	0.982069	0.999629	0.12996	0.211265	0.645778	0.999962	-0.0944971	0.103208	0.748013	0.999969
Slc9a5	solute carrier family 9 (sodium/hydrogen exchanger), member 5	8	105348258	105369881	1	D3	ENSMUSG00000014786	FALSE		11	0.596842	5.86179	-0.0254523	5.86179	0.0855552	0.769906	0.99992	-0.0142203	0.0270596	0.869339	0.99992	0.280211	5.86179	5.01673	0.0251036	0.623407	0.199574	0.937708	0.332868	0.999629	0.166905	1.32978	0.248844	0.999962	0.189486	0.778186	0.377697	0.999969
Scd1	stearoyl-Coenzyme A desaturase 1	19	44394451	44407709	-1	C3	ENSMUSG00000037071	FALSE		10	0.551865	7.49024	-0.512462	7.49024	12.9503	0.000319872	0.0576247	-0.443896	9.71049	0.00183219	0.173682	0.439735	7.49024	5.01532	0.0251239	0.623407	-0.340489	2.80783	0.0938054	0.861106	-0.298931	2.82896	0.0925783	0.999962	-0.0964901	1.28103	0.257707	0.999969
Gm11992	predicted gene 11992	11	9048594	9069356	1	A1	ENSMUSG00000040978	FALSE		7	0.877567	0.573075	0.234999	0.573075	0.553335	0.456958	0.99992	-0.220965	0.50934	0.475425	0.99992	0.983155	0.573075	5.0073	0.0252406	0.624083	0.177428	0.77237	0.379485	0.999629	-0.0576268	0.026171	0.871484	0.999962	0.196006	1.98476	0.15889	0.999969
Spag17	sperm associated antigen 17	3	99885406	100143322	1	F2.2	ENSMUSG00000027867	FALSE		7	0.922104	0.0224775	-0.0570154	0.0224775	0.0200456	0.88741	0.99992	-0.288042	0.553744	0.456792	0.99992	1.24006	0.0224775	4.99748	0.0253842	0.626539	0.0291432	0.0154785	0.900989	0.999629	-0.122529	0.308975	0.57831	0.999962	0.0012523	0.0665797	0.796383	0.999969
Cops6	COP9 (constitutive photomorphogenic) homolog, subunit 6 (Arabidopsis thaliana)	5	138161071	138164646	1	G2	ENSMUSG00000019494	FALSE		2	0.323522	5.88849	0.00173912	5.88849	0.000714575	0.978674	0.99992	0.100553	2.38709	0.122341	0.957887	-0.20569	5.88849	4.9955	0.0254133	0.626544	-0.349042	1.62893	0.201851	0.999629	-0.206786	0.590815	0.442104	0.999962	-0.202723	1.08674	0.297195	0.999969
Hs6st2	heparan sulfate 6-O-sulfotransferase 2	X	51387212	51681856	-1	A5	ENSMUSG00000062184	FALSE		7	0.576862	6.26792	-0.0409762	6.26792	0.377943	0.538706	0.99992	-0.123933	3.51961	0.0606469	0.81797	0.209539	6.26792	4.99113	0.0254776	0.626839	0.362191	1.69569	0.192853	0.999629	0.352034	1.55008	0.213123	0.999962	0.0830088	0.344276	0.557371	0.999969
Shox2	short stature homeobox 2	3	66971727	66981771	-1	E1	ENSMUSG00000027833	FALSE	OVERLAP	1	0.727729	1.15771	4.91436	1.15771	9.97741	0.00158472	0.16227	2.64179	3.57602	0.0586193	0.810752	-4.33084	1.15771	4.99076	0.025483	0.626839	0.114677	0.00664964	0.935008	0.999629	-0.0724549	1.40595	0.235729	0.999962	0.177708	0.883076	0.34736	0.999969
Myh11	myosin, heavy polypeptide 11, smooth muscle	16	14194527	14291408	-1	A1	ENSMUSG00000018830	FALSE		44	0.674369	2.45588	-0.00650247	2.45588	0.00120406	0.972319	0.99992	0.2344	1.54074	0.214507	0.99992	-0.593343	2.45588	4.98783	0.0255262	0.627387	-0.325576	1.87841	0.170515	0.993967	-0.239987	1.01533	0.313629	0.999962	0.0282724	0.198805	0.655687	0.999969
Col4a2	collagen, type IV, alpha 2	8	11312805	11449287	1	A1.1	ENSMUSG00000031503	FALSE		16	0.379444	5.71848	0.0611068	5.71848	0.30579	0.580275	0.99992	0.171349	2.36379	0.12418	0.958516	-0.350484	5.71848	4.98729	0.0255342	0.627387	-0.1318	0.442384	0.505974	0.999629	-0.1068	0.321524	0.570693	0.999962	-0.204899	2.02978	0.154243	0.999969
Spag6	sperm associated antigen 6	16	16753016	16829456	-1	A3	ENSMUSG00000022783	FALSE		14	0.70527	2.62826	0.190907	2.62826	1.44508	0.229319	0.99992	-0.264109	2.77031	0.0960277	0.907987	0.498854	2.62826	4.97942	0.0256506	0.629534	0.348016	2.41256	0.120365	0.926532	0.0952427	0.255889	0.612959	0.999962	0.306943	3.7002	0.0544058	0.999969
Tek	endothelial-specific receptor tyrosine kinase	4	94739289	94874976	1	C5	ENSMUSG00000006386	FALSE		0	0.115104	3.02393	0.270653	3.02393	4.02845	0.0447391	0.747938	0.240633	3.16551	0.0752089	0.8541	-0.424947	3.02393	4.97374	0.025735	0.631248	0.100502	0.115704	0.733742	0.999629	0.0698333	0.0512616	0.820882	0.999962	0.0977629	0.103159	0.748071	0.999969
Zic5	zinc finger protein of the cerebellum 5	14	122456795	122465677	-1	E5	ENSMUSG00000041703	FALSE		7	0.909404	1.90646	0.137885	1.90646	0.16374	0.685736	0.99992	-0.103283	0.0940179	0.75913	0.99992	1.0558	1.90646	4.97046	0.0257838	0.63209	0.0231516	0.0563729	0.812323	0.999629	-0.203222	1.66189	0.197349	0.999962	0.0336647	0.0073818	0.931532	0.999969
Ctnnbip1	catenin beta interacting protein 1	4	149518236	149566437	1	E2	ENSMUSG00000028988	FALSE	WNT signaling	41	0.656936	4.50106	0.512153	4.50106	20.087	7.39962e-06	0.00360969	0.24813	4.78106	0.0287744	0.656678	-0.360387	4.50106	4.95928	0.0259511	0.634041	0.389914	3.69426	0.0546	0.741249	0.250095	1.83949	0.17501	0.999962	0.284065	2.36759	0.123878	0.999969
Prelp	proline arginine-rich end leucine-rich repeat	1	133910304	133921414	-1	E4	ENSMUSG00000041577	FALSE		2	0.309502	3.21723	-0.954194	3.21723	8.29321	0.00397936	0.266174	-0.176232	0.265301	0.606501	0.99992	1.06902	3.21723	4.94824	0.0261172	0.635241	-0.225738	2.1235	0.145054	0.967831	-0.289007	3.21402	0.0730101	0.999962	-0.153782	1.01989	0.312546	0.999969
Tsnaxip1	translin-associated factor X (Tsnax) interacting protein 1	8	105827744	105844676	1	D3	ENSMUSG00000031893	FALSE		7	0.889815	-0.583289	-0.0699358	-0.583289	0.0271469	0.86913	0.99992	-0.34906	0.704981	0.401115	0.99992	1.30463	-0.583289	4.9411	0.0262253	0.63619	0.0828206	0.10433	0.746694	0.999629	-0.102722	0.189151	0.663625	0.999962	0.0222092	0.0306274	0.861074	0.999969
Gm10093	predicted pseudogene 10093	17	78491565	78493541	1	E3	ENSMUSG00000061062	FALSE		7	0.457279	1.50524	-0.163953	1.50524	0.469031	0.493433	0.99992	-0.366317	2.16178	0.14148	0.977314	0.766487	1.50524	4.93992	0.0262433	0.63619	-0.0695834	0.230623	0.631062	0.999629	-0.152544	0.583015	0.445133	0.999962	-0.285921	1.32883	0.249014	0.999969
Tbr1	T-box brain gene 1	2	61802930	61814114	1	C1.3	ENSMUSG00000035033	FALSE		2	0.971977	5.44731	-0.207411	5.44731	0.534207	0.464843	0.99992	-0.496018	3.00654	0.0829293	0.879733	-0.899371	5.44731	4.9389	0.0262588	0.63619	-0.0331664	0.0450412	0.831928	0.999629	0.0914589	0.155925	0.692936	0.999962	-0.0646179	0.111297	0.738673	0.999969
1700026D08Rik	RIKEN cDNA 1700026D08 gene	7	83774101	83794880	-1	D3	ENSMUSG00000011154	FALSE		7	0.930169	0.744579	-0.00218197	0.744579	3.71992e-05	0.995134	0.99992	-0.197868	0.325187	0.568507	0.99992	1.103	0.744579	4.92517	0.0264682	0.638412	0.0422164	0.000331963	0.985463	0.999629	-0.161574	0.854097	0.355396	0.999962	0.165773	0.714294	0.398022	0.999969
Arhgap6	Rho GTPase activating protein 6	X	168795099	169304435	1	F5	ENSMUSG00000031355	FALSE		1	0.624891	5.12885	0.0311915	5.12885	0.0620499	0.803285	0.99992	0.060065	0.232328	0.629803	0.99992	0.384066	5.12885	4.91881	0.0265658	0.639559	0.07538	0.114247	0.735359	0.999629	-0.080918	0.131046	0.71735	0.999962	0.0828658	0.271942	0.602032	0.999969
Ccdc127	coiled-coil domain containing 127	13	74350309	74365783	1	C1	ENSMUSG00000021578	FALSE		0	-0.35397	5.99311	-0.143297	5.99311	2.74869	0.0973339	0.909942	-0.129781	2.43466	0.11868	0.951268	0.265876	5.99311	4.91663	0.0265994	0.639559	-0.235495	1.43621	0.230753	0.999629	-0.225687	1.54852	0.213354	0.999962	-0.19947	0.666415	0.414304	0.999969
Tex40	testis expressed 40	19	6922426	6925380	-1	A	ENSMUSG00000050623	FALSE		2	0.861228	0.500397	0.332573	0.500397	0.885911	0.346588	0.99992	0.00981577	0.000749248	0.978163	0.99992	-1.1344	0.500397	4.91537	0.0266188	0.639559	0.0934967	0.131215	0.717176	0.999629	0.154415	0.260692	0.609645	0.999962	0.0617879	0.396367	0.528971	0.999969
Spef2	sperm flagellar 2	15	9578193	9748868	-1	A1	ENSMUSG00000072663	FALSE		7	0.95532	1.54533	0.235991	1.54533	0.724786	0.394579	0.99992	-0.0957435	0.120036	0.728996	0.99992	0.856341	1.54533	4.90564	0.0267691	0.641042	0.201066	0.799056	0.371376	0.999629	-0.0325459	0.0115769	0.914316	0.999962	0.100384	0.182683	0.669078	0.999969
Penk	preproenkephalin	4	4133531	4138819	-1	A1	ENSMUSG00000045573	FALSE		4	0.714741	9.99015	-0.261879	9.99015	5.41149	0.0200046	0.56729	-0.0832065	0.550614	0.458067	0.99992	0.357698	9.99015	4.88453	0.0270984	0.645077	-0.0868473	0.109334	0.740903	0.999629	0.0319528	0.0531195	0.817721	0.999962	0.229264	1.39678	0.237263	0.999969
Ccdc96	coiled-coil domain containing 96	5	36484588	36488171	1	B3	ENSMUSG00000050677	FALSE		7	0.733178	0.625797	0.0488535	0.625797	0.0412814	0.838996	0.99992	-0.169972	0.495813	0.481346	0.99992	0.744841	0.625797	4.88041	0.0271632	0.645494	0.094424	0.0420471	0.83753	0.999629	-0.12859	0.397195	0.528542	0.999962	0.17298	0.472753	0.491723	0.999969
Cbl	Casitas B-lineage lymphoma	9	44149262	44234046	-1	A5.2	ENSMUSG00000034342	FALSE		6	0.801573	4.67265	-0.226381	4.67265	3.01234	0.0826329	0.879578	-0.364111	7.72557	0.00544443	0.31259	0.40924	4.67265	4.8642	0.0274195	0.64698	0.0592576	0.038163	0.845116	0.999629	0.175954	0.50002	0.479492	0.999962	-0.298645	3.12922	0.0769006	0.999969
Fam171a1	family with sequence similarity 171, member A1	2	3114224	3227806	1	A1	ENSMUSG00000050530	FALSE		4	0.736029	6.64082	-0.251997	6.64082	10.0508	0.00152285	0.158817	-0.128881	2.70567	0.0999923	0.915493	0.2474	6.64082	4.85612	0.0275482	0.648042	-0.201441	0.632288	0.426517	0.999629	-0.020191	0.0125847	0.91068	0.999962	-0.108004	0.109433	0.74079	0.999969
Ggps1	geranylgeranyl diphosphate synthase 1	13	14052449	14063401	-1	A1	ENSMUSG00000021302	FALSE		5	0.345506	4.63191	-0.0456614	4.63191	0.238973	0.624949	0.99992	0.0971358	1.08181	0.298293	0.99992	-0.291299	4.63191	4.85276	0.0276019	0.648042	-0.352882	2.05609	0.151599	0.975815	-0.195503	0.659179	0.41685	0.999962	-0.422435	2.75373	0.0970279	0.999969
Pkig	protein kinase inhibitor, gamma	2	163658386	163726158	1	H3	ENSMUSG00000035268	FALSE		8	0.64481	5.18307	-0.146423	5.18307	1.97079	0.160364	0.996297	0.0803311	0.606664	0.436047	0.99992	-0.330378	5.18307	4.8518	0.0276174	0.648042	-0.39902	3.3709	0.0663573	0.776294	-0.239108	1.61157	0.204271	0.999962	-0.225749	0.590565	0.442201	0.999969
Gulp1	GULP, engulfment adaptor PTB domain containing 1	1	44551511	44796833	1	C1.1	ENSMUSG00000056870	FALSE		40	0.616841	3.22425	-0.159166	3.22425	1.46593	0.225989	0.99992	-0.148578	1.27209	0.259374	0.99992	0.413612	3.22425	4.85109	0.0276287	0.648042	-0.1224	0.606781	0.436003	0.999629	-0.229579	1.11055	0.291963	0.999962	-0.0786057	0.12762	0.720912	0.999969
Cyth3	cytohesin 3	5	143622447	143710250	1	G2	ENSMUSG00000018001	FALSE		2	0.604726	4.63296	0.14425	4.63296	2.66546	0.102548	0.921535	0.0452908	0.261207	0.609292	0.99992	-0.275248	4.63296	4.83894	0.0278239	0.650111	0.230996	0.648285	0.420726	0.999629	0.276839	0.833951	0.361133	0.999962	0.155419	0.270382	0.603076	0.999969
Efcab1	EF hand calcium binding domain 1	16	14906637	14925879	1	A1	ENSMUSG00000068617	FALSE		7	0.864827	2.71725	0.255701	2.71725	2.28588	0.130556	0.963854	-0.151036	0.816911	0.366085	0.99992	0.520055	2.71725	4.82626	0.0280294	0.653908	0.196415	0.789106	0.374371	0.999629	-0.0616647	0.0678832	0.794444	0.999962	0.136481	0.842092	0.358799	0.999969
Kcnj3	potassium inwardly-rectifying channel, subfamily J, member 3	2	55435970	55598145	1	C1.1	ENSMUSG00000026824	FALSE		39	0.881298	5.31015	0.159546	5.31015	1.50277	0.220245	0.99992	-0.248564	3.63263	0.0566571	0.803602	-0.413378	5.31015	4.80426	0.0283895	0.655194	0.184322	0.742765	0.388776	0.999629	0.167181	0.477419	0.489594	0.999962	0.0501628	0.238881	0.625016	0.999969
Nfic	nuclear factor I/C	10	81396186	81431005	-1	C1	ENSMUSG00000055053	FALSE		2	0.69444	5.98668	0.0871522	5.98668	1.02484	0.311375	0.99992	-0.0212997	0.0588	0.808403	0.99992	-0.269448	5.98668	4.80352	0.0284017	0.655194	0.0199399	0.00200232	0.964309	0.999629	0.0934671	0.0762286	0.782475	0.999962	-0.0644894	0.749456	0.386648	0.999969
Gm3608	predicted gene 3608	1	105455971	105458829	1	E2.1	ENSMUSG00000067017	FALSE		0	-0.0891103	1.54062	-0.915203	1.54062	5.28216	0.0215449	0.586586	-0.475778	1.69564	0.192859	0.99992	1.1838	1.54062	4.79472	0.028547	0.655857	-0.113908	0.27647	0.599024	0.999629	-0.0312527	0.0569086	0.811451	0.999962	-0.191326	1.07652	0.299478	0.999969
Rtn4r	reticulon 4 receptor	16	18127642	18152408	1	A3	ENSMUSG00000043811	FALSE		2	0.973719	3.75398	-0.225906	3.75398	0.643896	0.422303	0.99992	-0.404626	2.07247	0.149978	0.984023	-0.873977	3.75398	4.79283	0.0285785	0.655857	-0.0540634	0.152794	0.69588	0.999629	0.0753227	0.0294761	0.863684	0.999962	-0.099714	0.170762	0.679436	0.999969
Acaa1a	acetyl-Coenzyme A acyltransferase 1A	9	119339676	119350299	1	F3	ENSMUSG00000036138	FALSE	OVERLAP	8	0.718147	5.10808	-0.566128	5.10808	11.3506	0.000754245	0.0998666	0.0747898	0.20228	0.652887	0.99992	-0.529267	5.10808	4.79167	0.0285977	0.655857	-0.365068	4.24559	0.0393524	0.655315	-0.127812	0.283693	0.594291	0.999962	-0.231445	5.85585	0.0155253	0.999969
Afap1l1	actin filament associated protein 1-like 1	18	61730261	61786702	-1	E1	ENSMUSG00000033032	FALSE		2	0.788061	3.09234	0.0832249	3.09234	0.322047	0.57038	0.99992	0.0897307	0.374534	0.540543	0.99992	-0.454256	3.09234	4.78453	0.0287165	0.656533	-0.0526077	0.073415	0.786428	0.999629	0.0652955	0.0278035	0.867572	0.999962	-0.0309453	0.359823	0.548605	0.999969
Rftn2	raftlin family member 2	1	55170159	55226782	-1	C1.2	ENSMUSG00000025978	FALSE		7	0.775128	4.55471	0.0470125	4.55471	0.237088	0.626317	0.99992	-0.0882195	0.829429	0.362438	0.99992	0.298025	4.55471	4.7774	0.0288357	0.65718	0.262359	0.99287	0.319042	0.999629	0.0943651	0.13563	0.712664	0.999962	0.341379	2.15085	0.142491	0.999969
Slc38a2	solute carrier family 38, member 2	15	96687394	96699698	-1	F1	ENSMUSG00000022462	FALSE	OVERLAP	1	0.609116	7.10103	0.289118	7.10103	9.9857	0.00157761	0.16227	0.103774	1.2861	0.256767	0.99992	-0.282229	7.10103	4.7625	0.0290863	0.657813	0.25414	1.22174	0.269018	0.999629	0.148748	0.262276	0.608561	0.999962	-0.141685	0.850133	0.356515	0.999969
Tmem212	transmembrane protein 212	3	27866066	27896368	-1	A3	ENSMUSG00000043164	FALSE		7	0.896905	0.576071	-0.125206	0.576071	0.0938722	0.759311	0.99992	-0.239878	0.37209	0.541867	0.99992	1.23385	0.576071	4.75744	0.0291719	0.657813	0.0274778	0.0165989	0.897487	0.999629	-0.152883	0.465679	0.494982	0.999962	0.0970668	0.955001	0.32845	0.999969
Tmem132b	transmembrane protein 132B	5	125531774	125792583	1	G1.1	ENSMUSG00000070498	FALSE		5	0.510426	6.94378	-0.294683	6.94378	11.9812	0.000537406	0.0807336	-0.282931	10.391	0.00126634	0.142877	0.26601	6.94378	4.73966	0.0294749	0.658703	-0.336825	2.07817	0.149419	0.974584	-0.180566	0.473674	0.491302	0.999962	-0.369676	2.8353	0.0922135	0.999969
Chrna4	cholinergic receptor, nicotinic, alpha polypeptide 4	2	181018380	181043546	-1	H4	ENSMUSG00000027577	FALSE	And here's a neuronal nicotinic acetylcholine receptor subunit.	0	0.243258	4.41288	0.424413	4.41288	9.7479	0.00179528	0.173282	-0.0761656	0.31279	0.575973	0.99992	-0.431361	4.41288	4.73601	0.0295375	0.658955	0.447674	6.29201	0.0121284	0.400331	0.335969	3.74551	0.0529497	0.999962	0.181704	1.11125	0.291811	0.999969
Musk	muscle, skeletal, receptor tyrosine kinase	4	58285960	58374303	1	B3	ENSMUSG00000057280	FALSE		15	0.435593	0.837358	0.901903	0.837358	5.52097	0.0187899	0.553822	1.08709	8.13358	0.00434529	0.27381	-1.15551	0.837358	4.73302	0.029589	0.659125	-0.166379	1.07396	0.300052	0.999629	-0.311767	3.35732	0.0669068	0.999962	0.34857	3.15019	0.0759182	0.999969
L3mbtl1	l(3)mbt-like (Drosophila)	2	162943472	162974522	1	H2	ENSMUSG00000035576	FALSE		12	0.434318	2.7043	0.238085	2.7043	1.86376	0.172191	0.99992	0.434505	6.2023	0.0127584	0.471515	-0.532726	2.7043	4.72769	0.0296808	0.66072	0.0200186	0.115327	0.734159	0.999629	0.114393	0.362584	0.547075	0.999962	-0.0143784	0.0621282	0.803163	0.999969
Wdr63	WD repeat domain 63	3	146040526	146108130	-1	H2	ENSMUSG00000043020	FALSE		7	0.908985	1.09637	0.232402	1.09637	0.436751	0.508695	0.99992	-0.273612	0.618148	0.431736	0.99992	1.06634	1.09637	4.72513	0.0297249	0.66072	0.124405	0.58064	0.446061	0.999629	-0.0223777	0.000298811	0.986208	0.999962	0.0838748	0.750926	0.386183	0.999969
Crlf2	cytokine receptor-like factor 2	5	109554711	109558993	-1	F	ENSMUSG00000033467	FALSE		2	0.526926	3.70207	0.213743	3.70207	3.13078	0.0768269	0.857139	0.0453248	0.139621	0.708658	0.99992	-0.378974	3.70207	4.71544	0.0298928	0.66162	0.297891	1.73538	0.187725	0.999629	0.408857	2.71641	0.0993212	0.999962	-0.0304652	0.0158341	0.899864	0.999969
Slc24a4	solute carrier family 24 (sodium/potassium/calcium exchanger), member 4	12	102128733	102267091	1	E	ENSMUSG00000041771	FALSE		4	0.701949	5.64328	-0.243375	5.64328	4.45657	0.0347673	0.695279	-0.219356	3.69151	0.05469	0.796355	0.358396	5.64328	4.71443	0.0299106	0.66162	0.0436312	0.0406733	0.84017	0.999629	0.114362	0.36782	0.544195	0.999962	0.0388824	0.0448197	0.832336	0.999969
Rsph9	radial spoke head 9 homolog (Chlamydomonas)	17	46122035	46144216	-1	C	ENSMUSG00000023966	FALSE		1	0.739962	2.51295	-0.0171994	2.51295	0.00784676	0.929414	0.99992	-0.101248	0.271213	0.602519	0.99992	0.598718	2.51295	4.70283	0.030113	0.664322	-0.00815226	0.274377	0.600411	0.999629	-0.249924	2.04373	0.152835	0.999962	-0.13073	1.54384	0.214047	0.999969
Gm16586	predicted gene 16586	1	178321108	178324171	-1	H4	ENSMUSG00000089788	FALSE		13	0.678078	5.06434	0.370928	5.06434	14.4886	0.000141008	0.0336374	0.286199	8.51803	0.00351644	0.254024	-0.293951	5.06434	4.69341	0.0302784	0.66596	0.374911	2.67844	0.101715	0.88182	0.211584	0.70575	0.400858	0.999962	0.422784	2.87966	0.0897047	0.999969
Prickle1	prickle homolog 1 (Drosophila)	15	93499114	93595891	-1	E3	ENSMUSG00000036158	FALSE		2	0.87664	5.69431	0.0372562	5.69431	0.118725	0.730422	0.99992	-0.0214417	0.0400478	0.841387	0.99992	-0.326802	5.69431	4.67915	0.0305308	0.667771	0.075674	0.25377	0.614433	0.999629	0.229945	1.45823	0.227213	0.999962	0.00320572	9.12368e-05	0.992379	0.999969
Tnfsf10	tumor necrosis factor (ligand) superfamily, member 10	3	27317028	27342427	1	A3	ENSMUSG00000039304	FALSE		5	0.514812	0.360423	0.380974	0.360423	1.22917	0.267568	0.99992	0.380206	1.2185	0.269655	0.99992	-1.07423	0.360423	4.66496	0.0307841	0.668595	0.012842	3.38403e-05	0.995359	0.999629	0.00900895	0.00108268	0.973751	0.999962	0.138082	0.324194	0.569098	0.999969
Wdr17	WD repeat domain 17	8	54629055	54887184	-1	B1.3	ENSMUSG00000039375	FALSE		8	0.656015	5.62949	-0.0499231	5.62949	0.289442	0.590578	0.99992	0.126624	1.86099	0.172511	0.99992	-0.286358	5.62949	4.62372	0.0315327	0.676062	-0.342028	2.99701	0.0834185	0.832574	-0.104243	0.202607	0.652625	0.999962	-0.0326848	0.0427594	0.836179	0.999969
Hsd11b1	hydroxysteroid 11-beta dehydrogenase 1	1	193221630	193264054	-1	H6	ENSMUSG00000016194	FALSE		32	0.59709	1.89914	0.0634638	1.89914	0.069468	0.792113	0.99992	0.294688	1.49878	0.22086	0.99992	-0.742605	1.89914	4.61839	0.031631	0.676185	-0.193966	0.609242	0.435073	0.999629	-0.161844	0.507046	0.476421	0.999962	0.188855	0.480754	0.488081	0.999969
Slfn2	schlafen 2	11	83065112	83070678	1	C	ENSMUSG00000072620	FALSE		11	0.393167	-0.212214	-0.121868	-0.212214	0.0878499	0.766929	0.99992	-0.897843	4.42092	0.0355008	0.699638	1.27491	-0.212214	4.61548	0.0316847	0.676185	0.304909	1.30125	0.253984	0.999629	0.257128	1.20172	0.272977	0.999962	0.0580235	0.0258383	0.872296	0.999969
Mkx	mohawk homeobox	18	6910459	7004779	-1	A1	ENSMUSG00000061013	FALSE		2	0.631954	2.37072	-0.0492059	2.37072	0.054074	0.81612	0.99992	-0.0624418	0.082991	0.773284	0.99992	-0.663389	2.37072	4.61392	0.0317135	0.676185	-0.0116896	0.00103453	0.974341	0.999629	0.0471937	0.031905	0.858236	0.999962	0.0244491	0.0328891	0.85609	0.999969
Rec8	REC8 homolog (yeast)	14	55618037	55625395	1	C3	ENSMUSG00000002324	FALSE		0	0.706755	-1.16404	-0.443593	-1.16404	0.224445	0.635674	0.99992	2.377	6.5086	0.0107354	0.44094	-2.76	-1.16404	4.61336	0.0317238	0.676185	-0.312274	3.46335	0.0627431	0.763179	-0.207631	1.59348	0.206829	0.999962	-0.121084	0.000747095	0.978194	0.999969
1700001L05Rik	RIKEN cDNA 1700001L05 gene	15	83357526	83367282	-1	E1	ENSMUSG00000075511	FALSE		0	-0.37126	-0.384459	-0.346293	-0.384459	1.08051	0.298582	0.99992	-0.513394	2.40419	0.121011	0.955136	1.0046	-0.384459	4.612	0.031749	0.676185	-0.167216	0.426532	0.513695	0.999629	-0.350891	1.93415	0.164305	0.999962	-0.0710415	0.0533046	0.81741	0.999969
Gm16433	predicted gene 16433	6	108563445	108565693	-1	E1	ENSMUSG00000043024	FALSE		0	0.18711	-0.436514	0.971731	-0.436514	3.20518	0.0734054	0.850766	1.51365	7.60995	0.00580472	0.322273	-1.59528	-0.436514	4.6114	0.0317601	0.676185	-0.161753	0.513754	0.473518	0.999629	-0.0856854	0.1041	0.746964	0.999962	-0.137354	1.06189	0.302785	0.999969
BC089491	cDNA sequence BC089491	7	28284652	28291186	-1	A3	ENSMUSG00000046750	FALSE		34	0.341967	0.724353	-0.427804	0.724353	1.94446	0.163185	0.99992	-0.565967	3.13682	0.0765429	0.857139	0.947753	0.724353	4.61041	0.0317784	0.676185	-0.196586	1.24599	0.264321	0.999629	-0.273666	1.77183	0.183156	0.999962	0.139318	0.272383	0.601738	0.999969
Rnf150	ring finger protein 150	8	82863356	83091271	1	C2	ENSMUSG00000047747	FALSE		4	0.898171	7.07087	-0.412301	7.07087	14.1178	0.000171715	0.0378435	-0.145759	1.89378	0.168776	0.99992	0.331332	7.07087	4.606	0.0318602	0.676402	-0.200121	4.49674	0.0339596	0.609935	0.0726574	0.139423	0.708855	0.999962	-0.00177471	0.248577	0.618079	0.999969
Emx1	empty spiracles homeobox 1	6	85187438	85204462	1	C3	ENSMUSG00000033726	FALSE		2	0.969649	1.29113	-0.135979	1.29113	0.142204	0.7061	0.99992	-0.578299	2.52599	0.111985	0.938777	-1.10783	1.29113	4.60248	0.0319257	0.677462	-0.0250113	0.0476195	0.827258	0.999629	0.0863103	0.096185	0.756457	0.999962	-0.0764039	0.215113	0.642789	0.999969
Gm10651	predicted pseudogene 10651	7	27949155	27949763	-1	A3	ENSMUSG00000074243	FALSE		0	0.175348	0.0907447	0.22509	0.0907447	0.0612638	0.804509	0.99992	0.579959	0.419101	0.517386	0.99992	-2.87912	0.0907447	4.59796	0.0320101	0.677843	-0.119181	2.44067	0.118226	0.92097	-0.0396524	0.736122	0.390906	0.999962	-0.0116341	0.00456595	0.946127	0.999969
Snap25	synaptosomal-associated protein 25	2	136713453	136782428	1	F3	ENSMUSG00000027273	FALSE		2	0.742925	10.3324	-0.0322472	10.3324	0.157619	0.691359	0.99992	-0.00650771	0.0068981	0.933808	0.99992	-0.241853	10.3324	4.5968	0.0320317	0.677843	-0.0447919	0.08115	0.775745	0.999629	0.129084	0.194434	0.659251	0.999962	-0.238326	1.07648	0.299487	0.999969
1110058L19Rik	RIKEN cDNA 1110058L19 gene	1	23995939	24005656	-1	A5	ENSMUSG00000026154	FALSE		30	0.44681	3.50817	0.242741	3.50817	2.27996	0.131055	0.965045	0.156178	0.958915	0.32746	0.99992	-0.490752	3.50817	4.58109	0.0323266	0.680085	-0.0117837	3.97466e-05	0.99497	0.999629	0.0758586	0.175095	0.675623	0.999962	-0.410256	3.75128	0.0527671	0.999969
Vwa5b2	von Willebrand factor A domain containing 5B2	16	20589471	20605377	1	B1	ENSMUSG00000046613	FALSE		9	0.603548	4.84309	0.117445	4.84309	1.24484	0.26454	0.99992	0.123575	1.33713	0.247541	0.99992	-0.325502	4.84309	4.57842	0.0323771	0.680506	-0.0893658	0.0618972	0.803522	0.999629	-0.109382	0.186511	0.665837	0.999962	-0.330499	1.43515	0.230926	0.999969
Trio	triple functional domain (PTPRF interacting)	15	27730652	28025848	-1	B1	ENSMUSG00000022263	FALSE		11	0.414469	7.46759	-0.0928261	7.46759	1.98285	0.15909	0.994369	-0.169394	6.59013	0.0102545	0.432097	0.201206	7.46759	4.57754	0.0323937	0.680506	0.105456	0.181243	0.670307	0.999629	0.179907	0.387245	0.533751	0.999962	-0.231421	0.670091	0.41302	0.999969
Efcab12	EF-hand calcium binding domain 12	6	115810729	115838412	-1	E3	ENSMUSG00000030321	FALSE		7	0.849893	2.25941	0.267531	2.25941	1.82619	0.176578	0.99992	0.0134913	0.00483593	0.944559	0.99992	0.582361	2.25941	4.57502	0.0324413	0.68056	0.268202	1.61829	0.20333	0.999629	0.0680206	0.204944	0.650759	0.999962	0.0625635	0.099319	0.752648	0.999969
Ctss	cathepsin S	3	95526786	95556403	1	F2.1	ENSMUSG00000038642	FALSE	Inhibition is neuroprotective? (Xu et al., 2013. Mediators Inflamm)	4	0.533006	5.97657	-0.513962	5.97657	25.8903	3.61389e-07	0.000348668	-0.126903	1.54306	0.214163	0.99992	0.307932	5.97657	4.57433	0.0324545	0.68056	-0.525772	8.83221	0.0029596	0.191504	-0.321354	3.14461	0.0761783	0.999962	-0.00136938	0.511017	0.474699	0.999969
Ly6c2	lymphocyte antigen 6 complex, locus C2	15	75108160	75111684	-1	D3	ENSMUSG00000022584	FALSE		0	0.321114	-0.137811	2.35446	-0.137811	4.4047	0.03584	0.70313	1.72823	2.48051	0.115265	0.947371	-3.27937	-0.137811	4.56621	0.0326086	0.682508	0.156204	0.393801	0.530308	0.999629	0.137324	0.257646	0.611742	0.999962	0.415124	2.07042	0.150181	0.999969
Paqr6	progestin and adipoQ receptor family member VI	3	88364584	88368541	1	F1	ENSMUSG00000041423	FALSE		1	0.438876	2.83651	0.381009	2.83651	3.64724	0.0561624	0.800245	0.64012	10.3016	0.00132915	0.146835	-0.597714	2.83651	4.55944	0.0327378	0.682628	-0.0631932	0.113299	0.736419	0.999629	-0.141656	0.507436	0.476251	0.999962	0.0318915	0.237698	0.625874	0.999969
Sema7a	sema domain, immunoglobulin domain (Ig), and GPI membrane anchor, (semaphorin) 7A	9	57940113	57962864	1	B	ENSMUSG00000038264	FALSE		2	0.861705	6.16376	0.0211106	6.16376	0.029858	0.862813	0.99992	-0.163008	1.69663	0.192729	0.99992	-0.370293	6.16376	4.55634	0.0327971	0.682628	0.00826074	0.10238	0.748992	0.999629	0.127283	1.02035	0.312435	0.999962	0.125607	0.000392649	0.984191	0.999969
Arpc5	actin related protein 2/3 complex, subunit 5	1	152766542	152775597	1	G3	ENSMUSG00000008475	FALSE		2	0.421213	6.29473	-0.174261	6.29473	5.57655	0.0182025	0.546151	-0.114805	2.45498	0.117152	0.949019	0.221776	6.29473	4.55154	0.0328891	0.682628	-0.247098	1.2729	0.259224	0.999629	-0.226602	0.974886	0.323465	0.999962	-0.117605	0.349719	0.554272	0.999969
Asb16	ankyrin repeat and SOCS box-containing 16	11	102268743	102279462	1	D	ENSMUSG00000034768	FALSE		30	0.32647	0.6956	0.526771	0.6956	2.38331	0.122637	0.957887	0.690009	4.18179	0.0408605	0.731468	-1.03107	0.6956	4.55069	0.0329054	0.682628	-0.199447	1.22423	0.268533	0.999629	-0.239094	1.51144	0.218919	0.999962	-0.042237	0.00211953	0.96328	0.999969
Ept1	ethanolaminephosphotransferase 1 (CDP-ethanolamine-specific)	5	30232581	30272012	1	B1	ENSMUSG00000075703	FALSE	Related to phospholipid metabolism in astrocytes (Bogdanovic et al., 2014. Neurosci Lett)	4	0.686133	6.3793	-0.374684	6.3793	25.087	5.48011e-07	0.000487884	0.00132537	0.000336272	0.985369	0.99992	0.222323	6.3793	4.54302	0.0330533	0.684049	-0.423769	6.89057	0.00866518	0.343568	-0.186244	0.553198	0.457014	0.999962	-0.300307	2.00888	0.156381	0.999969
Kcng4	potassium voltage-gated channel, subfamily G, member 4	8	119623854	119635680	-1	E1	ENSMUSG00000045246	FALSE		46	0.466342	0.326902	1.15859	0.326902	3.76661	0.0522857	0.785751	0.862129	2.11298	0.146054	0.981035	-1.81256	0.326902	4.53708	0.0331681	0.685074	-0.125492	3.38203	0.0659108	0.776127	-0.179892	6.36079	0.0116669	0.851249	-0.474221	8.34111	0.0038758	0.644719
Mlf1	myeloid leukemia factor 1	3	67374097	67400003	1	E1	ENSMUSG00000048416	FALSE		7	0.920097	0.351733	0.137451	0.351733	0.151192	0.697399	0.99992	0.0342768	0.00987268	0.920851	0.99992	1.0429	0.351733	4.53173	0.0332719	0.685682	0.0664439	0.00609509	0.937772	0.999629	-0.159881	0.754613	0.38502	0.999962	0.224491	0.957686	0.32777	0.999969
Lrrc23	leucine rich repeat containing 23	6	124769863	124779727	-1	F2	ENSMUSG00000030125	FALSE		7	0.964229	1.75271	0.251992	1.75271	0.678009	0.410273	0.99992	-0.056748	0.0368135	0.847845	0.99992	0.905977	1.75271	4.53069	0.0332923	0.685682	0.0817063	0.160573	0.68863	0.999629	-0.113488	0.41476	0.519563	0.999962	0.0826533	0.547886	0.459183	0.999969
Foxc1	forkhead box C1	13	31806646	31810635	1	A3.2	ENSMUSG00000050295	FALSE		46	0.738702	1.49304	0.299174	1.49304	1.99734	0.157576	0.993033	0.356965	2.83867	0.0920205	0.897472	-0.636047	1.49304	4.52364	0.0334296	0.687005	0.0979565	0.208609	0.64786	0.999629	0.0257805	0.0254422	0.87327	0.999962	0.0100934	0.0600364	0.806438	0.999969
Ogfrl1	opioid growth factor receptor-like 1	1	23366424	23383175	-1	A5	ENSMUSG00000026158	FALSE		2	0.608448	7.0268	0.0502825	7.0268	0.392039	0.53123	0.99992	-0.108173	1.81064	0.178431	0.99992	-0.24611	7.0268	4.51994	0.0335019	0.687391	0.130795	0.557243	0.455373	0.999629	0.313073	2.04101	0.153108	0.999962	0.0351345	0.0293796	0.863905	0.999969
Mgst3	microsomal glutathione S-transferase 3	1	167371966	167393841	-1	H2.3	ENSMUSG00000026688	FALSE		2	0.759843	4.86376	0.0288741	4.86376	0.088855	0.765638	0.99992	-0.10075	1.11644	0.290686	0.99992	-0.294387	4.86376	4.51871	0.0335262	0.687402	0.0570327	0.029365	0.863939	0.999629	0.139027	0.145316	0.703053	0.999962	-0.142132	0.15959	0.689534	0.999969
Prorsd1	prolyl-tRNA synthetase domain containing 1	11	29511757	29515033	-1	A3.3	ENSMUSG00000032673	FALSE		0	-0.451388	1.36034	-0.351534	1.36034	1.67592	0.195467	0.99992	-0.430136	2.45235	0.117349	0.949019	0.820688	1.36034	4.50086	0.0338779	0.690018	0.144797	0.265905	0.606092	0.999629	0.085776	0.22493	0.635309	0.999962	0.0391382	0.0601266	0.806296	0.999969
Cox5b	cytochrome c oxidase subunit Vb	1	36691487	36693385	1	B	ENSMUSG00000061518	FALSE		1	0.326926	6.87528	0.20111	6.87528	6.52483	0.0106379	0.438191	0.136029	2.88934	0.0891674	0.892374	-0.238533	6.87528	4.49893	0.0339161	0.690018	0.191566	0.722577	0.3953	0.999629	0.099972	0.174623	0.676036	0.999962	0.346777	2.82443	0.09284	0.999969
Sspo	SCO-spondin	6	48448229	48501250	1	B2.3	ENSMUSG00000029797	FALSE		22	0.447512	1.07244	0.00600841	1.07244	0.000330254	0.985501	0.99992	-0.378018	1.38989	0.238423	0.99992	0.976893	1.07244	4.48638	0.0341659	0.692362	0.0719278	0.00118756	0.97251	0.999629	-0.080204	0.238145	0.625549	0.999962	0.30071	1.97267	0.160165	0.999969
Gpat2	glycerol-3-phosphate acyltransferase 2, mitochondrial	2	127425199	127436092	1	F1	ENSMUSG00000046338	FALSE		12	0.456592	0.125353	0.211922	0.125353	0.333377	0.563678	0.99992	0.441436	1.40621	0.235687	0.99992	-1.11295	0.125353	4.48593	0.034175	0.692362	-0.266474	2.39661	0.121598	0.926532	-0.301507	2.44297	0.118053	0.999962	-0.0432762	0.0221108	0.881793	0.999969
Afap1	actin filament associated protein 1	5	35893319	36003923	1	B3	ENSMUSG00000029094	FALSE		2	0.66062	4.26254	-0.0669933	4.26254	0.331691	0.564665	0.99992	0.127812	1.15845	0.281787	0.99992	-0.348871	4.26254	4.48297	0.0342343	0.69239	-0.263416	1.05936	0.303361	0.999629	-0.129752	0.194893	0.658875	0.999962	0.00189562	0.21201	0.645196	0.999969
Col6a5	collagen, type VI, alpha 5	9	105858668	105960643	-1	F1	ENSMUSG00000091345	FALSE		7	0.719812	2.43517	-0.324548	2.43517	1.04679	0.306248	0.99992	-0.0323056	0.011195	0.915736	0.99992	0.936061	2.43517	4.47995	0.0342947	0.692852	-0.18934	3.29226	0.0696072	0.793341	-0.249255	3.71613	0.0538891	0.999962	-0.247843	3.30626	0.0690164	0.999969
Cpne8	copine VIII	15	90487482	90679432	-1	E3	ENSMUSG00000052560	FALSE		7	0.502224	4.01478	0.012435	4.01478	0.00777891	0.929719	0.99992	-0.111057	0.592919	0.441293	0.99992	0.425164	4.01478	4.4766	0.0343619	0.693743	0.0328087	0.0378185	0.845808	0.999629	-0.0441179	0.0534741	0.817125	0.999962	0.394917	3.78148	0.051823	0.999969
2810474O19Rik	RIKEN cDNA 2810474O19 gene	6	149309414	149335658	1	G3	ENSMUSG00000032712	FALSE		21	0.514658	3.70693	-0.0782329	3.70693	0.642308	0.422876	0.99992	-0.115079	1.37906	0.240261	0.99992	0.291854	3.70693	4.47204	0.0344537	0.693743	0.0750417	0.0433117	0.835139	0.999629	0.0109544	0.00102494	0.97446	0.999962	0.0941245	0.0457257	0.830675	0.999969
Stx1a	syntaxin 1A (brain)	5	135023482	135051100	1	G2	ENSMUSG00000007207	FALSE		2	0.980164	5.7499	-0.250933	5.7499	1.56783	0.210522	0.99992	-0.22941	1.43687	0.230646	0.99992	-0.586037	5.7499	4.46326	0.0346313	0.694756	-0.133958	0.637194	0.424729	0.999629	0.0116929	0.0104437	0.918603	0.999962	-0.130282	0.605682	0.436418	0.999969
Gm13910	predicted gene 13910	2	108948780	108950727	1	E3	ENSMUSG00000063684	FALSE		16	0.609678	1.47387	1.77251	1.47387	37.5207	9.04466e-10	1.78492e-06	0.0177178	0.00373829	0.951246	0.99992	-0.855045	1.47387	4.45831	0.0347319	0.695214	0.490592	14.3795	0.000149421	0.0270302	0.331403	3.51943	0.0606534	0.999962	0.257366	4.26149	0.0389858	0.999969
Papolb	poly (A) polymerase beta (testis specific)	5	142525838	142530076	-1	G2	ENSMUSG00000074817	FALSE		6	0.383277	-0.392149	-0.351102	-0.392149	0.873442	0.350004	0.99992	-0.191133	0.259878	0.610204	0.99992	1.11702	-0.392149	4.4437	0.0350304	0.695729	0.130217	0.515461	0.472784	0.999629	0.101942	0.273557	0.600956	0.999962	0.134634	0.116795	0.732537	0.999969
Ttc18	tetratricopeptide repeat domain 18	14	20394190	20452226	-1	A3	ENSMUSG00000039543	FALSE		7	0.827617	1.01917	0.123147	1.01917	0.169613	0.680456	0.99992	-0.163218	0.300541	0.583543	0.99992	0.887873	1.01917	4.43704	0.0351672	0.696541	0.150465	0.374058	0.5408	0.999629	-0.120918	0.30052	0.583557	0.999962	0.294498	1.72598	0.188925	0.999969
Bgn	biglycan	X	73483602	73495933	1	A7.3	ENSMUSG00000031375	FALSE		18	0.674883	2.72242	0.228669	2.72242	2.17624	0.140156	0.975339	0.328852	4.31491	0.0377797	0.711225	-0.465244	2.72242	4.42633	0.0353885	0.699296	-0.139064	0.118565	0.730596	0.999629	-0.182204	0.347647	0.555448	0.999962	-0.140871	0.00109841	0.973561	0.999969
Angpt2	angiopoietin 2	8	18690263	18741562	-1	A1.3	ENSMUSG00000031465	FALSE		16	0.546325	0.231576	1.00723	0.231576	8.31752	0.00392644	0.264295	0.711	4.15228	0.0415785	0.733813	-1.01387	0.231576	4.41986	0.0355229	0.699755	0.6266	6.23788	0.0125046	0.407929	0.547936	3.98448	0.0459213	0.999962	0.271655	1.10429	0.293327	0.999969
Pdk4	pyruvate dehydrogenase kinase, isoenzyme 4	6	5483351	5496309	-1	A1	ENSMUSG00000019577	FALSE		0	0.0713207	4.1297	-0.167226	4.1297	0.916446	0.33841	0.99992	-0.536666	9.80994	0.00173572	0.170108	0.51437	4.1297	4.407	0.0357918	0.70313	0.0823899	0.32017	0.571505	0.999629	0.0678688	0.24106	0.623442	0.999962	0.179719	1.49736	0.221078	0.999969
Fam179a	family with sequence similarity 179, member A	17	71673261	71729669	1	E1.3	ENSMUSG00000045761	FALSE		7	0.803406	2.56326	-0.12904	2.56326	0.406901	0.523547	0.99992	0.030568	0.0236522	0.877773	0.99992	0.589872	2.56326	4.39443	0.0360566	0.704521	-0.099682	0.247558	0.6188	0.999629	-0.220373	1.15311	0.282899	0.999962	-3.29252e-05	0.00533862	0.941754	0.999969
1700084C01Rik	RIKEN cDNA 1700084C01 gene	1	169928648	169934653	1	H2.3	ENSMUSG00000070532	FALSE		1	0.620701	3.42848	0.0709884	3.42848	0.34033	0.559639	0.99992	0.0258968	0.045038	0.831934	0.99992	0.359274	3.42848	4.38993	0.0361518	0.705106	0.106699	0.0887203	0.76581	0.999629	-0.0827339	0.114987	0.734536	0.999962	0.0726248	0.0728004	0.787302	0.999969
Pear1	platelet endothelial aggregation receptor 1	3	87747890	87824306	-1	F1	ENSMUSG00000028073	FALSE		0	0.0396404	1.46052	0.251959	1.46052	1.74561	0.18643	0.99992	0.46301	5.91213	0.015037	0.507225	-0.5584	1.46052	4.37601	0.0364483	0.706521	-0.098621	0.0967838	0.755724	0.999629	-0.0682551	0.0460379	0.830107	0.999962	-0.247091	0.64863	0.420603	0.999969
Nek1	NIMA (never in mitosis gene a)-related expressed kinase 1	8	60993195	61131346	1	B3.1	ENSMUSG00000031644	FALSE		0	-0.0608737	5.5276	0.103833	5.5276	1.52967	0.216163	0.99992	0.22501	7.25318	0.00707754	0.356956	-0.245868	5.5276	4.37175	0.0365395	0.706521	-0.0921249	0.0888614	0.76563	0.999629	-0.0820885	0.0818224	0.774843	0.999962	-0.182993	0.550773	0.458002	0.999969
Atp2a2	ATPase, Ca++ transporting, cardiac muscle, slow twitch 2	5	122442702	122502225	-1	F	ENSMUSG00000029467	FALSE		6	0.586523	9.67784	-0.135175	9.67784	3.60745	0.0575211	0.807154	-0.2009	7.96268	0.00477517	0.291587	0.212828	9.67784	4.37156	0.0365435	0.706521	-0.0510287	0.0193846	0.889269	0.999629	0.0647424	0.0849002	0.770763	0.999962	0.00497916	0.0102728	0.919269	0.999969
Gm26840	predicted gene, 26840	4	155769969	155776161	1	E2	ENSMUSG00000097728	FALSE		0	-0.486289	-0.53064	0.475904	-0.53064	1.17062	0.279273	0.99992	-1.39529	8.44606	0.00365835	0.258943	1.35338	-0.53064	4.37127	0.0365498	0.706521	0.464362	3.8677	0.0492239	0.719564	0.321727	1.78008	0.18214	0.999962	0.154915	0.463749	0.495877	0.999969
Mettl11b	methyltransferase like 11B	1	163702257	163725232	-1	H2.1	ENSMUSG00000040113	FALSE		28	0.554884	0.973569	-0.528725	0.973569	5.38281	0.0203361	0.571096	-0.353183	2.41221	0.120392	0.95411	0.673364	0.973569	4.36389	0.0367085	0.707598	-0.306889	1.23065	0.26728	0.999629	-0.122292	0.186485	0.665859	0.999962	-0.392867	2.15343	0.142252	0.999969
Eif2s3x	eukaryotic translation initiation factor 2, subunit 3, structural gene X-linked	X	94188707	94212862	-1	C3	ENSMUSG00000035150	FALSE		1	0.42561	6.30569	-0.109114	6.30569	2.34212	0.125918	0.961506	-0.00463477	0.00422479	0.948175	0.99992	0.211358	6.30569	4.36365	0.0367135	0.707598	-0.07601	0.150952	0.697627	0.999629	-0.136171	0.244931	0.620667	0.999962	-0.223647	1.50902	0.219289	0.999969
Hdc	histidine decarboxylase	2	126593667	126619299	-1	F1	ENSMUSG00000027360	FALSE		7	0.953735	0.550372	0.204775	0.550372	0.362134	0.547323	0.99992	-0.27095	0.652151	0.419345	0.99992	0.991591	0.550372	4.35852	0.0368243	0.707598	0.131247	0.44758	0.503486	0.999629	-0.0490363	0.0172588	0.89548	0.999962	0.0771994	0.295538	0.586693	0.999969
Mki67	antigen identified by monoclonal antibody Ki 67	7	135689788	135716379	-1	F3	ENSMUSG00000031004	FALSE		19	0.884314	1.6715	-0.293228	1.6715	0.737776	0.390374	0.99992	-0.267114	0.621219	0.430595	0.99992	1.00562	1.6715	4.35827	0.0368297	0.707598	-0.00346323	0.0222357	0.881462	0.999629	0.0222673	0.130763	0.717642	0.999962	0.128525	0.227629	0.633287	0.999969
Selplg	selectin, platelet (p-selectin) ligand	5	113817798	113830501	-1	F	ENSMUSG00000048163	FALSE		7	0.639981	4.15446	-0.0846925	4.15446	0.345336	0.556765	0.99992	-0.0939433	0.429973	0.512002	0.99992	0.41981	4.15446	4.35457	0.0369097	0.707598	-0.139303	0.603625	0.437198	0.999629	-0.208896	1.17514	0.278347	0.999962	-0.223756	1.09372	0.295649	0.999969
Serpini1	serine (or cysteine) peptidase inhibitor, clade I, member 1	3	75557547	75643495	1	E3	ENSMUSG00000027834	FALSE		2	0.810829	7.16145	-0.102205	7.16145	0.64461	0.422046	0.99992	-0.20015	2.59168	0.107427	0.928165	-0.375334	7.16145	4.34056	0.0372147	0.711225	0.0219048	0.0114915	0.914632	0.999629	0.0938843	0.261268	0.60925	0.999962	-0.0697313	0.166217	0.683496	0.999969
Podn	podocan	4	108014791	108096445	-1	C7	ENSMUSG00000028600	FALSE		2	0.881147	1.5613	0.0365235	1.5613	0.0181625	0.892795	0.99992	-0.20791	0.602599	0.437588	0.99992	-0.817484	1.5613	4.33428	0.0373523	0.711225	0.0754616	0.155389	0.693438	0.999629	0.215518	0.815064	0.366627	0.999962	-0.180977	0.576537	0.447673	0.999969
Grik3	glutamate receptor, ionotropic, kainate 3	4	125490700	125714173	1	D2.2	ENSMUSG00000001985	FALSE		5	0.523723	6.86614	-0.141475	6.86614	3.22031	0.0727299	0.849919	-0.265689	12.374	0.000435349	0.0694894	0.228228	6.86614	4.33297	0.0373811	0.711225	0.269391	1.89216	0.168959	0.993393	0.420085	3.87056	0.0491402	0.999962	-0.130231	0.969471	0.324812	0.999969
Cped1	cadherin-like and PC-esterase domain containing 1	6	21985916	22256404	1	A3.1	ENSMUSG00000062980	FALSE		46	0.87956	1.31667	0.388008	1.31667	2.32838	0.127034	0.962438	0.498158	3.68462	0.0549166	0.797869	-0.755005	1.31667	4.33107	0.0374227	0.711225	-0.0825702	0.0519906	0.819635	0.999629	-0.179983	0.554906	0.45632	0.999962	-0.235943	0.771424	0.379777	0.999969
Sec11c	SEC11 homolog C (S. cerevisiae)	18	65800549	65817665	1	E1	ENSMUSG00000024516	FALSE		41	0.797526	5.50336	0.241923	5.50336	11.5833	0.000665474	0.0935023	0.128273	3.17035	0.0749863	0.853629	-0.210091	5.50336	4.32615	0.037531	0.711225	0.307653	1.50411	0.220039	0.999629	0.0780891	0.0874792	0.767407	0.999962	0.229261	1.00749	0.315506	0.999969
Rab13	RAB13, member RAS oncogene family	3	90213695	90226385	1	F1	ENSMUSG00000027935	FALSE		10	0.487644	2.02786	-0.287609	2.02786	2.80388	0.0940365	0.901454	-0.300697	2.9187	0.0875581	0.890348	0.51091	2.02786	4.31846	0.037701	0.711225	-0.199869	0.471946	0.492093	0.999629	-0.233744	0.688364	0.406721	0.999962	-0.0608952	0.0401751	0.841139	0.999969
Strip2	striatin interacting protein 2	6	29917013	29959681	1	A3.3	ENSMUSG00000039629	FALSE		4	0.81015	7.25296	-0.148566	7.25296	2.09989	0.14731	0.982814	-0.0576926	0.326656	0.567635	0.99992	0.308648	7.25296	4.31576	0.0377608	0.711225	-0.0489655	0.0122384	0.911912	0.999629	0.0876298	0.239363	0.624667	0.999962	-0.0472775	0.0982219	0.753974	0.999969
Tppp3	tubulin polymerization-promoting protein family member 3	8	105467493	105471526	-1	D3	ENSMUSG00000014846	FALSE		7	0.824476	5.03463	0.213066	5.03463	2.07879	0.149359	0.983557	-0.0834234	0.343622	0.557746	0.99992	0.429416	5.03463	4.31371	0.0378065	0.711225	0.148061	0.49322	0.482494	0.999629	-0.0870599	0.310805	0.577187	0.999962	0.110309	0.0526234	0.81856	0.999969
Ccna2	cyclin A2	3	36564866	36572150	-1	B	ENSMUSG00000027715	FALSE		22	0.406623	1.7109	-0.180008	1.7109	0.370737	0.542603	0.99992	-0.305686	0.99006	0.319728	0.99992	0.884039	1.7109	4.29192	0.0382938	0.715081	-0.0593343	0.00321181	0.954806	0.999629	0.000332759	0.0369864	0.847493	0.999962	0.110623	0.540037	0.462417	0.999969
Bend6	BEN domain containing 6	1	33852052	33907816	-1	B	ENSMUSG00000042182	FALSE		9	0.788131	6.57419	0.110056	6.57419	1.80679	0.178893	0.99992	0.0713074	0.759042	0.383628	0.99992	-0.246531	6.57419	4.28843	0.0383725	0.715448	-0.0381061	0.0483011	0.826046	0.999629	-0.0917321	0.254913	0.613637	0.999962	-0.0363388	0.0127102	0.910237	0.999969
Gm15453	predicted gene 15453	1	150264925	150266056	-1	G1	ENSMUSG00000081535	FALSE		0	-0.281938	1.30462	1.65819	1.30462	4.39277	0.0360916	0.704521	1.56248	3.92858	0.047472	0.761094	-2.1594	1.30462	4.2877	0.038389	0.715448	-0.186717	1.63534	0.200965	0.999629	-0.250828	3.34669	0.0673402	0.999962	0.0094832	0.00373142	0.951291	0.999969
Gpr88	G-protein coupled receptor 88	3	116249654	116253484	-1	G1	ENSMUSG00000068696	FALSE		4	0.875742	9.65566	-0.288564	9.65566	6.93792	0.00843874	0.391846	-0.154103	1.98949	0.158394	0.993937	0.32784	9.65566	4.28384	0.0384764	0.716261	-0.165597	0.408604	0.522679	0.999629	0.0179434	0.0151262	0.902116	0.999962	0.169959	1.54696	0.213585	0.999969
Iqck	IQ motif containing K	7	118855760	118972652	1	F2	ENSMUSG00000073856	FALSE		7	0.82502	0.844524	0.562228	0.844524	4.66583	0.0307685	0.668592	-0.278533	1.0934	0.295718	0.99992	0.751542	0.844524	4.27553	0.038665	0.717691	0.330852	2.70581	0.0999835	0.878536	0.0459235	0.0534788	0.817117	0.999962	0.403904	5.83955	0.0156699	0.999969
Rnd1	Rho family GTPase 1	15	98663421	98677461	-1	F1	ENSMUSG00000054855	FALSE		9	0.850692	3.35068	0.419127	3.35068	6.46303	0.0110142	0.44235	0.261872	2.51522	0.112752	0.941934	-0.490916	3.35068	4.27445	0.0386894	0.717708	0.266847	1.46811	0.225644	0.999629	0.13166	0.253097	0.614903	0.999962	-0.0374027	0.00863611	0.925959	0.999969
Gbp2b	guanylate binding protein 2b	3	142594847	142619179	1	H1	ENSMUSG00000028269	FALSE		14	0.659993	-0.616837	4.28578	-0.616837	29.7083	5.02187e-08	6.12386e-05	1.6124	3.99729	0.0455734	0.750473	-2.14551	-0.616837	4.27403	0.038699	0.717708	0.388804	3.60908	0.0574648	0.751927	0.179143	0.491118	0.483429	0.999962	0.23486	0.745001	0.388064	0.999969
Nedd9	neural precursor cell expressed, developmentally down-regulated gene 9	13	41309916	41487320	-1	A4	ENSMUSG00000021365	FALSE		0	-0.425758	3.2642	-0.148552	3.2642	1.63101	0.201564	0.99992	-0.297522	6.45577	0.0110593	0.442941	0.341073	3.2642	4.27077	0.0387732	0.718525	-0.112494	0.165248	0.68437	0.999629	-0.200613	0.439945	0.507149	0.999962	-0.220931	0.498652	0.480093	0.999969
Necab3	N-terminal EF-hand calcium binding protein 3	2	154544399	154558890	-1	H1	ENSMUSG00000027489	FALSE		2	0.901043	4.40706	0.0350701	4.40706	0.0280542	0.866981	0.99992	-0.0599571	0.0786554	0.779128	0.99992	-0.617041	4.40706	4.2636	0.0389374	0.719503	0.0193808	1.60744e-05	0.996801	0.999629	0.0944697	0.122762	0.726058	0.999962	0.0322605	0.00468359	0.945438	0.999969
Dpysl2	dihydropyrimidinase-like 2	14	66802864	66868688	-1	D1	ENSMUSG00000022048	FALSE		20	0.597436	7.4322	-0.435296	7.4322	10.2025	0.00140254	0.152232	-0.306374	4.78862	0.0286484	0.656012	0.391877	7.4322	4.25059	0.0392366	0.720905	-0.302076	1.35777	0.243924	0.999629	-0.231441	0.929296	0.335046	0.999962	-0.1635	0.00924725	0.923391	0.999969
Kcnc3	potassium voltage gated channel, Shaw-related subfamily, member 3	7	44590664	44604754	1	B3	ENSMUSG00000062785	FALSE		2	0.585651	6.02486	0.0254154	6.02486	0.0716658	0.788927	0.99992	0.028937	0.0919148	0.761757	0.99992	-0.278818	6.02486	4.23856	0.0395156	0.722289	-0.119928	0.386736	0.53402	0.999629	-0.0579447	0.156133	0.692742	0.999962	-0.123795	1.16897	0.279614	0.999969
Mamdc2	MAM domain containing 2	19	23302609	23448322	-1	B	ENSMUSG00000033207	FALSE		7	0.609667	1.45081	0.166229	1.45081	0.242357	0.622509	0.99992	-0.468834	1.78314	0.181764	0.99992	0.997891	1.45081	4.23802	0.0395282	0.722289	0.0570582	0.162523	0.686844	0.999629	-0.0219454	0.00483146	0.944585	0.999962	-0.0941205	0.85632	0.354771	0.999969
Mdh1b	malate dehydrogenase 1B, NAD (soluble)	1	63698819	63730318	-1	C2	ENSMUSG00000025963	FALSE		14	0.714554	0.0483783	0.790688	0.0483783	4.19046	0.0406521	0.730328	-0.935854	4.64773	0.0310947	0.670645	1.18009	0.0483783	4.23406	0.0396206	0.72285	0.298932	2.15757	0.141869	0.967449	0.0827556	0.139764	0.708516	0.999962	0.326376	4.32016	0.0376634	0.999969
Gm8995	predicted gene 8995	7	106504392	106511671	-1	E3	ENSMUSG00000063286	FALSE		29	0.606279	0.765553	0.566636	0.765553	3.7575	0.052571	0.786381	0.725582	5.59435	0.0180185	0.542668	-0.864581	0.765553	4.21722	0.0400158	0.725994	0.145175	2.12665	0.144757	0.967831	0.16192	1.41455	0.234302	0.999962	0.520826	6.50239	0.010773	0.925837
Ldlr	low density lipoprotein receptor	9	21723576	21749916	1	A3	ENSMUSG00000032193	FALSE		32	0.743181	3.91439	0.107588	3.91439	0.459693	0.497768	0.99992	0.0962316	0.35099	0.553553	0.99992	-0.480738	3.91439	4.2169	0.0400233	0.725994	0.186788	0.692673	0.405257	0.999629	0.137857	0.287058	0.592112	0.999962	0.0620944	0.161014	0.688225	0.999969
Slc6a20a	solute carrier family 6 (neurotransmitter transporter), member 20A	9	123636122	123678885	-1	F4	ENSMUSG00000036814	FALSE		46	0.760085	2.49461	0.300147	2.49461	1.41213	0.234704	0.99992	0.476967	3.50162	0.0613089	0.821539	-0.737527	2.49461	4.20798	0.0402342	0.727231	-0.133804	0.237552	0.62598	0.999629	-0.183323	0.703538	0.401597	0.999962	-0.211132	0.556603	0.455632	0.999969
Lrrc43	leucine rich repeat containing 43	5	123489325	123508205	1	F	ENSMUSG00000063409	FALSE		7	0.879334	-0.0458357	0.0862017	-0.0458357	0.0400485	0.841386	0.99992	-0.159789	0.14606	0.70233	0.99992	1.21326	-0.0458357	4.20484	0.0403088	0.72812	-0.000925143	0.011341	0.91519	0.999629	-0.209678	1.49736	0.221079	0.999962	-0.0386861	0.0186403	0.891403	0.999969
Ptgr2	prostaglandin reductase 2	12	84285232	84315832	1	D1	ENSMUSG00000072946	FALSE		10	0.453346	5.04948	-0.12791	5.04948	1.83546	0.175484	0.99992	-0.26624	7.87377	0.00501568	0.297145	0.272956	5.04948	4.19399	0.0405676	0.730328	-0.0542428	0.0175428	0.894629	0.999629	-0.0814471	0.0764756	0.782132	0.999962	-0.109053	0.150287	0.698261	0.999969
Gm10167	predicted pseudogene 10167	5	148182899	148184377	-1	G3	ENSMUSG00000066554	FALSE		8	0.744903	1.69254	-2.22094	1.69254	34.9394	3.40135e-09	5.46937e-06	-0.0447892	0.0198269	0.888021	0.99992	0.987195	1.69254	4.1925	0.0406031	0.730328	-0.704926	35.9644	2.00959e-09	3.84616e-06	-0.514139	16.0486	6.17376e-05	0.0330141	-0.448335	8.27254	0.00402492	0.652274
Syk	spleen tyrosine kinase	13	52583173	52648792	1	A5	ENSMUSG00000021457	FALSE		2	0.581652	1.47811	0.0866806	1.47811	0.252152	0.615564	0.99992	0.201421	1.36113	0.243342	0.99992	-0.500852	1.47811	4.19125	0.0406332	0.730328	-0.160801	0.191393	0.66176	0.999629	-0.00376909	9.27551e-05	0.992316	0.999962	-0.13945	0.143759	0.704572	0.999969
1810010H24Rik	RIKEN cDNA 1810010H24 gene	11	107028118	107030443	1	E1	ENSMUSG00000078607	FALSE		7	0.527017	0.838013	-0.176248	0.838013	0.577516	0.447288	0.99992	-0.287141	1.5698	0.210236	0.99992	0.664952	0.838013	4.19113	0.040636	0.730328	-0.100231	0.226816	0.633895	0.999629	-0.239685	0.935989	0.333312	0.999962	0.200161	0.46997	0.493001	0.999969
Abl2	v-abl Abelson murine leukemia viral oncogene 2 (arg, Abelson-related gene)	1	156558786	156649568	1	G3	ENSMUSG00000026596	FALSE		28	0.559988	6.22861	-0.107558	6.22861	2.02862	0.154361	0.989292	-0.165348	4.78004	0.0287914	0.656678	0.224487	6.22861	4.18206	0.0408541	0.731468	0.0656183	0.107198	0.743356	0.999629	0.138321	0.424972	0.514466	0.999962	-0.216008	0.766562	0.381283	0.999969
9330159M07Rik	RIKEN cDNA 9330159M07 gene	9	88841798	88858853	-1	E3.1	ENSMUSG00000097177	FALSE		3	0.479201	0.298579	-0.844805	0.298579	8.33741	0.00388369	0.263481	-0.362774	1.5641	0.211066	0.99992	0.843866	0.298579	4.17681	0.0409808	0.73189	-0.283517	1.05442	0.304492	0.999629	-0.147468	0.264424	0.607097	0.999962	-0.233032	0.582031	0.445517	0.999969
Lias	lipoic acid synthetase	5	65391497	65410693	1	C3.1	ENSMUSG00000029199	FALSE		32	0.647369	4.09236	-0.00455494	4.09236	0.00133831	0.970818	0.99992	0.096419	0.592229	0.441559	0.99992	-0.362632	4.09236	4.17369	0.0410563	0.732456	-0.195535	0.576193	0.447809	0.999629	-0.165292	0.437978	0.5081	0.999962	-0.346666	2.26891	0.131993	0.999969
Nudt13	nudix (nucleoside diphosphate linked moiety X)-type motif 13	14	20294690	20317575	1	A3	ENSMUSG00000021809	FALSE		27	0.455816	2.09023	0.243713	2.09023	1.23292	0.26684	0.99992	0.432174	3.87568	0.0489904	0.766517	-0.637283	2.09023	4.17264	0.0410817	0.732456	-0.286215	1.75853	0.184808	0.999629	-0.117414	0.27788	0.598094	0.999962	-0.338126	2.56649	0.109149	0.999969
Sec22a	SEC22 vesicle trafficking protein homolog A (S. cerevisiae)	16	35311131	35363918	-1	B3	ENSMUSG00000034473	FALSE		7	0.477927	3.85449	-0.0973125	3.85449	0.839887	0.359429	0.99992	-0.233757	4.80466	0.0283829	0.655194	0.304911	3.85449	4.17189	0.0411	0.732456	0.0861561	0.098668	0.753434	0.999629	-0.00182125	2.19601e-06	0.998818	0.999962	0.182028	0.395384	0.529483	0.999969
Ccdc40	coiled-coil domain containing 40	11	119228572	119265236	1	E2	ENSMUSG00000039963	FALSE		7	0.92076	1.54549	0.163941	1.54549	0.452119	0.50133	0.99992	0.0961967	0.163623	0.685843	0.99992	0.690948	1.54549	4.16572	0.0412499	0.732776	0.126233	0.152849	0.695827	0.999629	-0.139886	0.477942	0.489356	0.999962	0.12481	0.253925	0.614325	0.999969
Sv2b	synaptic vesicle glycoprotein 2 b	7	75114897	75309262	-1	D1	ENSMUSG00000053025	FALSE		2	0.973497	7.75565	-0.206254	7.75565	1.55858	0.211874	0.99992	-0.304358	3.4794	0.0621372	0.821777	-0.477239	7.75565	4.15456	0.0415227	0.733771	-0.128226	0.254423	0.613978	0.999629	0.0346386	0.0337391	0.854263	0.999962	-0.110715	0.325435	0.568359	0.999969
Gm17383	predicted gene, 17383	18	82338774	82339816	1	E3	ENSMUSG00000058625	FALSE		0	-0.00469286	2.28882	0.784134	2.28882	3.09982	0.0783011	0.861436	0.87146	3.67852	0.0551176	0.797869	-1.2578	2.28882	4.1469	0.0417109	0.735099	0.138033	1.16279	0.280887	0.999629	0.0923991	0.406528	0.523737	0.999962	0.224083	4.82454	0.0280574	0.999969
Gm13305	predicted gene 13305	4	42158842	42168603	-1	A5	ENSMUSG00000073876	FALSE		0	-0.326454	-0.2749	-0.138153	-0.2749	0.0266326	0.870365	0.99992	-2.8184	8.39319	0.0037663	0.260603	2.55895	-0.2749	4.14664	0.0417171	0.735099	0.310273	3.24126	0.0718056	0.799953	0.252824	1.25169	0.26323	0.999962	-0.173466	0.653792	0.41876	0.999969
Slc20a1	solute carrier family 20, member 1	2	129198764	129211616	1	F1	ENSMUSG00000027397	FALSE		2	0.64925	6.93809	0.0337399	6.93809	0.217263	0.641133	0.99992	0.0856777	1.3998	0.236757	0.99992	-0.208447	6.93809	4.14445	0.0417713	0.735205	0.0875869	0.163284	0.686151	0.999629	0.227713	0.829326	0.362467	0.999962	-0.0430074	0.00427873	0.947846	0.999969
Tiparp	TCDD-inducible poly(ADP-ribose) polymerase	3	65528410	65555145	1	E1	ENSMUSG00000034640	FALSE		11	0.599412	4.41863	0.015121	4.41863	0.0139089	0.906119	0.99992	-0.150084	1.36449	0.242762	0.99992	0.367767	4.41863	4.13533	0.0419969	0.735804	0.286704	2.11768	0.145607	0.96886	0.16194	1.06943	0.301075	0.999962	0.0823215	0.134299	0.714015	0.999969
Smoc2	SPARC related modular calcium binding 2	17	14279506	14404790	1	A2	ENSMUSG00000023886	FALSE		2	0.927363	1.81218	-0.00959706	1.81218	0.000728956	0.97846	0.99992	-0.440613	1.54097	0.214473	0.99992	-1.02404	1.81218	4.13209	0.0420773	0.735804	0.0652583	0.00322858	0.954688	0.999629	0.0975941	0.238824	0.625057	0.999962	-0.0789407	0.520744	0.470524	0.999969
Cds1	CDP-diacylglycerol synthase 1	5	101765130	101823858	1	E4	ENSMUSG00000029330	FALSE		32	0.810462	5.68026	0.09207	5.68026	1.03451	0.309102	0.99992	0.0251125	0.0735508	0.786235	0.99992	-0.267347	5.68026	4.13104	0.0421036	0.735804	-0.0240872	0.0344297	0.852796	0.999629	-0.0422422	0.168303	0.681625	0.999962	-0.110512	0.25519	0.613444	0.999969
Lrrc71	leucine rich repeat containing 71	3	87736923	87748625	-1	F1	ENSMUSG00000023084	FALSE		7	0.935846	0.536357	0.297139	0.536357	0.642481	0.422814	0.99992	0.304731	0.721122	0.395776	0.99992	1.01978	0.536357	4.12403	0.0422783	0.735804	0.0435345	0.0168427	0.896741	0.999629	-0.152504	0.691684	0.405592	0.999962	0.0440507	0.0411196	0.839307	0.999969
Mef2c	myocyte enhancer factor 2C	13	83504034	83667079	1	C3	ENSMUSG00000005583	FALSE		2	0.956666	7.69767	-0.109468	7.69767	0.625659	0.428952	0.99992	-0.181505	1.79294	0.180569	0.99992	-0.392712	7.69767	4.12089	0.0423567	0.735804	-0.0765775	0.104606	0.74637	0.999629	0.0793646	0.209283	0.64733	0.999962	-0.0399454	0.169869	0.680229	0.999969
Ppp1r2	protein phosphatase 1, regulatory (inhibitor) subunit 2	16	31251537	31275277	-1	B2	ENSMUSG00000047714	FALSE		33	0.536727	8.30915	-0.00181777	8.30915	0.000288584	0.986446	0.99992	-0.0968602	0.792874	0.373232	0.99992	0.3081	8.30915	4.11653	0.042466	0.736303	0.287696	1.97427	0.159996	0.98656	0.258835	1.66374	0.197099	0.999962	0.142555	1.34556	0.246056	0.999969
Efr3a	EFR3 homolog A (S. cerevisiae)	15	65787034	65873816	1	D1	ENSMUSG00000015002	FALSE		39	0.917069	6.1239	0.154819	6.1239	1.80767	0.178787	0.99992	-0.184824	2.60801	0.106325	0.926062	-0.32872	6.1239	4.1102	0.0426253	0.738181	0.256074	1.45673	0.227452	0.999629	0.2128	1.11694	0.290579	0.999962	-0.0657387	0.230641	0.631049	0.999969
Gm6483	predicted gene 6483	8	19682268	19698275	1	A1.3	ENSMUSG00000087153	FALSE		29	0.629857	3.35851	0.301708	3.35851	1.75434	0.185332	0.99992	0.380091	2.82675	0.0927057	0.897472	-0.652786	3.35851	4.10733	0.0426978	0.738485	-0.161422	1.04775	0.306027	0.999629	-0.227498	1.51173	0.218875	0.999962	0.337648	0.534845	0.464577	0.999969
Ypel5	yippee-like 5 (Drosophila)	17	72836704	72851195	1	E1.3	ENSMUSG00000039770	FALSE		25	0.555747	6.15566	0.0514038	6.15566	0.569876	0.450308	0.99992	0.101671	2.22655	0.135656	0.971168	-0.194569	6.15566	4.08198	0.0433428	0.742404	0.00130563	0.00337238	0.953691	0.999629	0.0178625	0.00318264	0.955011	0.999962	0.304505	1.43137	0.23154	0.999969
Clcn1	chloride channel 1	6	42286685	42315756	1	B2.1	ENSMUSG00000029862	FALSE		17	0.416891	1.90622	0.27793	1.90622	2.13599	0.143877	0.979717	0.281376	2.17882	0.139922	0.975339	-0.549904	1.90622	4.07973	0.0434007	0.742404	0.25655	1.06138	0.302901	0.999629	0.356094	1.97235	0.160199	0.999962	0.101157	0.121244	0.727689	0.999969
Thbs4	thrombospondin 4	13	92751590	92794818	-1	C3	ENSMUSG00000021702	FALSE		19	0.849655	2.98946	-0.0840457	2.98946	0.0779066	0.780155	0.99992	-0.357881	1.44198	0.229819	0.99992	0.85358	2.98946	4.07956	0.043405	0.742404	-0.0339056	0.00705489	0.933062	0.999629	-0.0857491	0.111184	0.738801	0.999962	0.170805	1.20689	0.271948	0.999969
Itih2	inter-alpha trypsin inhibitor, heavy chain 2	2	10094593	10131396	-1	A1	ENSMUSG00000037254	FALSE		1	0.316034	0.693731	1.03806	0.693731	6.50371	0.010765	0.44094	0.776777	3.51586	0.0607842	0.818297	-1.15927	0.693731	4.0779	0.0434476	0.742404	-0.0561263	0.0470924	0.828202	0.999629	-0.178205	1.08429	0.29774	0.999962	-0.145142	0.145895	0.70249	0.999969
Gtpbp6	GTP binding protein 6 (putative)	5	110103975	110108197	-1	F	ENSMUSG00000033434	FALSE		44	0.78813	4.40617	-0.0204094	4.40617	0.0178459	0.893728	0.99992	0.200648	1.71877	0.189851	0.99992	-0.427688	4.40617	4.07573	0.0435035	0.742724	-0.22418	0.605826	0.436364	0.999629	-0.0924949	0.0191931	0.889814	0.999962	0.0415935	0.000530326	0.981627	0.999969
Lmo2	LIM domain only 2	2	103957986	103981878	1	E2	ENSMUSG00000032698	FALSE		4	0.709858	4.86483	-0.245092	4.86483	5.24473	0.0220133	0.591052	-0.112932	1.08596	0.297367	0.99992	0.307963	4.86483	4.0684	0.0436926	0.743828	-0.467931	4.52833	0.0333382	0.609935	-0.355042	2.45709	0.116995	0.999962	-0.235165	1.11665	0.29064	0.999969
Cdkn1a	cyclin-dependent kinase inhibitor 1A (P21)	17	29090979	29100722	1	A3.3	ENSMUSG00000023067	FALSE		14	0.71841	3.12108	0.402011	3.12108	3.38986	0.0655986	0.832501	-0.452386	4.46666	0.0345625	0.693743	0.620033	3.12108	4.06784	0.0437071	0.743828	0.365607	5.14032	0.0233763	0.531087	0.178948	1.80877	0.178656	0.999962	0.252512	2.69856	0.100439	0.999969
Rspo3	R-spondin 3 homolog (Xenopus laevis)	10	29453109	29535867	-1	A4	ENSMUSG00000019880	FALSE		2	0.796798	2.33131	-0.102553	2.33131	0.277819	0.598134	0.99992	-0.139576	0.528033	0.467435	0.99992	-0.554845	2.33131	4.06725	0.0437223	0.743828	-0.0928908	0.277912	0.598073	0.999629	-0.00956512	0.00360544	0.95212	0.999962	-0.150669	0.818452	0.365633	0.999969
Polr3a	polymerase (RNA) III (DNA directed) polypeptide A	14	24448694	24487046	-1	A3	ENSMUSG00000025280	FALSE		31	0.395528	5.11446	-0.168811	5.11446	1.9968	0.157632	0.993033	-0.340862	8.36867	0.00381745	0.261417	0.335137	5.11446	4.06617	0.0437504	0.744014	0.211695	1.46105	0.226763	0.999629	0.183142	0.875188	0.349523	0.999962	0.253864	2.6487	0.103634	0.999969
Cabp1	calcium binding protein 1	5	115168689	115194381	-1	F	ENSMUSG00000029544	FALSE		2	0.850503	5.60223	-0.0493403	5.60223	0.123362	0.725416	0.99992	0.014788	0.0111516	0.915899	0.99992	-0.399619	5.60223	4.06511	0.0437779	0.744038	-0.0283784	0.214905	0.64295	0.999629	0.0948014	0.00787088	0.929306	0.999962	-0.090588	0.300307	0.58369	0.999969
C530050E15Rik	RIKEN cDNA C530050E15 gene	13	24631918	24638567	-1	A3.1	ENSMUSG00000097838	FALSE		31	0.44587	0.710322	-0.409118	0.710322	2.56071	0.109549	0.932683	-0.498869	3.75562	0.0526303	0.786573	0.731407	0.710322	4.05982	0.0439151	0.744199	-0.0357134	0.00133527	0.970851	0.999629	0.0167644	0.0158019	0.899965	0.999962	0.231697	0.689471	0.406344	0.999969
Prkcd	protein kinase C, delta	14	30595356	30626210	-1	B	ENSMUSG00000021948	FALSE		13	0.788391	4.27234	-0.155897	4.27234	0.18783	0.664729	0.99992	0.0829933	0.0650889	0.798626	0.99992	0.970394	4.27234	4.05473	0.0440478	0.744199	-0.0229542	0.799619	0.371207	0.999629	-0.193284	3.56074	0.0591614	0.999962	0.235119	0.872066	0.350384	0.999969
Utp11l	UTP11-like, U3 small nucleolar ribonucleoprotein, (yeast)	4	124678160	124693600	-1	D2.2	ENSMUSG00000028907	FALSE		48	0.665176	4.21747	0.0548961	4.21747	0.283937	0.594132	0.99992	0.282042	7.50799	0.00614258	0.330466	-0.293852	4.21747	4.05324	0.0440867	0.744485	-0.350718	2.08412	0.148838	0.974584	-0.265546	1.15625	0.282245	0.999962	0.0938368	0.264753	0.606874	0.999969
Rps15a	ribosomal protein S15A	7	118104378	118116186	-1	F1	ENSMUSG00000008683	FALSE		25	0.904055	6.34416	0.000378795	6.34416	1.08438e-05	0.997373	0.99992	0.210906	3.56049	0.0591702	0.814481	-0.332863	6.34416	4.04626	0.0442694	0.746118	-0.358486	5.85095	0.0155686	0.454695	-0.392055	5.63704	0.0175849	0.999962	0.0588253	0.171256	0.678998	0.999969
Olfml3	olfactomedin-like 3	3	103722222	103738001	-1	F2.2	ENSMUSG00000027848	FALSE		5	0.359192	3.72868	-0.0540286	3.72868	0.0727441	0.787383	0.99992	0.553335	7.25283	0.00707894	0.356956	-0.569928	3.72868	4.04466	0.0443113	0.746248	-0.235755	0.668039	0.413736	0.999629	-0.105298	0.0306038	0.861127	0.999962	-0.337467	1.82177	0.177103	0.999969
Kif24	kinesin family member 24	4	41390745	41464887	-1	A5	ENSMUSG00000028438	FALSE		19	0.617082	-0.147101	-0.0668061	-0.147101	0.0501192	0.822856	0.99992	-0.572188	3.48418	0.0619581	0.821777	0.856261	-0.147101	4.04423	0.0443225	0.746248	0.33281	1.3019	0.253866	0.999629	0.283473	0.829778	0.362337	0.999962	0.23561	0.709016	0.399771	0.999969
Gm1840	predicted gene 1840	8	5639584	5640996	1	A1.1	ENSMUSG00000043192	FALSE		11	0.377354	2.1128	-2.58141	2.1128	7.5618	0.00596183	0.326269	-0.612784	0.542736	0.461301	0.99992	2.48548	2.1128	4.04303	0.0443542	0.746248	0.185242	0.846869	0.357439	0.999629	0.268921	1.66449	0.196999	0.999962	-0.19001	4.52211	0.0334596	0.999969
Fgf5	fibroblast growth factor 5	5	98254184	98277030	1	E3	ENSMUSG00000029337	FALSE		2	0.841918	-0.143024	0.279507	-0.143024	0.708924	0.399801	0.99992	-0.126959	0.144548	0.703801	0.99992	-0.959101	-0.143024	4.04008	0.0444318	0.746248	0.149995	0.247472	0.618861	0.999629	0.211089	0.449683	0.502486	0.999962	-0.0358129	0.0137587	0.906624	0.999969
Rgs5	regulator of G-protein signaling 5	1	169655501	169695813	1	H2.3	ENSMUSG00000026678	FALSE	I've seen this gene before in the Simons Foundation mouse dataset for resident-intruder.	14	0.748268	6.15998	0.891794	6.15998	40.9893	1.53061e-10	4.15332e-07	0.353877	6.33832	0.0118157	0.454779	-0.387337	6.15998	4.03792	0.0444886	0.746914	0.67126	16.574	4.67892e-05	0.0127653	0.554097	8.99711	0.00270407	0.434815	0.460395	9.72062	0.00182212	0.438392
Gm13091	predicted gene 13091	4	150566869	150568544	-1	E2	ENSMUSG00000085213	FALSE		14	0.588748	0.638116	0.283288	0.638116	0.799222	0.371326	0.99992	-0.897013	7.04412	0.00795257	0.380189	0.921938	0.638116	4.03056	0.044683	0.747938	0.510943	4.5151	0.0335969	0.609935	0.529265	4.43673	0.0351735	0.999962	0.265618	2.1268	0.144743	0.999969
Col6a2	collagen, type VI, alpha 2	10	76595762	76623630	-1	C1	ENSMUSG00000020241	FALSE	Biosystems Pathways: related to axon guidance	1	0.450511	3.92618	0.927501	3.92618	26.6801	2.40087e-07	0.00024241	0.428659	5.47511	0.0192892	0.559798	-0.511912	3.92618	4.02773	0.0447582	0.747968	0.67446	17.9516	2.26597e-05	0.00697726	0.536499	8.39586	0.00376077	0.528407	0.129719	0.569687	0.450383	0.999969
Adgb	androglobin	10	10335703	10472326	-1	A1	ENSMUSG00000050994	FALSE		7	0.691955	0.461949	-0.186368	0.461949	0.297601	0.58539	0.99992	-0.11692	0.124327	0.724388	0.99992	0.951022	0.461949	4.02234	0.0449013	0.74831	0.0580648	0.0526092	0.818584	0.999629	-0.0562291	0.0501681	0.822771	0.999962	-0.119102	0.545072	0.460338	0.999969
Ttc21a	tetratricopeptide repeat domain 21A	9	119937606	119967793	1	F3	ENSMUSG00000032514	FALSE		7	0.916498	1.61753	0.0979971	1.61753	0.105905	0.744856	0.99992	-0.12853	0.19417	0.659468	0.99992	0.838147	1.61753	4.01269	0.0451591	0.749761	0.0751265	0.0617284	0.803785	0.999629	-0.0891514	0.140828	0.70746	0.999962	-0.0792827	0.0681415	0.794062	0.999969
Tuba1a	tubulin, alpha 1A	15	98949841	98953551	-1	F1	ENSMUSG00000072235	FALSE		41	0.532719	8.06127	-0.40469	8.06127	3.09749	0.0784133	0.861436	-0.570888	5.90732	0.0150781	0.507467	0.649496	8.06127	4.00432	0.0453838	0.750038	-0.167357	1.53725	0.215028	0.999629	-0.132243	0.899812	0.342832	0.999962	-0.194671	3.64956	0.0560839	0.999969
Cend1	cell cycle exit and neuronal differentiation 1	7	141426446	141429491	-1	F5	ENSMUSG00000060240	FALSE		9	0.638488	7.4855	0.104244	7.4855	2.04062	0.153147	0.987036	0.0964863	1.74708	0.186244	0.99992	-0.209979	7.4855	3.99176	0.0457234	0.752034	0.0382496	0.00865276	0.925888	0.999629	-0.0372584	0.026816	0.869923	0.999962	0.0686052	0.0508956	0.821512	0.999969
Tmem158	transmembrane protein 158	9	123259058	123260789	-1	F4	ENSMUSG00000054871	FALSE		19	0.575822	6.88385	-0.114096	6.88385	1.96059	0.16145	0.997656	-0.0687846	0.676962	0.410635	0.99992	0.234316	6.88385	3.98909	0.0457958	0.752034	-0.132359	0.488903	0.484417	0.999629	-0.0980602	0.232556	0.629635	0.999962	0.33895	2.02594	0.154633	0.999969
Spock3	sparc/osteonectin, cwcv and kazal-like domains proteoglycan 3	8	62951009	63357103	1	B3.1	ENSMUSG00000054162	FALSE		19	0.45322	8.39564	-0.243282	8.39564	6.53539	0.0105749	0.43714	-0.183644	3.61011	0.0574293	0.806126	0.27271	8.39564	3.98842	0.0458139	0.752034	-0.14997	0.552965	0.457109	0.999629	0.00895305	0.00152357	0.968864	0.999962	0.27615	2.30443	0.129005	0.999969
Tenm2	teneurin transmembrane protein 2	11	36006656	37235964	-1	A5	ENSMUSG00000049336	FALSE		19	0.73848	5.98415	-0.145394	5.98415	2.22855	0.135481	0.970774	-0.028773	0.0950806	0.757815	0.99992	0.267773	5.98415	3.98721	0.0458468	0.752034	-0.181169	0.394533	0.529926	0.999629	-0.105736	0.237635	0.625919	0.999962	-0.0237198	0.0325422	0.856843	0.999969
Hsf4	heat shock transcription factor 4	8	105269801	105275845	1	D3	ENSMUSG00000033249	FALSE		37	0.827491	3.15298	0.351464	3.15298	5.28057	0.0215647	0.586586	0.344865	5.29072	0.0214393	0.586152	-0.426464	3.15298	3.96721	0.0463945	0.755587	-0.0806982	0.226864	0.633859	0.999629	-0.264966	1.69823	0.192519	0.999962	0.00484673	0.0199373	0.887712	0.999969
Cdh15	cadherin 15	8	122848374	122867397	1	E1	ENSMUSG00000031962	FALSE		46	0.420409	0.666269	0.188954	0.666269	0.270274	0.603148	0.99992	1.08265	9.10721	0.00254604	0.213909	-1.01479	0.666269	3.9614	0.0465549	0.756857	-0.123307	0.278139	0.597924	0.999629	-0.0638143	0.0778205	0.780273	0.999962	0.102065	0.645898	0.421583	0.999969
Mrvi1	MRV integration site 1	7	110868266	110982461	-1	E3	ENSMUSG00000005611	FALSE	OVERLAP	38	0.704462	1.48666	1.02923	1.48666	18.2897	1.8973e-05	0.00784505	0.435548	3.50653	0.0611273	0.820372	-0.659094	1.48666	3.96103	0.0465652	0.756857	0.155902	0.580035	0.446298	0.999629	-0.0176744	0.0732173	0.786709	0.999962	0.308278	1.89603	0.168524	0.999969
Mtfp1	mitochondrial fission process 1	11	4091480	4095445	-1	A1	ENSMUSG00000004748	FALSE		9	0.79566	4.51735	0.0865997	4.51735	0.503317	0.478046	0.99992	-0.0261898	0.0458721	0.830408	0.99992	-0.353449	4.51735	3.95955	0.0466061	0.756857	-0.0290366	0.0268412	0.869863	0.999629	-0.0546524	0.115794	0.733642	0.999962	-0.284072	1.20114	0.273094	0.999969
Cpne6	copine VI	14	55510445	55517431	1	C3	ENSMUSG00000022212	FALSE		32	0.452521	6.15326	-0.00344827	6.15326	0.00140534	0.970096	0.99992	0.0934843	0.998901	0.317577	0.99992	-0.260625	6.15326	3.9586	0.0466324	0.756857	-0.188404	0.5385	0.463055	0.999629	-0.164016	0.5374	0.463512	0.999962	-0.34829	3.07674	0.0794195	0.999969
Tmem109	transmembrane protein 109	19	10870660	10882001	-1	A	ENSMUSG00000034659	FALSE		0	-0.0880865	4.5528	0.120525	4.5528	1.83869	0.175105	0.99992	0.150885	2.87267	0.0900955	0.893419	-0.249302	4.5528	3.95537	0.0467221	0.758029	0.165179	0.225067	0.635206	0.999629	0.290466	0.722104	0.395455	0.999962	-0.177337	0.262756	0.608233	0.999969
Cxcl12	chemokine (C-X-C motif) ligand 12	6	117168535	117181367	1	F1	ENSMUSG00000061353	FALSE		16	0.340704	4.98291	0.290441	4.98291	3.87125	0.0491199	0.766889	0.232605	2.48924	0.114627	0.946309	-0.412911	4.98291	3.95074	0.0468508	0.7587	0.373582	3.47057	0.0624699	0.76199	0.30194	2.39408	0.121795	0.999962	0.37391	6.01561	0.0141799	0.999969
Nov	nephroblastoma overexpressed gene	15	54745702	54754039	1	D1	ENSMUSG00000037362	FALSE		2	0.937122	4.5997	-0.368349	4.5997	1.6796	0.194977	0.99992	-0.486031	3.21711	0.0728721	0.849919	-0.78258	4.5997	3.94856	0.0469114	0.759116	-0.0427403	0.146622	0.701785	0.999629	0.0376619	0.0683998	0.793681	0.999962	-0.127484	0.884749	0.346904	0.999969
Ncapg	non-SMC condensin I complex, subunit G	5	45669922	45700544	1	B3	ENSMUSG00000015880	FALSE		31	0.623495	-0.0762892	-0.769851	-0.0762892	3.69622	0.054536	0.796354	-0.689751	2.96532	0.0850678	0.885466	1.10836	-0.0762892	3.94266	0.0470762	0.760178	-0.198565	0.300627	0.58349	0.999629	-0.0986998	0.020533	0.886058	0.999962	0.0585632	0.0356893	0.850159	0.999969
Gm5859	predicted pseudogene 5859	4	42236859	42239182	1	A5	ENSMUSG00000073879	FALSE		17	0.318039	0.933678	-0.377384	0.933678	0.163684	0.685787	0.99992	-4.7288	17.1376	3.47663e-05	0.0122717	2.74794	0.933678	3.94158	0.0471066	0.760178	0.145775	4.60383	0.0319006	0.602088	0.224842	3.60018	0.0577735	0.999962	-0.187386	4.97689	0.0256881	0.999969
Gm7935	predicted pseudogene 7935	15	74080234	74081511	-1	D3	ENSMUSG00000075609	FALSE		10	0.618146	-1.20749	-1.80204	-1.20749	8.93249	0.00280142	0.226493	-2.08454	11.5983	0.000660128	0.0933554	1.69617	-1.20749	3.93989	0.0471537	0.760178	-0.207946	0.0234589	0.87827	0.999629	-0.129842	0.0044484	0.946823	0.999962	-0.189748	0.60766	0.43567	0.999969
Gm16039	predicted gene 16039	6	8259288	8597480	1	A1	ENSMUSG00000089862	FALSE		39	0.64458	5.39101	0.0534738	5.39101	0.20171	0.653344	0.99992	0.157539	1.76356	0.184182	0.99992	-0.330299	5.39101	3.93966	0.0471604	0.760178	-0.0699122	0.20029	0.654487	0.999629	-0.0399949	0.097949	0.754305	0.999962	-0.302078	2.23197	0.135182	0.999969
Gng11	guanine nucleotide binding protein (G protein), gamma 11	6	4003943	4008445	1	A1	ENSMUSG00000032766	FALSE	So this is a specific G protein subuit.	1	0.711045	2.89535	0.703275	2.89535	18.0017	2.20706e-05	0.00887238	0.459606	7.55621	0.00598036	0.326269	-0.465218	2.89535	3.93595	0.0472643	0.761094	0.360213	2.49459	0.114238	0.914329	0.23216	1.02636	0.311016	0.999962	0.140836	0.711588	0.398917	0.999969
Pecam1	platelet/endothelial cell adhesion molecule 1	11	106654217	106750628	-1	E1	ENSMUSG00000020717	FALSE		4	0.480143	3.58853	0.181556	3.58853	2.16089	0.141563	0.977314	0.326067	6.885	0.00869223	0.400193	-0.347466	3.58853	3.92119	0.0476812	0.761658	0.0473412	0.0561683	0.812658	0.999629	0.0735063	0.0926415	0.760846	0.999962	0.164056	0.499078	0.479906	0.999969
2010300C02Rik	RIKEN cDNA 2010300C02 gene	1	37611677	37720085	-1	B	ENSMUSG00000026090	FALSE		4	0.713948	8.17827	-0.188459	8.17827	4.18048	0.0408922	0.731468	-0.142304	2.39484	0.121736	0.956237	0.263071	8.17827	3.91926	0.0477358	0.761658	-0.135282	0.24064	0.623744	0.999629	-0.00499132	0.000159833	0.989913	0.999962	-0.0240691	0.0306701	0.860978	0.999969
Galnt16	UDP-N-acetyl-alpha-D-galactosamine:polypeptide N-acetylgalactosaminyltransferase 16	12	80518990	80603896	1	C3	ENSMUSG00000021130	FALSE		1	0.83999	6.8859	0.0048969	6.8859	0.00263002	0.959099	0.99992	-0.0669269	0.504337	0.477601	0.99992	0.265767	6.8859	3.91464	0.0478674	0.76204	0.0739203	0.000584213	0.980717	0.999629	-0.166378	1.04647	0.306322	0.999962	0.0455388	0.00430773	0.94767	0.999969
Fam107b	family with sequence similarity 107, member B	2	3613758	3782142	1	A1	ENSMUSG00000026655	FALSE		7	0.60976	3.11671	-0.163898	3.11671	0.942904	0.331532	0.99992	-0.324734	3.67784	0.0551403	0.797869	0.466516	3.11671	3.91145	0.0479582	0.762307	-0.0572635	0.0965301	0.756034	0.999629	-0.129	0.361799	0.547509	0.999962	0.0817073	0.0901388	0.764001	0.999969
Cgref1	cell growth regulator with EF hand domain 1	5	30933146	30945480	-1	B1	ENSMUSG00000029161	FALSE		11	0.749682	4.04799	-0.16369	4.04799	2.06817	0.150402	0.984023	-0.00816039	0.00514847	0.942799	0.99992	0.326744	4.04799	3.89485	0.0484344	0.764109	-0.126176	1.86166	0.172433	0.994829	-0.298475	3.30258	0.069171	0.999962	-0.088216	0.25441	0.613987	0.999969
Iqcd	IQ motif containing D	5	120589016	120607114	1	F	ENSMUSG00000029601	FALSE		7	0.836826	0.025943	0.0345142	0.025943	0.011851	0.913312	0.99992	-0.194394	0.383727	0.535615	0.99992	0.87071	0.025943	3.88121	0.0488294	0.766517	0.0816258	0.0573122	0.810796	0.999629	-0.0830053	0.137584	0.710695	0.999962	0.050954	0.0520083	0.819605	0.999969
Garem	GRB2 associated, regulator of MAPK1	18	21127201	21300138	-1	A2	ENSMUSG00000042680	FALSE	Effector of MAP kinase signaling, contributes to neurite outgrowth in neuroblastoma cells (Taniguchi et al., 2013. J Biol Chem)	3	0.661632	5.18183	-0.474461	5.18183	16.7854	4.18544e-05	0.0138714	-0.30994	7.57333	0.00592383	0.325791	0.324162	5.18183	3.87977	0.0488714	0.766517	-0.412354	3.56534	0.0589977	0.75728	-0.230197	1.13785	0.286108	0.999962	-0.221282	0.438972	0.507619	0.999969
Dlx1	distal-less homeobox 1	2	71528113	71533981	1	C2	ENSMUSG00000041911	FALSE		7	0.878322	4.51958	0.0270676	4.51958	0.0192561	0.889635	0.99992	-0.0537399	0.0751444	0.783989	0.99992	0.543639	4.51958	3.87917	0.0488887	0.766517	-0.0155316	0.196471	0.657584	0.999629	-0.19871	1.52636	0.216659	0.999962	-0.0479467	0.582814	0.445212	0.999969
Zdhhc15	zinc finger, DHHC domain containing 15	X	104536969	104671064	-1	D	ENSMUSG00000033906	FALSE		26	0.351102	3.55899	0.304566	3.55899	3.30071	0.0692501	0.839844	0.254334	2.29596	0.129711	0.963854	-0.473003	3.55899	3.87572	0.0489892	0.766517	0.266455	1.37834	0.240384	0.999629	0.203301	0.906889	0.340941	0.999962	0.146428	0.323979	0.569226	0.999969
Cyp4f14	cytochrome P450, family 4, subfamily f, polypeptide 14	17	32905071	32917342	-1	B1	ENSMUSG00000024292	FALSE		14	0.589251	1.56501	0.370954	1.56501	1.84866	0.173939	0.99992	-0.227735	0.644059	0.422245	0.99992	0.758321	1.56501	3.8735	0.0490543	0.766754	0.448775	4.8821	0.0271366	0.561029	0.257699	1.37291	0.241312	0.999962	0.294844	2.0484	0.152366	0.999969
Rap1gap2	RAP1 GTPase activating protein 2	11	74383356	74590186	-1	B5	ENSMUSG00000038807	FALSE		2	0.899418	6.78509	0.0215956	6.78509	0.0408198	0.839886	0.99992	-0.155821	2.16059	0.14159	0.977314	-0.295741	6.78509	3.87326	0.0490613	0.766754	0.0889489	0.223861	0.636114	0.999629	0.200324	0.865426	0.352225	0.999962	-0.184624	0.768825	0.380581	0.999969
St8sia5	ST8 alpha-N-acetyl-neuraminide alpha-2,8-sialyltransferase 5	18	77185853	77255450	1	E3	ENSMUSG00000025425	FALSE		2	0.96112	3.86758	-0.0555321	3.86758	0.111813	0.73809	0.99992	-0.182017	1.21396	0.270549	0.99992	-0.461138	3.86758	3.86935	0.0491756	0.767081	0.000521448	0.00366547	0.951723	0.999629	0.11959	0.189399	0.663417	0.999962	-0.18465	0.632295	0.426515	0.999969
Tmem145	transmembrane protein 145	7	25306106	25316195	1	A3	ENSMUSG00000043843	FALSE		9	0.748464	4.23188	0.265857	4.23188	3.36596	0.0665569	0.834028	0.304903	4.42234	0.0354713	0.699374	-0.412895	4.23188	3.85566	0.0495785	0.770759	0.079867	0.0223229	0.881231	0.999629	-0.106241	0.314908	0.574684	0.999962	-0.0450363	0.186331	0.665988	0.999969
Nono	non-POU-domain-containing, octamer binding protein	X	101429318	101448591	1	D	ENSMUSG00000031311	FALSE	Invovled in circadian rhythm, transcriptional regulation.	28	0.457517	6.56345	-0.404447	6.56345	13.7712	0.000206475	0.0429618	-0.0895275	0.655706	0.41808	0.99992	0.308106	6.56345	3.85429	0.0496191	0.770897	-0.399326	5.1661	0.0230319	0.528237	-0.283009	2.1907	0.138846	0.999962	-0.429282	8.77012	0.00306205	0.590852
Mpzl2	myelin protein zero-like 2	9	45042425	45054015	1	A5.2	ENSMUSG00000032092	FALSE		46	0.880234	-0.836748	1.07883	-0.836748	3.64561	0.0562172	0.800762	1.34321	5.54594	0.0185236	0.550681	-1.56488	-0.836748	3.84515	0.0498902	0.772204	0.00125201	0.0942598	0.75883	0.999629	-0.137649	0.307671	0.579113	0.999962	0.00939739	0.876262	0.349228	0.999969
Cmya5	cardiomyopathy associated 5	13	93040713	93144724	-1	C3	ENSMUSG00000047419	FALSE		3	0.677942	2.78129	-0.597638	2.78129	12.1648	0.000487006	0.0749782	-0.179312	1.11002	0.292077	0.99992	0.481453	2.78129	3.84158	0.0499965	0.772471	-0.428459	5.11816	0.0236768	0.533859	-0.359677	3.24401	0.0716851	0.999962	0.00198733	0.0175384	0.894642	0.999969
Dydc2	DPY30 domain containing 2	14	41049209	41069074	-1	B	ENSMUSG00000021791	FALSE		1	0.586123	-0.412443	0.115143	-0.412443	0.075801	0.783071	0.99992	-0.337103	0.666097	0.414416	0.99992	1.1445	-0.412443	3.84099	0.050014	0.772471	0.118918	0.17171	0.678597	0.999629	-0.0904937	0.117413	0.731858	0.999962	0.0947139	0.233559	0.628898	0.999969
Kifc2	kinesin family member C2	15	76660641	76668196	1	D3	ENSMUSG00000004187	FALSE		44	0.801154	8.33928	-0.0612497	8.33928	0.591335	0.441903	0.99992	0.0449955	0.313629	0.575462	0.99992	-0.222444	8.33928	3.83733	0.0501233	0.772876	-0.225192	0.720055	0.396126	0.999629	-0.135118	0.292775	0.588448	0.999962	0.0652046	6.71131e-06	0.997933	0.999969
Frmd5	FERM domain containing 5	2	121545529	121807087	-1	E5	ENSMUSG00000027238	FALSE		1	0.583681	5.14864	0.28358	5.14864	9.06139	0.00261064	0.216304	0.109503	1.32251	0.250141	0.99992	-0.261664	5.14864	3.83575	0.0501707	0.772963	0.416864	4.19521	0.0405384	0.661162	0.35519	2.86044	0.0907827	0.999962	0.105963	0.111377	0.738582	0.999969
Myrip	myosin VIIA and Rab interacting protein	9	120303936	120474841	1	F4	ENSMUSG00000041794	FALSE		2	0.836716	5.20104	-0.0639487	5.20104	0.482341	0.487364	0.99992	-0.0116982	0.0161559	0.898857	0.99992	-0.257929	5.20104	3.82312	0.0505499	0.775504	-0.0982686	0.172907	0.677541	0.999629	0.0387568	0.0300419	0.862395	0.999962	-0.206793	0.581029	0.445909	0.999969
Egfl7	EGF-like domain 7	2	26580014	26593120	1	A3	ENSMUSG00000026921	FALSE		2	0.600362	2.90841	0.0582403	2.90841	0.184063	0.667904	0.99992	0.20797	2.34544	0.12565	0.961506	-0.372977	2.90841	3.81526	0.0507876	0.777038	-0.235092	0.58693	0.443609	0.999629	-0.0690733	0.0373988	0.846655	0.999962	0.0209376	0.0252085	0.873849	0.999969
Ogn	osteoglycin	13	49608071	49624500	1	A5	ENSMUSG00000021390	FALSE		46	0.947313	1.76256	0.359848	1.76256	0.862672	0.352992	0.99992	0.842114	4.66929	0.0307066	0.668592	-1.10791	1.76256	3.81336	0.0508452	0.777561	-0.0856905	0.359205	0.548948	0.999629	-0.221443	1.99207	0.158125	0.999962	-0.209796	1.03422	0.309169	0.999969
Tspan14	tetraspanin 14	14	40906445	40966807	-1	B	ENSMUSG00000037824	FALSE		2	0.644849	3.92862	-0.0970583	3.92862	0.759876	0.383367	0.99992	0.123864	1.18467	0.276407	0.99992	-0.310961	3.92862	3.80372	0.0511389	0.780066	-0.392926	3.39054	0.0655716	0.775922	-0.279543	1.46122	0.226736	0.999962	-0.209262	2.16882	0.140834	0.999969
Chrm3	cholinergic receptor, muscarinic 3, cardiac	13	9877229	9878998	-1	A1	ENSMUSG00000046159	FALSE		2	0.86911	3.52852	-0.0306573	3.52852	0.0469469	0.828464	0.99992	-0.218503	2.44717	0.117737	0.949715	-0.393218	3.52852	3.80126	0.0512141	0.780066	0.0836145	0.0613364	0.804396	0.999629	0.119203	0.319119	0.572138	0.999962	0.0215409	0.00427015	0.947898	0.999969
Kcnk4	potassium channel, subfamily K, member 4	19	6925710	6934515	-1	A	ENSMUSG00000024957	FALSE		2	0.901465	1.44278	0.126337	1.44278	0.185376	0.666793	0.99992	-0.180996	0.362911	0.546894	0.99992	-0.831457	1.44278	3.79586	0.0513795	0.781055	0.00398304	0.00540355	0.941401	0.999629	0.0775478	0.0710978	0.789745	0.999962	0.0606896	0.0240832	0.876673	0.999969
Dtnb	dystrobrevin, beta	12	3572381	3781796	1	A1.1	ENSMUSG00000071454	FALSE		0	-0.128719	5.99115	-0.0358797	5.99115	0.16461	0.684948	0.99992	-0.164614	3.52408	0.0604835	0.817579	0.242769	5.99115	3.7922	0.051492	0.781124	0.152808	0.511096	0.474665	0.999629	0.12229	0.356841	0.550266	0.999962	0.073902	0.157445	0.69152	0.999969
Tsen2	tRNA splicing endonuclease 2 homolog (S. cerevisiae)	6	115544664	115578350	1	E3	ENSMUSG00000042389	FALSE		0	0.474486	3.6678	0.0878835	3.6678	0.45648	0.499274	0.99992	0.106139	0.696688	0.403899	0.99992	-0.354146	3.6678	3.78774	0.0516294	0.78145	-0.0457344	0.33812	0.560916	0.999629	-0.136884	0.351075	0.553505	0.999962	0.131542	0.0190616	0.89019	0.999969
Pcdhb7	protocadherin beta 7	18	37341702	37345207	1	B3	ENSMUSG00000045062	FALSE		17	0.337704	3.34445	0.097502	3.34445	0.486807	0.485355	0.99992	-0.17923	1.62923	0.201809	0.99992	0.382903	3.34445	3.78734	0.0516418	0.78145	0.397938	2.90197	0.0884714	0.842474	0.265825	1.21493	0.270358	0.999962	0.273992	1.5255	0.216789	0.999969
Cux2	cut-like homeobox 2	5	121858387	122050102	-1	F	ENSMUSG00000042589	FALSE		39	0.860444	4.77086	-0.0330763	4.77086	0.0545651	0.815302	0.99992	-0.0389554	0.0762495	0.782446	0.99992	-0.393777	4.77086	3.78168	0.0518165	0.783309	-0.12817	0.690954	0.40584	0.999629	-0.0460799	0.267781	0.604824	0.999962	-0.438736	4.11232	0.042572	0.999969
Gabrg3	gamma-aminobutyric acid (GABA) A receptor, subunit gamma 3	7	56716465	57387188	-1	B5	ENSMUSG00000055026	FALSE		15	0.738251	5.75171	-0.0417725	5.75171	0.213925	0.643709	0.99992	-0.00899203	0.0100851	0.920007	0.99992	0.247077	5.75171	3.77746	0.0519474	0.78364	0.117411	0.293641	0.587897	0.999629	0.122451	0.378461	0.538428	0.999962	0.0533622	0.0936637	0.75957	0.999969
B930082K07Rik	RIKEN cDNA B930082K07 gene	9	60687719	60690397	1	B	ENSMUSG00000097734	FALSE		6	0.626251	0.330407	-0.324046	0.330407	1.7305	0.188347	0.99992	-0.364994	2.16741	0.140964	0.975976	0.67626	0.330407	3.7566	0.0525993	0.786381	-0.0275216	0.00487546	0.944333	0.999629	-0.0411419	0.0135163	0.907447	0.999962	0.0852248	0.058342	0.809136	0.999969
Mid1ip1	Mid1 interacting protein 1 (gastrulation specific G12-like (zebrafish))	X	10715013	10719690	1	A1.1	ENSMUSG00000008035	FALSE		49	0.662898	6.03977	-0.1121	6.03977	2.23033	0.135325	0.970774	-0.104248	1.88315	0.169976	0.99992	0.206921	6.03977	3.75467	0.0526601	0.786748	-0.149858	0.666211	0.414376	0.999629	-0.293827	1.62533	0.20235	0.999962	0.0920086	0.117403	0.731869	0.999969
Klf9	Kruppel-like factor 9	19	23141226	23166911	1	B	ENSMUSG00000033863	FALSE		2	0.628424	7.29457	-0.292862	7.29457	11.1127	0.000857372	0.109481	-0.316143	13.6354	0.000221958	0.0448318	0.239231	7.29457	3.75004	0.0528064	0.788658	-0.0297038	0.010185	0.919614	0.999629	0.190927	1.51534	0.218326	0.999962	-0.0961782	0.00734606	0.931698	0.999969
1600029I14Rik	RIKEN cDNA 1600029I14 gene	9	99456243	99474751	1	E3.3	ENSMUSG00000046242	FALSE		7	0.891569	-0.456251	0.241512	-0.456251	0.335641	0.562356	0.99992	-0.315875	0.562559	0.453231	0.99992	1.13636	-0.456251	3.748	0.0528709	0.788658	0.149932	0.360188	0.548402	0.999629	-0.0779143	0.119722	0.729336	0.999962	0.182909	0.513394	0.473673	0.999969
Cyp4f15	cytochrome P450, family 4, subfamily f, polypeptide 15	17	32685627	32703352	1	B1	ENSMUSG00000073424	FALSE		0	-0.445177	3.87297	-0.1319	3.87297	0.640065	0.423687	0.99992	-0.131931	0.593076	0.441232	0.99992	0.457535	3.87297	3.74775	0.0528788	0.788658	-0.157178	0.496593	0.481001	0.999629	-0.153809	0.661792	0.415928	0.999962	-0.191474	0.647475	0.421017	0.999969
Gm17322	predicted gene, 17322	9	57998041	58007451	1	B	ENSMUSG00000097604	FALSE		0	0.0845186	0.919122	0.956301	0.919122	5.71596	0.0168114	0.523965	0.32907	0.659877	0.416603	0.99992	-1.08729	0.919122	3.74439	0.0529852	0.788891	0.479765	3.17835	0.0746201	0.805795	0.428043	2.58915	0.107598	0.999962	0.291665	1.27933	0.258024	0.999969
Adamts16	a disintegrin-like and metallopeptidase (reprolysin type) with thrombospondin type 1 motif, 16	13	70727802	70841811	-1	C1	ENSMUSG00000049538	FALSE		13	0.37928	1.68888	0.373808	1.68888	3.38982	0.0656	0.832501	0.611046	9.08294	0.00258005	0.215001	-0.550527	1.68888	3.74231	0.0530511	0.78933	0.106639	0.341638	0.558885	0.999629	0.0487666	0.0838549	0.77214	0.999962	0.208744	1.08462	0.297667	0.999969
Slc35f1	solute carrier family 35, member F1	10	52690533	53111622	1	B3	ENSMUSG00000038602	FALSE		6	0.485258	6.8223	-0.126895	6.8223	3.41572	0.0645784	0.830736	-0.173399	6.18257	0.0129014	0.47316	0.191059	6.8223	3.73278	0.0533546	0.791295	-0.243346	0.878817	0.348526	0.999629	-0.117563	0.2018	0.653272	0.999962	-0.0360006	0.0561972	0.812611	0.999969
Dynlrb2	dynein light chain roadblock-type 2	8	116505015	116515896	1	E1	ENSMUSG00000034467	FALSE		7	0.938174	0.285122	0.131075	0.285122	0.121207	0.727729	0.99992	-0.00486321	0.000176072	0.989413	0.99992	0.999335	0.285122	3.72706	0.0535375	0.792223	0.0699465	0.0743788	0.785065	0.999629	-0.142982	0.501077	0.479027	0.999962	0.12134	0.755842	0.384633	0.999969
Gm14296	predicted gene 14296	2	176892509	176927809	-1	H4	ENSMUSG00000074527	FALSE		0	-0.0808187	2.10317	1.29785	2.10317	10.9969	0.00091265	0.115521	0.569596	2.16954	0.140769	0.975976	-1.01149	2.10317	3.72431	0.0536259	0.792591	0.636238	11.7412	0.000611331	0.0743461	0.596535	8.22722	0.00412667	0.558142	0.59637	12.0269	0.000524369	0.216819
Zmym6	zinc finger, MYM-type 6	4	127077383	127124372	1	D2.2	ENSMUSG00000042408	FALSE		13	0.451322	4.49685	0.258918	4.49685	5.31411	0.0211534	0.582321	0.336165	8.93781	0.00279327	0.226493	-0.301895	4.49685	3.72154	0.0537147	0.792591	0.0813693	0.10454	0.746448	0.999629	-0.0504425	0.0619381	0.803459	0.999962	0.348163	3.44927	0.0632797	0.999969
Erich2	glutamate rich 2	2	70508819	70540884	1	C2	ENSMUSG00000075302	FALSE		7	0.787501	-0.193343	0.0072271	-0.193343	0.000432494	0.983408	0.99992	-0.211203	0.379933	0.537639	0.99992	0.929962	-0.193343	3.71388	0.0539619	0.793472	0.0461538	0.000725722	0.978508	0.999629	-0.197692	0.82167	0.364692	0.999962	0.108642	0.133552	0.714777	0.999969
P2rx7	purinergic receptor P2X, ligand-gated ion channel, 7	5	122643911	122691432	1	F	ENSMUSG00000029468	FALSE		7	0.460129	2.25873	-0.0438966	2.25873	0.0616551	0.803899	0.99992	-0.353604	3.77748	0.0519468	0.78364	0.487943	2.25873	3.71331	0.0539803	0.793472	-0.0850641	0.157112	0.691829	0.999629	-0.220568	0.840004	0.359396	0.999962	-0.114558	0.204434	0.651165	0.999969
Ppp1r14a	protein phosphatase 1, regulatory (inhibitor) subunit 14A	7	29289320	29293390	1	B1	ENSMUSG00000037166	FALSE		0	0.359769	2.56448	0.372487	2.56448	4.88051	0.0271615	0.645494	0.197839	1.36693	0.242339	0.99992	-0.459113	2.56448	3.71162	0.054035	0.793472	0.0787066	0.0565735	0.811996	0.999629	0.0266422	0.00921656	0.923518	0.999962	0.166418	0.63309	0.426224	0.999969
Igfbp7	insulin-like growth factor binding protein 7	5	77349240	77408045	-1	C3.3	ENSMUSG00000036256	FALSE	Insulin signaling	14	0.531662	3.24282	0.540672	3.24282	13.0263	0.000307141	0.0564089	0.25848	2.9159	0.0877103	0.890348	-0.408215	3.24282	3.70885	0.0541247	0.793472	0.536349	6.37506	0.0115735	0.397155	0.488839	4.53644	0.0331805	0.999962	0.348372	2.68946	0.101014	0.999969
Ripk4	receptor-interacting serine-threonine kinase 4	16	97741933	97763737	-1	C4	ENSMUSG00000005251	FALSE		26	0.521516	-0.152656	-0.331925	-0.152656	0.934708	0.333643	0.99992	-0.176657	0.265392	0.60644	0.99992	0.937943	-0.152656	3.7085	0.0541359	0.793472	0.00133461	0.0721465	0.788237	0.999629	-0.189537	0.648344	0.420705	0.999962	-0.0858591	0.962104	0.326657	0.999969
Klk6	kallikrein related-peptidase 6	7	43824499	43832027	1	B3	ENSMUSG00000050063	FALSE		30	0.635275	1.90402	0.658879	1.90402	6.84086	0.0089096	0.404203	0.26001	1.1128	0.291475	0.99992	-0.670565	1.90402	3.70656	0.0541991	0.793897	0.218635	1.83468	0.175576	0.999629	0.198256	1.83483	0.175558	0.999962	0.00993858	0.577597	0.447256	0.999969
Abhd14a	abhydrolase domain containing 14A	9	106440051	106447678	-1	F1	ENSMUSG00000042210	FALSE	A marker of cerebellar cell differentiation?	21	0.328492	3.56261	0.717251	3.56261	17.6682	2.62986e-05	0.0101042	0.0277858	0.0249791	0.874419	0.99992	-0.463449	3.56261	3.69372	0.0546176	0.796355	0.593123	19.6661	9.22253e-06	0.00342227	0.63412	16.3375	5.30041e-05	0.030683	0.164808	0.581943	0.445552	0.999969
Zfp474	zinc finger protein 474	18	52615915	52639830	1	D1	ENSMUSG00000046886	FALSE		7	0.867669	-0.64099	0.336773	-0.64099	0.675794	0.411039	0.99992	-0.408296	0.907262	0.340842	0.99992	1.12474	-0.64099	3.68872	0.0547817	0.797319	0.202801	0.738559	0.390123	0.999629	-0.0224576	0.0122248	0.911961	0.999962	0.0442132	0.013095	0.908894	0.999969
Aaed1	AhpC/TSA antioxidant enzyme domain containing 1	13	64291836	64312710	-1	B3	ENSMUSG00000021482	FALSE		4	0.51584	3.03665	-0.101003	3.03665	0.54835	0.458993	0.99992	-0.165954	1.46954	0.225419	0.99992	0.373696	3.03665	3.68419	0.0549307	0.797869	-0.137342	0.272121	0.601913	0.999629	-0.0937794	0.107193	0.743363	0.999962	0.0480824	0.024924	0.874556	0.999969
Adcy5	adenylate cyclase 5	16	35154877	35305737	1	B3	ENSMUSG00000022840	FALSE		4	0.932922	9.71774	-0.256561	9.71774	6.608	0.0101521	0.431744	-0.0883774	0.801094	0.370767	0.99992	0.276279	9.71774	3.683	0.05497	0.797869	-0.264363	1.80851	0.178687	0.999629	-0.0307865	0.0291573	0.864416	0.999962	0.016266	0.352999	0.55242	0.999969
4933404O12Rik	RIKEN cDNA 4933404O12 gene	5	136919146	136937112	1	G2	ENSMUSG00000097908	FALSE		14	0.457894	3.9073	0.0178643	3.9073	0.0157432	0.90015	0.99992	-0.271107	3.338	0.0676968	0.836768	0.39502	3.9073	3.67883	0.0551075	0.797869	0.160045	0.294828	0.587143	0.999629	-0.00852992	0.0440477	0.833765	0.999962	0.186122	2.99021	0.0837694	0.999969
A230065H16Rik	RIKEN cDNA A230065H16 gene	12	111406809	111412077	1	F1	ENSMUSG00000087075	FALSE		7	0.841929	1.1826	0.46199	1.1826	1.35059	0.245174	0.99992	0.0367927	0.00869992	0.925686	0.99992	1.07012	1.1826	3.67811	0.0551314	0.797869	0.0422499	0.0480458	0.826499	0.999629	-0.187121	2.7138	0.0994838	0.999962	0.0317107	0.000487694	0.982381	0.999969
Slc26a8	solute carrier family 26, member 8	17	28637783	28689987	-1	A3.3	ENSMUSG00000036196	FALSE		2	0.830838	1.15977	-0.223842	1.15977	1.00946	0.315033	0.99992	-0.109042	0.242039	0.622737	0.99992	-0.617905	1.15977	3.67652	0.055184	0.797869	-0.305962	1.31509	0.251474	0.999629	-0.119178	0.217174	0.641202	0.999962	-0.22221	0.734301	0.391493	0.999969
Dzank1	double zinc ribbon and ankyrin repeat domains 1	2	144470557	144527414	-1	G1	ENSMUSG00000037259	FALSE		1	0.587118	8.11622	0.106916	8.11622	1.46382	0.226323	0.99992	0.119374	1.8912	0.169066	0.99992	-0.23866	8.11622	3.67647	0.0551856	0.797869	0.0730096	0.172769	0.677663	0.999629	0.0185698	0.0277472	0.867705	0.999962	-0.085158	0.246501	0.61955	0.999969
Gabbr1	gamma-aminobutyric acid (GABA) B receptor, 1	17	37045966	37075067	1	B1	ENSMUSG00000024462	FALSE		31	0.462963	9.40641	-0.116618	9.40641	3.05571	0.080454	0.871122	-0.138256	4.40106	0.0359167	0.703867	0.179759	9.40641	3.67551	0.0552173	0.798041	0.169377	0.384082	0.535427	0.999629	0.24232	0.728104	0.393498	0.999962	0.32225	1.37832	0.240388	0.999969
Pknox2	Pbx/knotted 1 homeobox 2	9	36890982	37147314	-1	A4	ENSMUSG00000035934	FALSE		2	0.810482	5.1572	-0.0217901	5.1572	0.0829043	0.7734	0.99992	-0.0574848	0.574379	0.448524	0.99992	-0.205648	5.1572	3.67287	0.055305	0.798246	-0.167235	0.31806	0.572776	0.999629	0.0130392	8.65732e-05	0.992576	0.999962	-0.189438	0.577277	0.447382	0.999969
Zhx3	zinc fingers and homeoboxes 3	2	160748708	160872998	-1	H2	ENSMUSG00000035877	FALSE		15	0.429607	6.12474	-0.0591404	6.12474	0.133493	0.714837	0.99992	0.00947866	0.00405588	0.94922	0.99992	0.423513	6.12474	3.66884	0.0554389	0.798883	-0.0480486	0.00716583	0.932539	0.999629	-0.00515635	0.0028261	0.957604	0.999962	-0.335887	5.74895	0.0164986	0.999969
Gucy2g	guanylate cyclase 2g	19	55198297	55241236	-1	D2	ENSMUSG00000055523	FALSE		2	0.89426	1.02995	-0.26256	1.02995	0.658421	0.417118	0.99992	-0.379146	1.46701	0.225818	0.99992	-0.876491	1.02995	3.66255	0.0556482	0.799293	-0.0220072	0.123999	0.724737	0.999629	0.0745056	0.0529854	0.817948	0.999962	-0.151027	0.606559	0.436086	0.999969
Drd2	dopamine receptor D2	9	49340662	49407214	1	A5.3	ENSMUSG00000032259	FALSE		4	0.902996	6.71812	-0.257845	6.71812	5.6576	0.0173799	0.531011	-0.0687799	0.414402	0.519743	0.99992	0.297009	6.71812	3.65738	0.0558213	0.799293	-0.202378	0.629774	0.427438	0.999629	-0.00780084	1.67773e-05	0.996732	0.999962	0.0750898	0.877169	0.348978	0.999969
Zfyve26	zinc finger, FYVE domain containing 26	12	79232347	79296282	-1	C3	ENSMUSG00000066440	FALSE		12	0.679189	4.62298	0.0181208	4.62298	0.0282302	0.866569	0.99992	0.348157	9.45914	0.00210099	0.189904	-0.298929	4.62298	3.65689	0.0558378	0.799293	-0.217317	0.206073	0.649863	0.999629	-0.140534	0.0631589	0.801571	0.999962	-0.12932	0.000796968	0.977478	0.999969
Rps3a1	ribosomal protein S3A1	3	86137940	86142702	-1	F1	ENSMUSG00000028081	FALSE		13	0.506268	6.85663	0.806481	6.85663	9.82374	0.00172273	0.169819	0.586563	5.37832	0.0203885	0.571826	-0.674954	6.85663	3.65529	0.0558915	0.799534	-0.0691749	0.839466	0.359549	0.999629	-0.333834	6.43738	0.0111743	0.8379	0.194554	1.45958	0.226997	0.999969
Uty	ubiquitously transcribed tetratricopeptide repeat gene, Y chromosome	Y	1096861	1245759	-1	A1	ENSMUSG00000068457	FALSE		5	0.62251	4.46854	-0.718115	4.46854	13.635	0.000222011	0.0448318	-0.571863	7.34358	0.00673026	0.34621	0.538352	4.46854	3.64783	0.0561425	0.800224	-0.285352	0.710904	0.399144	0.999629	-0.119687	0.0173025	0.895349	0.999962	-0.388923	3.73764	0.0531996	0.999969
Ighm	immunoglobulin heavy constant mu	12	113418950	113422730	-1	F1	ENSMUSG00000076617	FALSE		10	0.587935	3.08221	-0.837933	3.08221	7.79777	0.00523108	0.304938	-0.899615	9.29007	0.002304	0.201268	0.797385	3.08221	3.64237	0.0563269	0.801536	-0.269758	1.43381	0.231143	0.999629	-0.210792	1.11729	0.290503	0.999962	-0.0996039	6.33068e-06	0.997992	0.999969
Scrn1	secernin 1	6	54505890	54566489	-1	B3	ENSMUSG00000019124	FALSE		31	0.670265	8.21689	-0.140021	8.21689	4.31503	0.0377771	0.711225	-0.115187	2.91871	0.0875576	0.890348	0.180279	8.21689	3.63707	0.0565064	0.802497	-0.257533	0.585588	0.44413	0.999629	-0.174038	0.263366	0.607817	0.999962	0.187182	0.325534	0.568301	0.999969
Rorb	RAR-related orphan receptor beta	19	18930605	19111196	-1	B	ENSMUSG00000036192	FALSE		32	0.588636	4.6345	0.198281	4.6345	2.14548	0.14299	0.978508	0.19872	2.21723	0.136477	0.972601	-0.365752	4.6345	3.63601	0.0565423	0.802497	-0.0360553	0.0878306	0.766953	0.999629	-0.0850316	0.58935	0.442671	0.999962	0.0491686	0.0110352	0.916337	0.999969
Mal	myelin and lymphocyte protein, T cell differentiation protein	2	127633226	127656695	-1	F1	ENSMUSG00000027375	FALSE		13	0.53676	7.52333	-0.199268	7.52333	3.14642	0.0760938	0.857139	-0.145396	1.70866	0.19116	0.99992	0.299362	7.52333	3.63283	0.0566504	0.803602	-0.19102	0.980439	0.32209	0.999629	-0.205765	1.07951	0.298807	0.999962	0.117978	0.21695	0.641374	0.999969
Mansc1	MANSC domain containing 1	6	134609210	134632488	-1	G1	ENSMUSG00000032718	FALSE		2	0.761952	2.0248	-0.238219	2.0248	2.23771	0.13468	0.970134	-0.0174061	0.0117495	0.913682	0.99992	-0.434818	2.0248	3.62939	0.0567676	0.803856	-0.2793	1.07601	0.299592	0.999629	-0.111911	0.143319	0.705003	0.999962	-0.0626023	0.400084	0.527046	0.999969
Ttc30b	tetratricopeptide repeat domain 30B	2	75935863	75938462	-1	C3	ENSMUSG00000075273	FALSE		19	0.736101	3.62218	-0.08404	3.62218	0.465099	0.49525	0.99992	-0.163195	1.7407	0.18705	0.99992	0.330744	3.62218	3.62692	0.0568519	0.804	0.027	2.52191e-05	0.995993	0.999629	-0.10672	0.18175	0.669873	0.999962	0.289041	1.10494	0.293185	0.999969
Limk1	LIM-domain containing, protein kinase	5	134656039	134688590	-1	G2	ENSMUSG00000029674	FALSE		9	0.7647	5.59306	0.170384	5.59306	2.78165	0.09535	0.905891	0.0417885	0.167214	0.6826	0.99992	-0.27373	5.59306	3.62489	0.0569212	0.804639	0.391452	3.10986	0.0778195	0.816682	0.310712	1.7953	0.180282	0.999962	0.0357729	0.185312	0.666847	0.999969
Armc3	armadillo repeat containing 3	2	19199302	19310241	1	A3	ENSMUSG00000037683	FALSE		7	0.939458	0.597231	0.534203	0.597231	2.18985	0.138922	0.974847	0.0238458	0.00458647	0.946006	0.99992	0.940559	0.597231	3.62155	0.0570357	0.805027	0.18827	0.904429	0.341597	0.999629	-0.02645	0.00153862	0.968711	0.999962	0.151068	0.57763	0.447243	0.999969
Actn2	actinin alpha 2	13	12269426	12340760	-1	A1	ENSMUSG00000052374	FALSE		4	0.740719	6.06827	-0.260353	6.06827	3.12477	0.0771107	0.857817	-0.0510948	0.121519	0.727392	0.99992	0.393997	6.06827	3.61983	0.0570946	0.805217	0.0575468	0.510493	0.474925	0.999629	0.205363	1.97333	0.160094	0.999962	0.380767	8.35267	0.00385121	0.644719
Tyrobp	TYRO protein tyrosine kinase binding protein	7	30413788	30417577	1	B1	ENSMUSG00000030579	FALSE		29	0.52229	3.12666	-0.199525	3.12666	1.82885	0.176264	0.99992	-0.0887361	0.348137	0.55517	0.99992	0.400234	3.12666	3.61764	0.0571698	0.805217	-0.19827	0.293017	0.588294	0.999629	-0.156976	0.314848	0.57472	0.999962	0.339001	2.5318	0.111573	0.999969
E130012A19Rik	RIKEN cDNA E130012A19 gene	11	97627393	97629716	-1	D	ENSMUSG00000043439	FALSE		2	0.941126	4.40122	0.0024394	4.40122	0.000117899	0.991337	0.99992	-0.244197	1.28466	0.257034	0.99992	-0.590529	4.40122	3.61686	0.0571966	0.805217	0.0674014	0.00659222	0.935289	0.999629	0.157078	0.26986	0.603426	0.999962	-0.0256234	0.0513415	0.820745	0.999969
Bcr	breakpoint cluster region	10	75060896	75184923	1	C1	ENSMUSG00000009681	FALSE		4	0.869174	8.14749	-0.171185	8.14749	4.11479	0.0425099	0.73677	0.00160577	0.000377601	0.984497	0.99992	0.228711	8.14749	3.61461	0.0572742	0.80562	-0.136635	0.182225	0.669468	0.999629	0.0327777	0.0293299	0.86402	0.999962	-0.0404625	0.00103491	0.974336	0.999969
Cdc20	cell division cycle 20	4	118432901	118437352	-1	D2.1	ENSMUSG00000006398	FALSE		19	0.720615	0.124108	-0.121425	0.124108	0.189256	0.663536	0.99992	-0.338474	1.43206	0.231429	0.99992	0.747739	0.124108	3.61262	0.0573426	0.805952	0.207844	0.448528	0.503035	0.999629	0.15239	0.24407	0.621282	0.999962	0.202048	0.479955	0.488443	0.999969
Tbx18	T-box18	9	87702800	87731260	-1	E3.1	ENSMUSG00000032419	FALSE		46	0.731381	0.105432	0.307066	0.105432	1.1441	0.284787	0.99992	0.315082	1.19806	0.273709	0.99992	-0.781059	0.105432	3.59895	0.057816	0.80894	-0.00345828	0.0010354	0.97433	0.999629	-0.0510284	0.0353798	0.850802	0.999962	-0.190244	0.407037	0.523477	0.999969
Cetn2	centrin 2	X	72913532	72918411	-1	A7.3	ENSMUSG00000031347	FALSE		1	0.34497	4.85537	-0.0808168	4.85537	0.960525	0.327055	0.99992	-0.108886	1.73573	0.187681	0.99992	0.221234	4.85537	3.59765	0.0578615	0.809315	0.0156662	0.00143598	0.969772	0.999629	-0.0308692	0.00815564	0.928042	0.999962	0.107904	0.103045	0.748205	0.999969
Ankrd63	ankyrin repeat domain 63	2	118699103	118703963	-1	E5	ENSMUSG00000078137	FALSE		4	0.882266	6.84709	-0.236011	6.84709	5.11514	0.023718	0.610396	0.0383723	0.141917	0.706383	0.99992	0.284236	6.84709	3.59676	0.0578921	0.809465	-0.15119	0.396764	0.528765	0.999629	0.0221985	0.0129356	0.909448	0.999962	0.0925622	0.420087	0.516894	0.999969
Lphn2	latrophilin 2	3	148815586	148989316	-1	H3	ENSMUSG00000028184	FALSE		3	0.574333	6.58787	-0.101722	6.58787	0.925534	0.336026	0.99992	0.0405043	0.144345	0.703999	0.99992	-0.283994	6.58787	3.58838	0.0581848	0.81014	-0.182687	0.896932	0.343606	0.999629	0.0158176	0.00346292	0.953074	0.999962	0.118634	0.00295972	0.956614	0.999969
Lepr	leptin receptor	4	101717404	101815352	1	C6	ENSMUSG00000057722	FALSE		46	0.546562	1.44938	0.307187	1.44938	1.66443	0.197006	0.99992	0.294567	1.55962	0.211721	0.99992	-0.637582	1.44938	3.58823	0.0581903	0.81014	0.132173	0.264282	0.607194	0.999629	0.0537946	0.0446794	0.832595	0.999962	-0.0101524	0.00693365	0.933638	0.999969
Hdac5	histone deacetylase 5	11	102194432	102230166	-1	D	ENSMUSG00000008855	FALSE		38	0.579592	6.99027	0.133428	6.99027	3.55345	0.0594217	0.815428	0.0969662	1.87518	0.170883	0.99992	-0.187657	6.99027	3.58483	0.0583096	0.81014	0.0921512	0.100319	0.751448	0.999629	0.124091	0.19044	0.66255	0.999962	0.0370473	0.00911898	0.923923	0.999969
Hmgn2	high mobility group nucleosomal binding domain 2	4	133964738	133968650	-1	D3	ENSMUSG00000003038	FALSE		18	0.436248	5.33501	0.122611	5.33501	0.586613	0.443732	0.99992	0.322551	4.03419	0.0445871	0.747678	-0.434737	5.33501	3.58269	0.0583845	0.81014	0.0704109	0.564413	0.452487	0.999629	0.1853	1.81017	0.178487	0.999962	-0.00232959	0.47723	0.489679	0.999969
Enah	enabled homolog (Drosophila)	1	181904445	182019980	-1	H5	ENSMUSG00000022995	FALSE		1	0.838701	6.17142	0.0702756	6.17142	0.897928	0.343338	0.99992	-0.0752365	1.04353	0.307001	0.99992	0.19779	6.17142	3.57694	0.0585869	0.810668	0.291051	1.21959	0.26944	0.999629	0.0827293	0.115057	0.734459	0.999962	0.0807322	0.520995	0.470417	0.999969
Gimap8	GTPase, IMAP family member 8	6	48647234	48660875	1	B2.3	ENSMUSG00000064262	FALSE		6	0.468402	1.3372	-0.699993	1.3372	4.57258	0.0324876	0.680735	-0.756117	5.22816	0.022224	0.595603	0.878409	1.3372	3.5768	0.058592	0.810668	-0.215137	0.551943	0.457525	0.999629	-0.153476	0.247574	0.618789	0.999962	-0.131862	0.136911	0.711372	0.999969
Gm13111	predicted gene 13111	4	154637576	154644724	1	E2	ENSMUSG00000085069	FALSE		19	0.652153	3.3498	-0.0613398	3.3498	0.115207	0.734293	0.99992	-0.0288102	0.0254049	0.873362	0.99992	0.48343	3.3498	3.57397	0.0586918	0.810752	-0.118843	0.846067	0.357667	0.999629	-0.173356	0.982845	0.321497	0.999962	0.0604547	0.00162076	0.967887	0.999969
Atraid	all-trans retinoic acid induced differentiation factor	5	31048312	31054633	1	B1	ENSMUSG00000013622	FALSE	OVERLAP	8	0.620923	4.97168	-0.514513	4.97168	20.98	4.64094e-06	0.00248754	0.0470644	0.190679	0.662352	0.99992	0.297054	4.97168	3.56988	0.0588364	0.811965	-0.624914	12.0715	0.000511985	0.0655703	-0.49175	7.98409	0.00471901	0.59262	-0.226867	1.64023	0.200293	0.999969
Fkbp1b	FK506 binding protein 1b	12	4833175	4841595	-1	A1.1	ENSMUSG00000020635	FALSE		39	0.776941	2.91613	0.0852217	2.91613	0.358053	0.54959	0.99992	-0.0211362	0.0218643	0.882449	0.99992	-0.385676	2.91613	3.56066	0.0591644	0.814481	0.103411	0.185962	0.666299	0.999629	0.140204	0.252861	0.615068	0.999962	-0.100979	0.107723	0.742752	0.999969
Ntng2	netrin G2	2	29194541	29253005	-1	B	ENSMUSG00000035513	FALSE		2	0.890244	3.50562	-0.0840945	3.50562	0.136855	0.711427	0.99992	-0.39476	2.92294	0.0873286	0.890348	-0.615674	3.50562	3.55864	0.0592363	0.814481	0.0737598	0.259233	0.610647	0.999629	0.221358	1.31787	0.250975	0.999962	-0.218704	0.919867	0.33751	0.999969
Palmd	palmdelphin	3	116918256	116968987	-1	G1	ENSMUSG00000033377	FALSE		0	-0.324492	3.30359	-0.222061	3.30359	2.29944	0.129421	0.963854	-0.196007	1.78595	0.181421	0.99992	0.390626	3.30359	3.55585	0.0593358	0.814971	-0.30639	1.94603	0.163015	0.992523	-0.384609	2.89552	0.0888261	0.999962	-0.0566739	0.0473823	0.827682	0.999969
Pde1b	phosphodiesterase 1B, Ca2+-calmodulin dependent	15	103503298	103530052	1	F3	ENSMUSG00000022489	FALSE		4	0.919375	9.73784	-0.246738	9.73784	5.90502	0.0150978	0.507474	-0.0384082	0.143261	0.70506	0.99992	0.278401	9.73784	3.55335	0.0594255	0.815428	-0.305876	1.91107	0.166844	0.992523	-0.123264	0.329851	0.565747	0.999962	0.0804777	0.496833	0.480895	0.999969
Necab2	N-terminal EF-hand calcium binding protein 2	8	119446719	119472640	1	E1	ENSMUSG00000031837	FALSE		35	0.610497	6.93856	-0.189823	6.93856	3.01138	0.0826818	0.879622	-0.0406418	0.142623	0.705687	0.99992	0.291574	6.93856	3.54839	0.0596034	0.815696	-0.0402753	0.00073955	0.978304	0.999629	0.0322571	0.13597	0.712321	0.999962	0.411841	6.76108	0.00931671	0.892923
Cables2	CDK5 and Abl enzyme substrate 2	2	180258540	180273496	-1	H4	ENSMUSG00000038990	FALSE		38	0.728848	4.60304	0.180909	4.60304	3.80624	0.051062	0.779285	0.107471	1.38654	0.23899	0.99992	-0.244825	4.60304	3.54828	0.0596073	0.815696	0.149313	0.178243	0.672887	0.999629	0.0488251	0.0112179	0.91565	0.999962	0.21169	0.157159	0.691786	0.999969
Filip1	filamin A interacting protein 1	9	79815051	79977804	-1	E1	ENSMUSG00000034898	FALSE		21	0.694218	4.73588	0.122176	4.73588	1.20346	0.27263	0.99992	0.139908	1.62246	0.202749	0.99992	-0.299957	4.73588	3.54483	0.0597313	0.815696	0.202972	1.09242	0.295935	0.999629	0.384917	3.25518	0.0711983	0.999962	-0.0468186	0.494177	0.48207	0.999969
Gm7901	predicted gene 7901	8	75711462	75713288	-1	C1	ENSMUSG00000082280	FALSE		10	0.464098	1.62827	-1.65714	1.62827	9.09428	0.0025641	0.214433	-1.08707	3.96109	0.0465635	0.756857	1.4386	1.62827	3.54438	0.0597474	0.815696	-0.312749	4.81466	0.0282187	0.566635	-0.208738	2.27812	0.131211	0.999962	-0.368632	14.262	0.00015904	0.0913457
Spag5	sperm associated antigen 5	11	78301529	78322457	1	B5	ENSMUSG00000002055	FALSE		16	0.369517	2.23714	0.398125	2.23714	5.06927	0.0243536	0.614819	0.285281	2.58756	0.107706	0.928548	-0.464191	2.23714	3.54403	0.05976	0.815696	0.165181	0.299731	0.584051	0.999629	0.00533269	0.00139963	0.970157	0.999962	0.159767	0.252906	0.615036	0.999969
Ptprv	protein tyrosine phosphatase, receptor type, V	1	135108497	135132594	-1	E4	ENSMUSG00000097993	FALSE	Tyrosine phosphatase receptor	4	0.579394	5.00381	-0.487623	5.00381	11.8179	0.000586625	0.0854662	-0.134967	0.908829	0.340425	0.99992	0.38513	5.00381	3.54223	0.0598251	0.815696	-0.231389	2.78631	0.0950729	0.86322	-0.21223	1.11499	0.290999	0.999962	-0.129451	1.10864	0.292378	0.999969
Gm16001	predicted gene 16001	5	124111109	124112241	-1	F	ENSMUSG00000085433	FALSE		8	0.645323	-0.24733	-1.67603	-0.24733	14.8972	0.000113528	0.0296925	-0.496277	1.42306	0.2329	0.99992	1.14063	-0.24733	3.54175	0.0598424	0.815696	-0.478534	6.39968	0.0114141	0.397155	-0.358376	3.3729	0.0662769	0.999962	-0.503697	8.39056	0.00377174	0.644719
Wdr31	WD repeat domain 31	4	62448653	62470896	-1	B3	ENSMUSG00000028391	FALSE		0	-0.0688532	2.04996	-0.293109	2.04996	3.00641	0.082936	0.879733	-0.206034	1.5413	0.214424	0.99992	0.445202	2.04996	3.53709	0.0600107	0.815759	-0.312948	0.984098	0.321189	0.999629	-0.272116	0.771434	0.379774	0.999962	-0.196474	0.367517	0.544361	0.999969
Lmnb1	lamin B1	18	56707813	56753424	1	D3	ENSMUSG00000024590	FALSE		19	0.66272	3.11435	-0.0133322	3.11435	0.010774	0.91733	0.99992	-0.0134024	0.0108373	0.917088	0.99992	0.340592	3.11435	3.53628	0.06004	0.815759	-0.029431	0.0115007	0.914598	0.999629	-0.141773	0.285579	0.593068	0.999962	0.246908	0.751045	0.386145	0.999969
Prelid1	PRELI domain containing 1	13	55322055	55325271	1	B1	ENSMUSG00000021486	FALSE		2	0.386701	6.0236	0.0119955	6.0236	0.0375384	0.846373	0.99992	0.0994396	2.57705	0.108424	0.929928	-0.164551	6.0236	3.53247	0.0601781	0.815759	-0.222635	0.481562	0.487715	0.999629	-0.0439907	0.0140348	0.905696	0.999962	-0.276169	1.50418	0.220029	0.999969
Ablim1	actin-binding LIM protein 1	19	57032733	57314919	-1	D2	ENSMUSG00000025085	FALSE		2	0.704644	6.10971	-0.0300649	6.10971	0.129621	0.718825	0.99992	0.0188275	0.0526052	0.81859	0.99992	-0.218919	6.10971	3.52624	0.0604046	0.817496	-0.148214	0.355258	0.551152	0.999629	-0.0592323	0.0677166	0.794691	0.999962	-0.194772	1.21951	0.269456	0.999969
Rgs9	regulator of G-protein signaling 9	11	109225355	109298129	-1	E1	ENSMUSG00000020599	FALSE		4	0.909636	8.19321	-0.432587	8.19321	12.2357	0.000468838	0.0729572	-0.079342	0.43789	0.508142	0.99992	0.330843	8.19321	3.52401	0.0604861	0.817579	-0.281381	4.31496	0.0377786	0.63796	-0.0640555	0.0271201	0.869194	0.999962	-0.0436962	0.00677148	0.934417	0.999969
Rsph4a	radial spoke head 4 homolog A (Chlamydomonas)	10	33905111	33916021	1	B1	ENSMUSG00000039552	FALSE		7	0.753379	1.93181	0.11507	1.93181	0.186131	0.666156	0.99992	-0.0456148	0.0321762	0.857642	0.99992	0.691329	1.93181	3.52251	0.0605408	0.817809	0.0780886	0.119299	0.729797	0.999629	-0.111394	0.357574	0.549857	0.999962	0.0210045	0.379213	0.538025	0.999969
Arhgap1	Rho GTPase activating protein 1	2	91649860	91672326	1	E1	ENSMUSG00000027247	FALSE		3	0.491877	5.68152	-0.170544	5.68152	5.91055	0.0150505	0.507225	-0.126281	3.23536	0.0720644	0.84767	0.187143	5.68152	3.52053	0.060613	0.817819	-0.211586	0.572964	0.449084	0.999629	-0.0352478	0.0161203	0.898967	0.999962	-0.310403	1.40155	0.236465	0.999969
Pip5kl1	phosphatidylinositol-4-phosphate 5-kinase-like 1	2	32574797	32583782	1	B	ENSMUSG00000046854	FALSE		9	0.787088	2.07561	0.334766	2.07561	3.53331	0.0601477	0.815759	0.185954	1.08095	0.298485	0.99992	-0.476676	2.07561	3.51867	0.0606813	0.818119	0.284529	1.01943	0.312653	0.999629	0.13864	0.230262	0.63133	0.999962	0.143215	0.177184	0.673804	0.999969
Aldob	aldolase B, fructose-bisphosphate	4	49535995	49549546	-1	B1	ENSMUSG00000028307	FALSE		16	0.338896	0.658964	0.57425	0.658964	1.58213	0.208454	0.99992	1.12798	5.98437	0.0144332	0.49654	-1.16167	0.658964	3.50812	0.0610685	0.820156	-0.21716	1.21608	0.270131	0.999629	-0.26072	1.73985	0.187158	0.999962	0.167788	0.374353	0.540641	0.999969
Tmem203	transmembrane protein 203	2	25255439	25256352	1	A3	ENSMUSG00000078201	FALSE		0	-0.111472	3.0893	-0.0772127	3.0893	0.248557	0.618093	0.99992	-0.512556	9.60144	0.00194425	0.181177	0.423714	3.0893	3.50799	0.0610735	0.820156	0.0799865	1.71485e-05	0.996696	0.999629	0.0478629	0.00316937	0.955105	0.999962	-0.053854	0.00963995	0.921787	0.999969
Slc12a7	solute carrier family 12, member 7	13	73763697	73816743	1	C1	ENSMUSG00000017756	FALSE		13	0.789755	1.62223	0.109139	1.62223	0.192563	0.660792	0.99992	-0.0329509	0.0167381	0.89706	0.99992	0.668358	1.62223	3.5068	0.0611173	0.820372	0.044125	0.0288403	0.865148	0.999629	-0.212332	1.68897	0.193737	0.999962	0.0658515	8.03959e-05	0.992846	0.999969
Slc31a2	solute carrier family 31, member 2	4	62262562	62298411	1	B3	ENSMUSG00000066152	FALSE		15	0.460495	3.11215	0.277752	3.11215	3.13651	0.0765577	0.857139	0.559377	12.7084	0.000364012	0.0619763	-0.415701	3.11215	3.50559	0.0611619	0.820569	0.0690546	0.148811	0.699674	0.999629	-0.0446261	0.00321838	0.95476	0.999962	0.150588	0.165223	0.684392	0.999969
Cacnb2	calcium channel, voltage-dependent, beta 2 subunit	2	14604306	14987908	1	A2	ENSMUSG00000057914	FALSE		4	0.616416	6.31478	-0.182714	6.31478	4.82036	0.0281255	0.654392	-0.180819	4.79988	0.0284618	0.655194	0.221839	6.31478	3.50503	0.0611828	0.820569	-0.0618525	0.101289	0.750289	0.999629	0.0482161	0.0693709	0.792255	0.999962	0.0220485	0.0199314	0.887729	0.999969
Rnf157	ring finger protein 157	11	116336353	116413032	-1	E2	ENSMUSG00000052949	FALSE		32	0.503776	7.57748	0.068646	7.57748	1.12669	0.288482	0.99992	-0.0255438	0.155815	0.69304	0.99992	-0.171047	7.57748	3.5046	0.0611987	0.820569	0.216655	0.641431	0.423193	0.999629	0.246814	0.813039	0.367223	0.999962	0.211104	0.629031	0.427711	0.999969
Car10	carbonic anhydrase 10	11	93098028	93601749	1	D	ENSMUSG00000056158	FALSE		39	0.949059	4.86697	0.0114401	4.86697	0.00440453	0.947086	0.99992	-0.166713	0.980633	0.322043	0.99992	-0.452911	4.86697	3.50008	0.0613659	0.821777	0.00728773	0.080746	0.776289	0.999629	0.0487738	0.0233166	0.878637	0.999962	-0.179008	0.430448	0.511769	0.999969
Shisa5	shisa homolog 5 (Xenopus laevis)	9	109038565	109057724	1	F2	ENSMUSG00000025647	FALSE		39	0.740891	4.56454	0.151356	4.56454	2.75937	0.0966861	0.908296	0.0210059	0.0527917	0.818275	0.99992	-0.241408	4.56454	3.49988	0.0613733	0.821777	0.274388	0.890341	0.345385	0.999629	0.234996	0.624517	0.429374	0.999962	0.0942472	0.12492	0.723759	0.999969
Foxj1	forkhead box J1	11	116330704	116335399	-1	E2	ENSMUSG00000034227	FALSE		7	0.974432	3.27215	0.406617	3.27215	2.56133	0.109506	0.932683	0.011825	0.00231062	0.961661	0.99992	0.658943	3.27215	3.48672	0.0618632	0.821777	0.147195	0.655672	0.418092	0.999629	-0.0740878	0.0920432	0.761596	0.999962	0.142886	1.23032	0.267345	0.999969
Plekho1	pleckstrin homology domain containing, family O member 1	3	95988429	95996001	-1	F2.1	ENSMUSG00000015745	FALSE		2	0.843416	3.90433	0.0128256	3.90433	0.0103903	0.91881	0.99992	0.0684187	0.314874	0.574704	0.99992	-0.32733	3.90433	3.48567	0.0619025	0.821777	-0.0696085	0.443822	0.505284	0.999629	0.0329144	0.0928518	0.760583	0.999962	-0.115493	0.00437044	0.947291	0.999969
Cpeb1	cytoplasmic polyadenylation element binding protein 1	7	81347026	81455465	-1	D3	ENSMUSG00000025586	FALSE		2	0.653985	5.37985	-0.0102925	5.37985	0.0131787	0.908605	0.99992	0.045264	0.258526	0.611134	0.99992	-0.237769	5.37985	3.48459	0.0619426	0.821777	-0.11842	0.395868	0.529231	0.999629	-0.0600749	0.130176	0.71825	0.999962	-0.324461	1.75491	0.185261	0.999969
Acsl5	acyl-CoA synthetase long-chain family member 5	19	55253369	55296627	1	D2	ENSMUSG00000024981	FALSE		2	0.886693	5.08497	-0.000412349	5.08497	1.4723e-05	0.996938	0.99992	-0.0528073	0.252854	0.615073	0.99992	-0.280617	5.08497	3.48311	0.0619981	0.821777	0.070025	0.0655335	0.797955	0.999629	0.204389	0.677597	0.410415	0.999962	-0.0914131	0.142328	0.705978	0.999969
Acaa1b	acetyl-Coenzyme A acyltransferase 1B	9	119148023	119157093	-1	F3	ENSMUSG00000010651	FALSE		14	0.722554	-0.240094	0.758166	-0.240094	3.63813	0.0564704	0.802264	-0.273728	0.426359	0.513781	0.99992	1.06935	-0.240094	3.48012	0.0621102	0.821777	0.286847	3.16172	0.0753839	0.806324	0.0295178	0.388031	0.533336	0.999962	0.337765	1.91434	0.166482	0.999969
B230216N24Rik	RIKEN cDNA B230216N24 gene	1	98031116	98057680	-1	D	ENSMUSG00000089706	FALSE		0	-0.530273	0.918954	-0.165262	0.918954	0.153276	0.695425	0.99992	-0.992752	4.64969	0.0310592	0.670212	1.15903	0.918954	3.47949	0.062134	0.821777	0.189513	0.609043	0.435148	0.999629	0.0571422	0.0391403	0.843171	0.999962	-0.14087	0.0814927	0.775285	0.999969
Gm16339	predicted gene 16339	12	102127806	102129906	-1	E	ENSMUSG00000090050	FALSE		4	0.390496	0.675214	-0.387013	0.675214	2.26532	0.132299	0.966119	-0.518886	4.00457	0.0453771	0.750038	0.6773	0.675214	3.4777	0.0622012	0.821777	-0.165684	0.31206	0.576419	0.999629	-0.122365	0.163274	0.686159	0.999962	0.251534	0.723671	0.394943	0.999969
Fbn2	fibrillin 2	18	58008623	58209926	-1	D3	ENSMUSG00000024598	FALSE		0	-0.411937	2.21088	-0.154451	2.21088	0.481358	0.487808	0.99992	-0.433405	3.42957	0.0640388	0.82846	0.600815	2.21088	3.47652	0.0622455	0.821777	0.0687793	0.0618972	0.803522	0.999629	0.114383	0.2052	0.650556	0.999962	-0.237092	1.10032	0.294196	0.999969
Rad21l	RAD21-like (S. pombe)	2	151645404	151668533	-1	G3	ENSMUSG00000074704	FALSE		14	0.837192	0.0518062	1.14569	0.0518062	9.73258	0.00181031	0.173502	-0.238656	0.385403	0.534726	0.99992	0.972126	0.0518062	3.47478	0.0623109	0.821777	0.335756	5.8537	0.0155444	0.454695	0.207031	1.83199	0.175892	0.999962	0.154119	0.610628	0.434551	0.999969
2700089E24Rik	RIKEN cDNA 2700089E24 gene	6	133105239	133107747	1	G1	ENSMUSG00000072704	FALSE		5	0.385508	6.90731	-0.110597	6.90731	1.47855	0.224001	0.99992	-0.0235725	0.0695149	0.792044	0.99992	-0.241457	6.90731	3.47189	0.0624199	0.822465	-0.179791	0.537391	0.463516	0.999629	-0.0415747	0.0698184	0.791601	0.999962	-0.0584387	0.0137598	0.906621	0.999969
Sdccag3	serologically defined colon cancer antigen 3	2	26382802	26389316	-1	A3	ENSMUSG00000026927	FALSE		3	0.649589	6.26911	-0.0076691	6.26911	0.00931407	0.923116	0.99992	0.105666	1.71257	0.190653	0.99992	-0.211985	6.26911	3.47082	0.0624603	0.822748	-0.158547	0.372314	0.541745	0.999629	0.0159943	0.00626719	0.936901	0.999962	-0.152893	0.660046	0.416544	0.999969
Rusc1	RUN and SH3 domain containing 1	3	89083981	89093363	-1	F1	ENSMUSG00000041263	FALSE		32	0.809482	6.67984	0.0191396	6.67984	0.071881	0.788618	0.99992	0.0349418	0.242107	0.622688	0.99992	-0.187497	6.67984	3.46655	0.0626217	0.82351	-0.207921	0.93021	0.334808	0.999629	-0.190995	0.86037	0.353635	0.999962	-0.276943	1.06614	0.301819	0.999969
Ttll3	tubulin tyrosine ligase-like family, member 3	6	113389260	113414583	1	E3	ENSMUSG00000030276	FALSE		15	0.600648	3.73515	-0.0426199	3.73515	0.103862	0.747244	0.99992	0.00563452	0.00182448	0.96593	0.99992	0.346248	3.73515	3.46622	0.0626344	0.82351	-0.037774	0.0480499	0.826492	0.999629	-0.0915505	0.14846	0.700011	0.999962	0.0239813	0.0152971	0.901567	0.999969
Ap5b1	adaptor-related protein complex 5, beta 1 subunit	19	5568074	5571261	1	A	ENSMUSG00000049562	FALSE		0	-0.299447	1.37496	0.00828717	1.37496	0.00189026	0.965321	0.99992	-0.236906	1.49042	0.222151	0.99992	0.503091	1.37496	3.45942	0.0628924	0.824935	0.260469	0.709197	0.39971	0.999629	0.150942	0.231161	0.630664	0.999962	-0.0499507	0.0315591	0.858999	0.999969
Frzb	frizzled-related protein	2	80411970	80447625	-1	C3	ENSMUSG00000027004	FALSE		2	0.865623	2.60751	-0.291765	2.60751	1.50369	0.220104	0.99992	-0.288309	1.7572	0.184975	0.99992	-0.598279	2.60751	3.45258	0.0631532	0.826188	-0.0545568	0.774121	0.378945	0.999629	0.0108085	0.0302117	0.862011	0.999962	-0.227324	2.64138	0.104113	0.999969
Tdrd6	tudor domain containing 6	17	43615335	43630299	-1	B3	ENSMUSG00000040140	FALSE		8	0.660099	1.11402	-0.578004	1.11402	2.69927	0.100394	0.916715	0.571451	2.89678	0.0887567	0.892374	-0.911526	1.11402	3.44898	0.0632908	0.826218	-0.385814	5.65333	0.0174222	0.476482	-0.213017	0.962137	0.326649	0.999962	-0.283974	2.68598	0.101235	0.999969
Gm21967	predicted gene, 21967	13	119606650	119610458	1	D2.3	ENSMUSG00000094114	FALSE		21	0.573299	1.37993	0.705277	1.37993	2.2442	0.134116	0.969634	0.711612	2.37414	0.12336	0.958516	-1.25495	1.37993	3.44832	0.0633161	0.826218	0.264991	8.15437	0.00429576	0.237283	0.361382	12.1972	0.000478605	0.138528	-0.125506	2.19154	0.138771	0.999969
Podxl	podocalyxin-like	6	31519488	31563981	-1	A3.3	ENSMUSG00000025608	FALSE		3	0.507628	4.3953	0.0431628	4.3953	0.123997	0.724739	0.99992	0.169398	1.88919	0.169293	0.99992	-0.322581	4.3953	3.44467	0.0634561	0.826338	-0.473129	4.97259	0.025752	0.558048	-0.42715	4.54323	0.0330492	0.999962	0.141572	0.0515453	0.820396	0.999969
Wdr52	WD repeat domain 52	16	44394796	44482428	1	B4	ENSMUSG00000071550	FALSE		7	0.922036	3.08176	0.19403	3.08176	0.844485	0.358117	0.99992	0.159278	0.632323	0.426504	0.99992	0.532462	3.08176	3.43981	0.0636431	0.827116	0.0525032	0.082543	0.77388	0.999629	-0.0944752	0.276067	0.599291	0.999962	0.0218751	0.109832	0.740335	0.999969
Usp40	ubiquitin specific peptidase 40	1	87945121	88008551	-1	D	ENSMUSG00000005501	FALSE		29	0.72996	4.32967	0.198358	4.32967	4.09604	0.0429838	0.740469	0.236172	5.45387	0.0195251	0.562882	-0.260491	4.32967	3.43602	0.0637893	0.827599	0.054577	0.309675	0.57788	0.999629	0.100266	0.467621	0.494084	0.999962	0.370686	0.625119	0.429151	0.999969
Ncam1	neural cell adhesion molecule 1	9	49504361	49798922	-1	A5.3	ENSMUSG00000039542	FALSE		1	0.655884	7.08143	-0.0292419	7.08143	0.157836	0.691156	0.99992	-0.0609341	0.643367	0.422494	0.99992	0.196022	7.08143	3.4357	0.0638014	0.827599	-0.0237825	5.48841e-07	0.999409	0.999713	-0.0920688	0.0727081	0.787434	0.999962	-0.126286	0.0761854	0.782535	0.999969
Gm14204	predicted gene 14204	2	158595472	158610723	-1	H1	ENSMUSG00000086496	FALSE		0	0.0248576	3.2873	0.197584	3.2873	0.985497	0.320845	0.99992	0.334423	2.98434	0.0840736	0.881421	-0.5152	3.2873	3.43328	0.0638952	0.827673	0.163633	0.696008	0.404128	0.999629	0.114372	0.423608	0.515142	0.999962	0.178307	1.25824	0.261984	0.999969
Satb2	special AT-rich sequence binding protein 2	1	56793986	56978650	-1	C1.3	ENSMUSG00000038331	FALSE		2	0.93982	3.83314	-0.203025	3.83314	0.289256	0.590698	0.99992	-0.492928	1.67313	0.195839	0.99992	-0.990564	3.83314	3.43311	0.0639018	0.827673	0.0228227	0.00439757	0.947128	0.999629	0.163351	0.439304	0.507459	0.999962	-0.0845302	0.0626402	0.802371	0.999969
Gm20775	predicted gene, 20775	Y	10640942	10643315	-1	A1	ENSMUSG00000075359	FALSE		27	0.384181	-0.244346	4.21669	-0.244346	5.77712	0.0162361	0.518695	3.96121	5.18236	0.0228174	0.602578	-3.98228	-0.244346	3.42547	0.0641979	0.82897	0.333612	2.47579	0.115611	0.916387	0.268289	0.77974	0.377221	0.999962	0.270178	2.46858	0.116142	0.999969
Sorcs1	VPS10 domain receptor protein SORCS 1	19	50143301	50678646	-1	D1	ENSMUSG00000043531	FALSE		6	0.741833	5.93911	-0.0810386	5.93911	1.13453	0.286811	0.99992	-0.157147	4.25201	0.0392039	0.720608	0.197549	5.93911	3.40726	0.06491	0.831468	0.151538	0.412277	0.520816	0.999629	0.161389	0.421321	0.516279	0.999962	0.100936	0.149482	0.699031	0.999969
Ptprd	protein tyrosine phosphatase, receptor type, D	4	75941238	78211961	-1	C3	ENSMUSG00000028399	FALSE		32	0.706552	7.43347	0.0635777	7.43347	0.47013	0.492927	0.99992	-0.0370088	0.157634	0.691344	0.99992	-0.244542	7.43347	3.40709	0.0649168	0.831468	0.0531235	0.0713396	0.789396	0.999629	0.0891893	0.135175	0.713125	0.999962	-0.105649	0.420131	0.516872	0.999969
Cd72	CD72 antigen	4	43446462	43454628	-1	A5	ENSMUSG00000028459	FALSE		3	0.460594	-0.309138	-0.429894	-0.309138	1.04706	0.306186	0.99992	0.991849	5.78634	0.0161512	0.517506	-1.09733	-0.309138	3.40164	0.0651315	0.832501	-0.439638	6.80406	0.00909507	0.354952	-0.332786	4.20833	0.0402258	0.999962	0.0439036	1.62851	0.201909	0.999969
Nos3	nitric oxide synthase 3, endothelial cell	5	24364810	24384474	1	A3	ENSMUSG00000028978	FALSE		8	0.679038	2.50071	-0.104315	2.50071	0.478864	0.488937	0.99992	0.283965	3.58346	0.0583576	0.81014	-0.392518	2.50071	3.39891	0.0652394	0.832501	-0.318491	1.15912	0.281648	0.999629	-0.0725012	0.0263785	0.870979	0.999962	-0.142862	1.68597	0.194133	0.999969
Ephb4	Eph receptor B4	5	137350109	137378669	1	G2	ENSMUSG00000029710	FALSE		18	0.682706	1.93036	0.137243	1.93036	0.658477	0.417098	0.99992	0.30209	3.13454	0.0766501	0.857139	-0.441811	1.93036	3.39071	0.0655648	0.832501	-0.259829	0.656717	0.417721	0.999629	-0.243141	0.587685	0.443316	0.999962	-0.20195	0.153875	0.694859	0.999969
Smc3	structural maintenance of chromosomes 3	19	53600398	53645833	1	D2	ENSMUSG00000024974	FALSE		14	0.649569	5.88189	0.00385247	5.88189	0.00391862	0.950086	0.99992	-0.0864098	1.96008	0.161505	0.997805	0.160294	5.88189	3.39022	0.065584	0.832501	0.373276	1.49837	0.220922	0.999629	0.281387	0.790978	0.373804	0.999962	0.258304	0.682436	0.408749	0.999969
Tchh	trichohyalin	3	93442330	93449077	1	F2.1	ENSMUSG00000052415	FALSE		10	0.573154	2.06062	-0.219913	2.06062	1.50319	0.220182	0.99992	-0.436982	5.93943	0.0148058	0.504163	0.465152	2.06062	3.38913	0.0656275	0.832501	-0.266404	1.00819	0.315338	0.999629	-0.325547	1.80924	0.178599	0.999962	-0.058181	0.0271996	0.869005	0.999969
Eomes	eomesodermin homolog (Xenopus laevis)	9	118478212	118486132	1	F3	ENSMUSG00000032446	FALSE		7	0.731198	-0.940524	0.427515	-0.940524	0.36244	0.547154	0.99992	0.0488832	0.00503041	0.943457	0.99992	1.80927	-0.940524	3.38699	0.0657128	0.832501	0.158547	0.429136	0.512413	0.999629	-0.105236	0.401588	0.52627	0.999962	0.0345704	0.115879	0.733547	0.999969
Egln1	EGL nine homolog 1 (C. elegans)	8	124908596	124949254	-1	E2	ENSMUSG00000031987	FALSE	Involved in response to hypoxia, nitrous oxide.	8	0.683893	6.15928	-0.323936	6.15928	17.411	3.01078e-05	0.0111723	-0.115651	2.25049	0.133572	0.968743	0.201286	6.15928	3.38622	0.0657434	0.832501	-0.363989	3.35119	0.0671563	0.779399	-0.115218	0.111129	0.738862	0.999962	-0.186364	0.713847	0.39817	0.999969
Npffr1	neuropeptide FF receptor 1	10	61595484	61626385	1	B4	ENSMUSG00000020090	FALSE		13	0.628287	-0.277763	-0.198687	-0.277763	0.24642	0.619607	0.99992	-0.113646	0.0796846	0.777725	0.99992	1.03835	-0.277763	3.37938	0.0660171	0.833197	0.0511003	0.000125113	0.991076	0.999629	-0.146859	0.653742	0.418778	0.999962	-0.00485229	0.00499539	0.943654	0.999969
Gm16119	predicted gene 16119	2	181578480	181585170	1	H4	ENSMUSG00000010492	FALSE		7	0.807414	-0.858379	-0.0303438	-0.858379	0.0032667	0.954422	0.99992	-0.363341	0.509435	0.475384	0.99992	1.35004	-0.858379	3.37473	0.0662033	0.834028	-0.0272445	0.111287	0.738684	0.999629	-0.218961	1.99087	0.15825	0.999962	0.140723	0.745058	0.388046	0.999969
Fam180a	family with sequence similarity 180, member A	6	35312746	35326141	-1	B1	ENSMUSG00000047420	FALSE		46	0.905503	-0.317797	0.163842	-0.317797	0.131934	0.716435	0.99992	0.781593	3.02307	0.0820879	0.878114	-1.19849	-0.317797	3.37233	0.0662998	0.834028	-0.16241	0.842825	0.35859	0.999629	-0.196685	1.20138	0.273046	0.999962	-0.385824	3.4777	0.0622012	0.999969
Igfn1	immunoglobulin-like and fibronectin type III domain containing 1	1	135953578	136006342	-1	E4	ENSMUSG00000051985	FALSE		2	0.821306	2.32188	-1.02912	2.32188	7.59399	0.00585633	0.324309	-0.418594	1.38992	0.238419	0.99992	-0.970937	2.32188	3.37178	0.066322	0.834028	-0.284144	3.30639	0.069011	0.791949	-0.225267	1.53183	0.215839	0.999962	-0.13642	0.349818	0.554216	0.999969
Wdr16	WD repeat domain 16	11	67924806	67965651	-1	B3	ENSMUSG00000020904	FALSE		7	0.969792	0.618955	0.146677	0.618955	0.160823	0.6884	0.99992	-0.131083	0.135666	0.712628	0.99992	0.923317	0.618955	3.3717	0.0663251	0.834028	0.0674643	0.0633037	0.801348	0.999629	-0.131076	0.467837	0.493984	0.999962	0.0864694	0.544788	0.460455	0.999969
Rnf20	ring finger protein 20	4	49632006	49656887	1	B1	ENSMUSG00000028309	FALSE		15	0.354372	5.90305	0.0985796	5.90305	0.617976	0.4318	0.99992	0.386337	9.5713	0.00197643	0.182572	-0.318576	5.90305	3.37136	0.0663391	0.834028	-0.0746411	0.114004	0.735631	0.999629	0.0801654	0.236851	0.62649	0.999962	-0.023101	0.00724632	0.932162	0.999969
Cygb	cytoglobin	11	116645595	116654313	-1	E2	ENSMUSG00000020810	FALSE		37	0.695252	5.57919	-0.0276455	5.57919	0.0886707	0.765874	0.99992	0.14414	2.52945	0.111739	0.937622	-0.240967	5.57919	3.36722	0.066506	0.834028	-0.234593	1.64914	0.199076	0.999629	-0.22917	1.41532	0.234175	0.999962	-0.0703639	0.468047	0.493887	0.999969
Vamp1	vesicle-associated membrane protein 1	6	125215551	125244543	1	F2	ENSMUSG00000030337	FALSE		16	0.73537	6.47429	0.323365	6.47429	4.27955	0.0385736	0.716689	0.299667	3.81638	0.0507538	0.777038	-0.405591	6.47429	3.36586	0.0665607	0.834028	0.111304	0.113156	0.73658	0.999629	-0.0327229	0.196543	0.657525	0.999962	-0.0282037	0.547278	0.459432	0.999969
Atrnl1	attractin like 1	19	57611034	58133338	1	D2	ENSMUSG00000054843	FALSE		2	0.893699	6.35995	-0.140517	6.35995	2.07705	0.149529	0.983739	-0.167464	2.96416	0.0851284	0.885466	-0.252297	6.35995	3.3645	0.0666159	0.834028	-0.229435	1.00835	0.315298	0.999629	-0.054523	0.0693912	0.792225	0.999962	-0.135446	0.432911	0.510564	0.999969
Thbd	thrombomodulin	2	148404471	148408188	-1	G3	ENSMUSG00000074743	FALSE		46	0.784165	1.90235	0.583447	1.90235	5.53956	0.0185913	0.550961	0.508705	4.18411	0.0408046	0.731451	-0.647806	1.90235	3.36382	0.0666433	0.834028	0.132284	0.458929	0.498125	0.999629	-0.000712657	1.65242e-06	0.998974	0.999962	0.0241859	0.0665438	0.796437	0.999969
Rasl10a	RAS-like, family 10, member A	11	5058128	5060385	1	A1	ENSMUSG00000034209	FALSE		2	0.958553	3.39964	-0.146917	3.39964	0.292553	0.588589	0.99992	-0.200558	0.574163	0.448609	0.99992	-0.695004	3.39964	3.36282	0.0666839	0.834028	-0.02462	0.00809482	0.92831	0.999629	0.114537	0.324974	0.568634	0.999962	-0.076016	0.00545031	0.941149	0.999969
Akap9	A kinase (PRKA) anchor protein (yotiao) 9	5	3928054	4080209	1	A1	ENSMUSG00000040407	FALSE		4	0.666271	7.69998	-0.167676	7.69998	2.15649	0.141969	0.977793	-0.0844481	0.563628	0.452802	0.99992	0.297365	7.69998	3.35978	0.066807	0.834028	0.23706	2.24108	0.134387	0.95237	0.323422	3.45525	0.0630513	0.999962	0.0951557	0.171997	0.678343	0.999969
Kif9	kinesin family member 9	9	110476994	110525179	1	F2	ENSMUSG00000032489	FALSE		7	0.811217	2.36486	-0.110063	2.36486	0.4013	0.526418	0.99992	-0.0186011	0.0120584	0.912559	0.99992	0.443261	2.36486	3.35951	0.0668179	0.834028	-0.0965395	0.167407	0.682426	0.999629	-0.239875	0.9167	0.338343	0.999962	0.0219779	0.00405198	0.949245	0.999969
Kcnc2	potassium voltage gated channel, Shaw-related subfamily, member 2	10	112271123	112466304	1	D2	ENSMUSG00000035681	FALSE		9	0.942311	5.90871	0.242362	5.90871	2.77863	0.0955297	0.906165	-0.116051	0.641951	0.423005	0.99992	-0.383888	5.90871	3.35822	0.0668704	0.834028	0.186868	0.72153	0.395643	0.999629	0.0747861	0.0579992	0.809687	0.999962	-0.0747825	1.10049	0.294158	0.999969
Cdkl5	cyclin-dependent kinase-like 5	X	160784308	160994702	-1	F4	ENSMUSG00000031292	FALSE		6	0.879623	5.20458	-0.319294	5.20458	5.51305	0.0188751	0.554829	-0.599726	20.197	6.98639e-06	0.00344683	0.352707	5.20458	3.35774	0.0668897	0.834028	-0.0109149	0.239263	0.624739	0.999629	0.10969	0.752305	0.385748	0.999962	-0.111732	0.0138037	0.906472	0.999969
Naaa	N-acylethanolamine acid amidase	5	92257659	92278170	-1	E2	ENSMUSG00000029413	FALSE	Related to Alzheimer's: overexpressed in level and activity (Huang et al., 2004. Eur J Neurosci)	8	0.721318	4.26418	-0.594052	4.26418	19.1085	1.23492e-05	0.00570373	-0.164627	1.36517	0.242643	0.99992	0.35884	4.26418	3.35335	0.0670686	0.834819	-0.543283	10.0431	0.00152923	0.126463	-0.374402	3.89186	0.0485208	0.999962	0.069968	0.198974	0.655551	0.999969
Kcnab2	potassium voltage-gated channel, shaker-related subfamily, beta member 2	4	152390742	152477871	-1	E2	ENSMUSG00000028931	FALSE		2	0.829159	7.794	-0.024838	7.794	0.106511	0.744152	0.99992	-0.107686	1.99377	0.157947	0.993192	-0.197053	7.794	3.3453	0.067397	0.836768	-0.0231617	0.00774976	0.929851	0.999629	0.126456	0.295188	0.586915	0.999962	0.00296537	0.0353467	0.850871	0.999969
Rpl17-ps5	ribosomal protein L17, pseudogene 5	5	22612591	22613217	-1	A3	ENSMUSG00000081855	FALSE		17	0.321261	1.94485	-2.70912	1.94485	5.77439	0.0162614	0.518983	0.145426	0.0220456	0.881966	0.99992	2.66483	1.94485	3.34347	0.0674723	0.836768	-0.128143	2.633	0.104664	0.890808	-0.113411	1.72486	0.189069	0.999962	0.00416734	0.415732	0.519074	0.999969
Acsl3	acyl-CoA synthetase long-chain family member 3	1	78657825	78706987	1	C4	ENSMUSG00000032883	FALSE		13	0.527174	7.1736	-0.0404837	7.1736	0.33822	0.560858	0.99992	-0.145231	4.36732	0.0366346	0.707598	0.178967	7.1736	3.33869	0.0676684	0.836768	0.18921	0.638706	0.42418	0.999629	0.120799	0.240958	0.623515	0.999962	0.169191	0.393756	0.530332	0.999969
Gm17276	predicted gene, 17276	17	32113429	32141839	1	B1	ENSMUSG00000097305	FALSE		20	0.572074	-0.825578	-0.742896	-0.825578	2.32012	0.12771	0.962438	-1.13413	4.72446	0.0297366	0.66072	1.28343	-0.825578	3.33156	0.0679625	0.836768	-0.162744	0.0348531	0.851904	0.999629	-0.0946818	0.0201963	0.88699	0.999962	-0.302029	0.316498	0.57372	0.999969
Bcl2	B cell leukemia/lymphoma 2	1	106538178	106714274	-1	E2.1	ENSMUSG00000057329	FALSE		33	0.789054	5.11023	-0.0046777	5.11023	0.00216932	0.962851	0.99992	-0.117597	1.3654	0.242604	0.99992	0.259696	5.11023	3.33039	0.0680109	0.836768	0.31065	1.93472	0.164243	0.992523	0.311438	1.99755	0.157554	0.999962	-0.0274817	0.0377596	0.845927	0.999969
Dab2ip	disabled 2 interacting protein	2	35558266	35730994	1	B	ENSMUSG00000026883	FALSE		2	0.729332	6.65446	-0.097618	6.65446	1.67669	0.195364	0.99992	-0.000539993	4.87268e-05	0.99443	0.99992	-0.197053	6.65446	3.32778	0.068119	0.836768	-0.280952	1.22499	0.268384	0.999629	-0.0625725	0.0366394	0.848201	0.999962	-0.205627	4.17926	0.0409216	0.999969
Heg1	HEG homolog 1 (zebrafish)	16	33684466	33771576	1	B3	ENSMUSG00000075254	FALSE		0	0.0597405	4.78554	0.24464	4.78554	4.85837	0.0275124	0.648042	0.328073	8.26549	0.00404058	0.267417	-0.28985	4.78554	3.32737	0.0681356	0.836768	0.0364721	0.0138513	0.906312	0.999629	0.0391316	0.0164393	0.897978	0.999962	-0.0258377	0.177266	0.673734	0.999969
Magohb	mago-nashi homolog B (Drosophila)	6	131284388	131293244	-1	F3	ENSMUSG00000030188	FALSE		2	0.535987	2.2241	-0.430219	2.2241	3.53754	0.0599944	0.815759	0.296663	1.83131	0.175973	0.99992	-0.575995	2.2241	3.32574	0.0682034	0.836768	-0.408234	6.35941	0.011676	0.398527	-0.354456	3.74199	0.0530614	0.999962	-0.0100284	1.23608	0.266228	0.999969
Tpbg	trophoblast glycoprotein	9	85842380	85847055	1	E3.1	ENSMUSG00000035274	FALSE		2	0.678673	4.23432	0.141629	4.23432	1.70158	0.192081	0.99992	-0.0981427	0.831751	0.361767	0.99992	-0.278844	4.23432	3.32139	0.068384	0.836768	0.528661	6.5903	0.0102536	0.377582	0.683209	10.3526	0.00129294	0.270631	0.111172	0.119185	0.729921	0.999969
Irs2	insulin receptor substrate 2	8	10986980	11008458	-1	A1.1	ENSMUSG00000038894	FALSE		33	0.568202	4.73665	-0.0476457	4.73665	0.153095	0.695595	0.99992	-0.256742	4.42657	0.0353834	0.699296	0.314301	4.73665	3.31535	0.0686359	0.836768	0.233371	1.36126	0.24332	0.999629	0.165127	0.94454	0.331113	0.999962	-0.272803	1.66587	0.196812	0.999969
Slc16a2	solute carrier family 16 (monocarboxylic acid transporters), member 2	X	103697414	103821965	-1	D	ENSMUSG00000033965	FALSE		4	0.528538	4.73865	-0.243001	4.73865	5.15226	0.0232161	0.606947	-0.0885873	0.68374	0.408302	0.99992	0.273285	4.73865	3.31309	0.0687302	0.837024	-0.434497	3.59879	0.0578216	0.752512	-0.374024	2.78048	0.0954196	0.999962	-0.315263	2.31176	0.128399	0.999969
Spata18	spermatogenesis associated 18	5	73651380	73679484	1	C3.3	ENSMUSG00000029155	FALSE		7	0.805842	0.092602	0.107878	0.092602	0.0783688	0.77952	0.99992	-0.233463	0.373871	0.540902	0.99992	0.982332	0.092602	3.30541	0.0690523	0.839674	0.0851329	0.305672	0.580348	0.999629	-0.0221773	0.0209406	0.884941	0.999962	-0.0655021	0.0120303	0.912661	0.999969
Faah	fatty acid amide hydrolase	4	115967145	116017926	-1	D1	ENSMUSG00000034171	FALSE		2	0.799309	4.95184	0.0588661	4.95184	0.207825	0.648478	0.99992	-0.0845365	0.420221	0.516827	0.99992	-0.335588	4.95184	3.29972	0.0692916	0.839844	0.184677	1.21534	0.270276	0.999629	0.276212	2.02201	0.155034	0.999962	0.175081	0.638794	0.424148	0.999969
Smad6	SMAD family member 6	9	63953076	64022059	-1	C	ENSMUSG00000036867	FALSE		9	0.460472	0.245748	0.49277	0.245748	3.05247	0.0806146	0.871634	0.451515	2.5401	0.110988	0.936285	-0.723896	0.245748	3.29794	0.0693668	0.839844	0.339624	1.25127	0.263309	0.999629	0.201018	0.384129	0.535402	0.999962	0.0387285	0.0183503	0.892246	0.999969
Slc8a3	solute carrier family 8 (sodium/calcium exchanger), member 3	12	81197915	81333180	-1	D1	ENSMUSG00000079055	FALSE		8	0.470183	5.36383	-0.0121475	5.36383	0.0198452	0.88797	0.99992	0.155438	3.1724	0.0748924	0.853629	-0.22277	5.36383	3.29791	0.069368	0.839844	-0.302691	1.20162	0.272999	0.999629	-0.211585	0.53741	0.463508	0.999962	0.0849837	0.00842109	0.926884	0.999969
Tsnax	translin-associated factor X	8	125012997	125034192	1	E2	ENSMUSG00000056820	FALSE		4	0.37291	7.29914	-0.215198	7.29914	6.19226	0.012831	0.4726	-0.10704	1.55109	0.212974	0.99992	0.221279	7.29914	3.29624	0.0694388	0.840086	-0.366674	2.78984	0.0948639	0.862897	-0.245213	1.16005	0.281456	0.999962	-0.158335	0.218397	0.640264	0.999969
Mob3b	MOB kinase activator 3B	4	34949074	35157484	-1	A5	ENSMUSG00000073910	FALSE		7	0.785513	2.60309	0.0239177	2.60309	0.0120624	0.912545	0.99992	-0.202113	0.914284	0.33898	0.99992	0.550005	2.60309	3.29212	0.0696132	0.840937	0.000805809	0.00338631	0.953596	0.999629	-0.120474	0.25916	0.610698	0.999962	0.0914774	0.773093	0.379262	0.999969
Flna	filamin, alpha	X	74223461	74249820	-1	A7.3	ENSMUSG00000031328	FALSE		11	0.739832	6.72599	0.00840697	6.72599	0.00579631	0.939313	0.99992	0.0602254	0.297323	0.585565	0.99992	0.299713	6.72599	3.2914	0.0696437	0.841071	-0.0342986	0.443414	0.505479	0.999629	-0.127953	0.373458	0.541125	0.999962	0.0741401	0.205798	0.650081	0.999969
Tmem141	transmembrane protein 141	2	25620067	25622005	-1	A3	ENSMUSG00000026939	FALSE		9	0.526572	2.51301	0.29555	2.51301	3.88411	0.0487451	0.766517	0.153407	1.03621	0.308705	0.99992	-0.38799	2.51301	3.28521	0.0699068	0.842133	0.238398	0.618989	0.431423	0.999629	0.0602537	0.0394414	0.842577	0.999962	0.200361	0.385518	0.534665	0.999969
Abca7	ATP-binding cassette, sub-family A (ABC1), member 7	10	79996494	80015572	1	C1	ENSMUSG00000035722	FALSE	Expression is associated with Alzheimer's disease (Vasquez, Fardo, and Estus, 2013. Neurosci Let) A cholesterol transporter.	9	0.579958	4.18453	0.438942	4.18453	13.7841	0.000205069	0.0429618	0.123259	1.08468	0.297653	0.99992	-0.29598	4.18453	3.28402	0.0699572	0.842272	0.610403	8.59441	0.00337196	0.207655	0.463991	4.07117	0.0436211	0.999962	0.0134071	0.0133553	0.907997	0.999969
D130017N08Rik	RIKEN cDNA D130017N08 gene	5	143758325	143767130	1	G2	ENSMUSG00000097287	FALSE		0	0.124233	3.01701	0.218722	3.01701	1.81267	0.178189	0.99992	0.326515	4.14883	0.0416634	0.735009	-0.409526	3.01701	3.28358	0.0699759	0.842272	0.320182	1.73813	0.187376	0.999629	0.323474	1.50282	0.220237	0.999962	0.183962	0.431881	0.511067	0.999969
Meis3	Meis homeobox 3	7	16175090	16186510	1	A2	ENSMUSG00000041420	FALSE		24	0.378088	4.83092	0.131199	4.83092	2.51093	0.113059	0.94215	0.0955624	1.32642	0.249444	0.99992	-0.21213	4.83092	3.2816	0.0700605	0.842527	0.425758	1.58675	0.207791	0.999629	0.449663	1.73832	0.187352	0.999962	0.270368	0.620971	0.430687	0.999969
Cap1	CAP, adenylate cyclase-associated protein 1 (yeast)	4	122859047	122886056	-1	D2.2	ENSMUSG00000028656	FALSE		6	0.554971	8.02503	-0.145689	8.02503	2.52418	0.112113	0.939311	-0.185364	4.10373	0.0427888	0.738735	0.237433	8.02503	3.28038	0.0701127	0.842527	0.0808555	0.173463	0.677052	0.999629	0.216692	0.885783	0.346623	0.999962	0.0938303	0.401495	0.526318	0.999969
Inmt	indolethylamine N-methyltransferase	6	55170626	55175043	-1	B3	ENSMUSG00000003477	FALSE		0	0.205543	-0.0491379	0.0441099	-0.0491379	0.0119299	0.913025	0.99992	0.682254	2.97703	0.0844539	0.883317	-1.02224	-0.0491379	3.2799	0.070133	0.842527	-0.265168	2.08096	0.149146	0.974584	-0.122811	0.553037	0.45708	0.999962	-0.251686	4.35485	0.0369038	0.999969
Chia	chitinase, acidic	3	106113229	106132120	1	F2.2	ENSMUSG00000062778	FALSE		19	0.569399	1.75981	0.106316	1.75981	0.0921533	0.761457	0.99992	-0.48696	1.84295	0.174605	0.99992	0.898128	1.75981	3.26286	0.0708652	0.846669	0.108628	0.392459	0.531009	0.999629	-0.0107692	0.00134771	0.970715	0.999962	0.467232	10.35	0.00129478	0.37476
Grid2ip	glutamate receptor, ionotropic, delta 2 (Grid2) interacting protein 1	5	143357338	143392152	1	G2	ENSMUSG00000010825	FALSE		7	0.811936	1.17899	0.0451263	1.17899	0.011219	0.915646	0.99992	-0.334011	0.702796	0.401846	0.99992	1.06321	1.17899	3.25882	0.0710403	0.846669	0.0321835	0.0669883	0.795773	0.999629	-0.146129	1.01745	0.313124	0.999962	0.147196	0.835212	0.36077	0.999969
Trove2	TROVE domain family, member 2	1	143750790	143777068	-1	F	ENSMUSG00000018199	FALSE		0	-0.314104	5.918	-0.0638377	5.918	0.713688	0.398222	0.99992	-0.123374	2.71774	0.0992383	0.914568	0.194053	5.918	3.25399	0.0712498	0.846669	0.305447	1.60414	0.205318	0.999629	0.246556	0.955989	0.3282	0.999962	0.0377671	0.0876325	0.767209	0.999969
Npsr1	neuropeptide S receptor 1	9	24097996	24316398	1	A3	ENSMUSG00000043659	FALSE		9	0.623784	1.2637	0.74292	1.2637	5.26228	0.0217925	0.58902	-0.130799	0.15547	0.693362	0.99992	-0.853397	1.2637	3.25053	0.0714002	0.846669	0.412683	4.08439	0.043281	0.679352	0.221283	1.42807	0.232079	0.999962	0.151325	0.170009	0.680104	0.999969
Adora2a	adenosine A2a receptor	10	75316943	75334788	1	C1	ENSMUSG00000020178	FALSE		4	0.847869	7.67417	-0.214327	7.67417	4.65767	0.0309152	0.669099	-0.0324708	0.103317	0.747885	0.99992	0.261709	7.67417	3.25022	0.0714138	0.846669	-0.304041	1.76549	0.183941	0.999629	-0.148021	0.48292	0.487103	0.999962	0.151876	1.14714	0.284149	0.999969
Stap2	signal transducing adaptor family member 2	17	55997081	56005570	-1	D	ENSMUSG00000038781	FALSE		5	0.432998	-0.0246138	0.251839	-0.0246138	0.862189	0.353127	0.99992	0.364557	1.80149	0.179532	0.99992	-0.691187	-0.0246138	3.24549	0.0716204	0.847038	0.0852591	0.0590946	0.807933	0.999629	0.248107	0.4446	0.50491	0.999962	-0.101434	0.0715699	0.789065	0.999969
Lztfl1	leucine zipper transcription factor-like 1	9	123694416	123717625	-1	F4	ENSMUSG00000025245	FALSE		16	0.319644	5.6621	0.225836	5.6621	5.44737	0.0195978	0.563272	0.107999	1.22687	0.268017	0.99992	-0.248621	5.6621	3.24322	0.0717195	0.847038	0.400287	4.51548	0.0335894	0.609935	0.431461	4.07127	0.0436183	0.999962	0.0926804	0.229318	0.63203	0.999969
Pcdh17	protocadherin 17	14	84443563	84537060	1	D3	ENSMUSG00000035566	FALSE		1	0.327993	6.64885	-0.120368	6.64885	2.13956	0.143543	0.979717	0.000322374	1.45661e-05	0.996955	0.99992	0.209677	6.64885	3.24115	0.0718101	0.847038	-0.120993	0.18956	0.663283	0.999629	-0.0924442	0.0920806	0.761549	0.999962	-0.286558	1.89254	0.168915	0.999969
Cacna1s	calcium channel, voltage-dependent, L type, alpha 1S subunit	1	136052750	136119822	1	E4	ENSMUSG00000026407	FALSE		1	0.338827	0.408679	0.526739	0.408679	3.48333	0.0619899	0.821777	0.572713	4.04919	0.0441926	0.745403	-0.71535	0.408679	3.23985	0.071867	0.847038	-0.0236151	0.0137941	0.906505	0.999629	-0.155964	0.384879	0.535004	0.999962	0.0138346	0.000425452	0.983544	0.999969
Ldhd	lactate dehydrogenase D	8	111623785	111630374	-1	E1	ENSMUSG00000031958	FALSE		46	0.595595	3.28043	0.345403	3.28043	3.75935	0.052513	0.786381	0.10115	0.336779	0.561694	0.99992	-0.451629	3.28043	3.23951	0.071882	0.847038	-0.119018	0.926321	0.335821	0.999629	-0.296373	3.35003	0.0672039	0.999962	-0.239679	2.12393	0.145014	0.999969
Cdhr1	cadherin-related family member 1	14	37077850	37098311	-1	B	ENSMUSG00000021803	FALSE		2	0.533645	4.53513	-0.0080888	4.53513	0.000837353	0.976915	0.99992	-1.62457	30.8696	2.75968e-08	3.63074e-05	0.706365	4.53513	3.2387	0.0719176	0.847038	0.235471	2.88372	0.0894789	0.84393	0.241293	2.26192	0.13259	0.999962	0.251395	2.74837	0.0973534	0.999969
Mtch1	mitochondrial carrier homolog 1 (C. elegans)	17	29332072	29347904	-1	A3.3	ENSMUSG00000024012	FALSE		1	0.70141	8.07465	0.0663986	8.07465	1.04522	0.30661	0.99992	-0.0321092	0.244187	0.621198	0.99992	0.16527	8.07465	3.2386	0.071922	0.847038	0.218108	1.1431	0.284999	0.999629	-0.0110942	0.000603133	0.980407	0.999962	0.242472	0.908237	0.340583	0.999969
Drc1	dynein regulatory complex subunit 1	5	30281388	30366708	1	B1	ENSMUSG00000073102	FALSE		4	0.650167	4.02647	-0.277028	4.02647	5.74712	0.0165157	0.520931	0.102048	0.80139	0.370678	0.99992	0.296532	4.02647	3.23794	0.0719511	0.847038	-0.38743	3.19527	0.0738515	0.804655	-0.283426	1.86842	0.171656	0.999962	-0.0584937	0.0147786	0.903242	0.999969
Id2	inhibitor of DNA binding 2	12	25093801	25096092	-1	A1.3	ENSMUSG00000020644	FALSE		2	0.858719	5.26503	-0.150128	5.26503	1.8841	0.169869	0.99992	-0.197106	3.40646	0.0649417	0.831468	-0.275317	5.26503	3.23791	0.0719522	0.847038	-0.155749	0.888935	0.345766	0.999629	-0.0343756	0.0787678	0.778974	0.999962	-0.188374	0.894454	0.344273	0.999969
Zc2hc1a	zinc finger, C2HC-type containing 1A	3	7503426	7553848	1	A1	ENSMUSG00000043542	FALSE		26	0.31763	5.70168	-0.0435732	5.70168	0.305134	0.580682	0.99992	-0.242897	9.42326	0.0021425	0.191791	0.201882	5.70168	3.23642	0.0720177	0.84735	0.0942221	0.193735	0.659826	0.999629	0.0790823	0.115784	0.733653	0.999962	0.186555	1.06494	0.302091	0.999969
Plcxd2	phosphatidylinositol-specific phospholipase C, X domain containing 2	16	45959263	46010218	-1	B5	ENSMUSG00000087141	FALSE		9	0.890312	5.84006	0.170951	5.84006	1.29196	0.255687	0.99992	-0.0785906	0.273503	0.600991	0.99992	-0.38553	5.84006	3.23348	0.072147	0.848411	0.137675	0.214474	0.643283	0.999629	0.0956937	0.0943503	0.758718	0.999962	-0.154751	1.07763	0.299227	0.999969
Hexb	hexosaminidase B	13	97176332	97198357	-1	D1	ENSMUSG00000021665	FALSE		19	0.521214	6.76344	-0.111188	6.76344	1.79886	0.17985	0.99992	-0.135909	2.53567	0.1113	0.936596	0.21416	6.76344	3.22835	0.0723734	0.84926	-0.25752	1.1071	0.292714	0.999629	-0.191116	0.56701	0.45145	0.999962	0.230801	1.45307	0.228035	0.999969
Msantd2	Myb/SANT-like DNA-binding domain containing 2	9	37489321	37524148	1	A4	ENSMUSG00000042138	FALSE		13	0.470563	3.59929	0.263968	3.59929	5.87849	0.0153269	0.509321	0.323175	8.78353	0.00303962	0.23821	-0.273886	3.59929	3.22824	0.0723783	0.84926	0.347028	1.34287	0.246528	0.999629	0.278298	0.839724	0.359476	0.999962	0.222465	0.498162	0.480309	0.999969
Dnah2	dynein, axonemal, heavy chain 2	11	69420809	69549110	-1	B3	ENSMUSG00000005237	FALSE		7	0.856507	2.75218	0.202932	2.75218	1.10904	0.29229	0.99992	-0.00568233	0.000912265	0.975905	0.99992	0.481916	2.75218	3.22619	0.0724692	0.84926	0.198138	1.19218	0.274891	0.999629	0.070134	0.230494	0.631158	0.999962	0.188199	1.1546	0.282588	0.999969
Eng	endoglin	2	32646595	32682669	1	B	ENSMUSG00000026814	FALSE		24	0.503593	3.92972	0.318706	3.92972	5.78665	0.0161483	0.517506	0.251709	3.76168	0.05244	0.786381	-0.331532	3.92972	3.21046	0.0731689	0.850766	0.598227	8.12751	0.00435986	0.23789	0.613167	7.80993	0.005196	0.611354	0.145306	0.1383	0.709977	0.999969
Sorbs1	sorbin and SH3 domain containing 1	19	40295049	40402267	-1	C3	ENSMUSG00000025006	FALSE		47	0.605655	6.2651	-0.0927483	6.2651	1.23718	0.266015	0.99992	-0.127357	2.31582	0.128064	0.962438	0.217383	6.2651	3.20875	0.0732454	0.850766	-0.0330995	0.0334315	0.854921	0.999629	-0.0243175	0.0108194	0.917156	0.999962	-0.00148205	0.0543823	0.815606	0.999969
Pigz	phosphatidylinositol glycan anchor biosynthesis, class Z	16	31933851	31946046	1	B2	ENSMUSG00000045625	FALSE		32	0.478965	2.06486	0.245452	2.06486	1.4196	0.233469	0.99992	0.0884143	0.19356	0.65997	0.99992	-0.516016	2.06486	3.20836	0.0732629	0.850766	-0.365746	3.5129	0.0608926	0.758691	-0.404977	4.24163	0.0394444	0.999962	-0.151812	0.153546	0.695169	0.999969
Gas6	growth arrest specific 6	8	13465374	13494535	-1	A1.1	ENSMUSG00000031451	FALSE		1	0.626553	6.16109	0.196401	6.16109	6.17462	0.0129596	0.473655	0.080088	1.0199	0.312542	0.99992	-0.200468	6.16109	3.20726	0.0733122	0.850766	0.244223	1.03957	0.307922	0.999629	0.00332712	0.000106579	0.991763	0.999962	0.147882	0.345435	0.556709	0.999969
Bcl7a	B cell CLL/lymphoma 7A	5	123343834	123374082	1	F	ENSMUSG00000029438	FALSE		2	0.808999	5.77858	-0.0646264	5.77858	0.917569	0.338114	0.99992	-0.0292302	0.187336	0.665143	0.99992	-0.171116	5.77858	3.20648	0.073347	0.850766	-0.293619	1.34861	0.245521	0.999629	-0.12551	0.286642	0.592381	0.999962	-0.101588	0.326413	0.567779	0.999969
Flt1	FMS-like tyrosine kinase 1	5	147561604	147726011	-1	G3	ENSMUSG00000029648	FALSE		27	0.447465	5.4814	0.0511596	5.4814	0.290164	0.590116	0.99992	0.214143	5.46166	0.0194382	0.56212	-0.236085	5.4814	3.20616	0.0733615	0.850766	0.390447	4.27847	0.0385981	0.646518	0.553453	8.09752	0.0044326	0.577915	0.175417	0.281132	0.59596	0.999969
Tmem176a	transmembrane protein 176A	6	48841483	48845364	1	B2.3	ENSMUSG00000023367	FALSE		37	0.674691	3.32142	0.116395	3.32142	0.624822	0.429261	0.99992	0.318536	4.68464	0.0304335	0.666987	-0.377385	3.32142	3.20538	0.0733963	0.850766	0.00369971	0.00216794	0.962863	0.999629	-0.0498698	0.0470724	0.828238	0.999962	-0.114375	0.190351	0.662625	0.999969
Olfm1	olfactomedin 1	2	28192992	28230736	1	A3	ENSMUSG00000026833	FALSE		2	0.870961	8.11814	-0.156789	8.11814	1.40474	0.235931	0.99992	-0.19495	2.36205	0.124319	0.958516	-0.326475	8.11814	3.20104	0.0735915	0.851468	-0.0554797	0.304092	0.581328	0.999629	0.0480748	0.00174459	0.966683	0.999962	-0.154193	0.663617	0.415286	0.999969
Fkbp1a	FK506 binding protein 1a	2	151542483	151561692	1	G3	ENSMUSG00000032966	FALSE		22	0.668221	8.90191	-0.04009	8.90191	0.264475	0.607063	0.99992	-0.032577	0.174595	0.67606	0.99992	0.199285	8.90191	3.19886	0.0736896	0.851922	0.0491065	0.0796904	0.777717	0.999629	0.066705	0.14803	0.700426	0.999962	0.317141	1.5068	0.219628	0.999969
Psmc5	protease (prosome, macropain) 26S subunit, ATPase 5	11	106256154	106263120	1	E1	ENSMUSG00000020708	FALSE		1	0.652129	6.70755	0.125105	6.70755	3.74717	0.0528971	0.788661	0.0753386	1.35638	0.244165	0.99992	-0.164321	6.70755	3.19636	0.0738024	0.851941	0.140277	0.212397	0.644895	0.999629	-0.0100063	0.00251893	0.959972	0.999962	-0.0558722	0.0781301	0.779848	0.999969
Ccdc141	coiled-coil domain containing 141	2	77009902	77170636	-1	C3	ENSMUSG00000044033	FALSE		6	0.347456	3.92044	0.189197	3.92044	1.01072	0.31473	0.99992	-0.0579872	0.0982394	0.753953	0.99992	-0.467388	3.92044	3.19159	0.0740179	0.851941	0.312645	2.75798	0.0967705	0.868202	0.373335	3.76368	0.0523771	0.999962	0.221563	0.675365	0.411187	0.999969
Ddb2	damage specific DNA binding protein 2	2	91211572	91236982	-1	E1	ENSMUSG00000002109	FALSE		2	0.335663	2.96452	0.0459553	2.96452	0.0471666	0.828069	0.99992	0.0616683	0.0852606	0.770291	0.99992	-0.537363	2.96452	3.19085	0.0740517	0.851941	-0.193069	0.751871	0.385884	0.999629	-0.193651	0.885739	0.346635	0.999962	0.190115	1.27905	0.258075	0.999969
Krt12	keratin 12	11	99415666	99422259	-1	D	ENSMUSG00000020912	FALSE		0	-0.618212	1.841	-0.0574474	1.841	0.0524361	0.818877	0.99992	-0.901149	10.684	0.00108064	0.128894	0.661177	1.841	3.1908	0.0740539	0.851941	0.0872323	0.174139	0.67646	0.999629	0.0401384	0.0243775	0.875928	0.999962	-0.347466	1.57763	0.209103	0.999969
Dock4	dedicator of cytokinesis 4	12	40446053	40846486	1	B1	ENSMUSG00000035954	FALSE		4	0.728073	7.33658	-0.186675	7.33658	3.88114	0.0488313	0.766517	-0.174604	3.4819	0.0620436	0.821777	0.244212	7.33658	3.18988	0.0740955	0.851941	-0.0294826	0.000868676	0.976487	0.999629	0.119928	0.394253	0.530072	0.999962	0.0372266	0.00232797	0.961518	0.999969
Ptpn3	protein tyrosine phosphatase, non-receptor type 3	4	57190841	57301837	-1	B3	ENSMUSG00000038764	FALSE		9	0.525121	4.81834	0.372273	4.81834	5.26248	0.02179	0.58902	-0.210124	1.62913	0.201824	0.99992	-0.419619	4.81834	3.18538	0.0742998	0.852436	0.0877482	0.0565901	0.811969	0.999629	-0.091898	0.28164	0.595628	0.999962	0.238336	2.43313	0.118795	0.999969
Sp9	trans-acting transcription factor 9	2	73271925	73284706	1	C3	ENSMUSG00000068859	FALSE		19	0.828282	4.13967	-0.0913306	4.13967	0.619658	0.431174	0.99992	-0.0805897	0.484439	0.486419	0.99992	0.291344	4.13967	3.18505	0.0743149	0.852436	-0.0211572	0.000311229	0.985925	0.999629	-0.0195139	0.00619621	0.937259	0.999962	0.124877	0.384649	0.535126	0.999969
Syne1	spectrin repeat containing, nuclear envelope 1	10	5336949	5550692	-1	A1	ENSMUSG00000096054	FALSE	OVERLAP associated with bipolar disorder in a Canadian cohort (Xu et al., 2014, BMC Med Genet). Nuclear envelope localization via cytoskeletal interactions.	4	0.7385	7.32278	-0.395291	7.32278	14.8034	0.000119319	0.0304345	-0.190469	3.77685	0.0519664	0.78364	0.256939	7.32278	3.18257	0.0744276	0.852436	-0.118806	1.81191	0.178279	0.999629	0.128691	0.433029	0.510507	0.999962	0.00629357	0.0549316	0.814694	0.999969
Kazn	kazrin, periplakin interacting protein	4	142102390	142239401	-1	E1	ENSMUSG00000040606	FALSE		11	0.711073	7.48051	-0.0750411	7.48051	0.705063	0.401088	0.99992	-0.0375064	0.184028	0.667935	0.99992	0.229008	7.48051	3.1765	0.0747046	0.853585	0.242632	1.31103	0.252207	0.999629	0.244536	2.1276	0.144667	0.999962	0.130964	0.729363	0.39309	0.999969
Tbc1d4	TBC1 domain family, member 4	14	101442360	101609191	-1	E2.3	ENSMUSG00000033083	FALSE		36	0.581187	4.23168	0.178366	4.23168	1.6058	0.205084	0.99992	0.0846659	0.366817	0.544744	0.99992	-0.347647	4.23168	3.17423	0.0748086	0.853585	0.256997	1.91945	0.165918	0.992523	0.266255	1.94747	0.162859	0.999962	0.0705715	0.219365	0.639524	0.999969
Dnajb13	DnaJ (Hsp40) related, subfamily B, member 13	7	100503018	100514960	-1	E2	ENSMUSG00000030708	FALSE		7	0.837649	-0.804716	0.158026	-0.804716	0.129718	0.718725	0.99992	-0.299376	0.439373	0.507425	0.99992	1.11016	-0.804716	3.17183	0.0749187	0.853629	0.182175	0.519811	0.470922	0.999629	-0.0231639	0.0032328	0.954659	0.999962	0.145863	0.264097	0.607319	0.999969
Nrip3	nuclear receptor interacting protein 3	7	109758055	109782025	-1	E3	ENSMUSG00000034825	FALSE		9	0.857128	6.27884	0.350431	6.27884	8.34901	0.00385897	0.263429	-0.120302	0.987221	0.320423	0.99992	-0.308452	6.27884	3.16495	0.0752349	0.8541	0.410263	4.59545	0.0320569	0.602088	0.22494	1.47756	0.224157	0.999962	0.140292	0.132006	0.716361	0.999969
Ccdc13	coiled-coil domain containing 13	9	121797627	121839461	-1	F4	ENSMUSG00000079235	FALSE		25	0.535667	1.92773	-0.166525	1.92773	0.767975	0.380844	0.99992	0.00697839	0.00135102	0.970679	0.99992	0.480834	1.92773	3.16468	0.0752472	0.8541	-0.0845253	0.345292	0.55679	0.999629	-0.234692	1.00121	0.317017	0.999962	0.143418	0.1732	0.677284	0.999969
1700003M02Rik	RIKEN cDNA 1700003M02 gene	4	34688559	34730206	-1	A5	ENSMUSG00000028294	FALSE		7	0.81115	1.05187	0.0150051	1.05187	0.00265796	0.958883	0.99992	-0.0541136	0.0360297	0.849454	0.99992	0.721394	1.05187	3.16367	0.0752938	0.854406	-0.0704149	0.20714	0.649018	0.999629	-0.286308	2.36054	0.124439	0.999962	0.0174088	0.00275049	0.958174	0.999969
Prpsap1	phosphoribosyl pyrophosphate synthetase-associated protein 1	11	116470845	116494202	-1	E2	ENSMUSG00000015869	FALSE		15	0.512077	5.05211	0.0383505	5.05211	0.177948	0.673143	0.99992	0.274458	9.07194	0.00259562	0.215884	-0.225983	5.05211	3.15941	0.0754906	0.855967	-0.151492	0.111127	0.738865	0.999629	-0.052832	0.00455477	0.946192	0.999962	-0.157085	0.245125	0.620529	0.999969
Gm13127	predicted gene 13127	4	144587244	144588632	1	E1	ENSMUSG00000070610	FALSE		0	0.214907	1.99801	0.420741	1.99801	0.30551	0.580448	0.99992	1.04168	1.82413	0.176823	0.99992	-1.92461	1.99801	3.1579	0.0755605	0.855985	0.00459463	0.114872	0.734665	0.999629	0.0566584	0.191127	0.66198	0.999962	0.150518	3.30202	0.069195	0.999969
Ndrg3	N-myc downstream regulated gene 3	2	156927345	156992056	-1	H1	ENSMUSG00000027634	FALSE		39	0.901	8.15268	0.0441197	8.15268	0.330895	0.565133	0.99992	-0.0434487	0.327398	0.567195	0.99992	-0.191718	8.15268	3.15478	0.075705	0.856059	0.112225	0.0592853	0.807629	0.999629	0.129252	0.256703	0.612394	0.999962	-0.0383986	0.125299	0.723357	0.999969
Ptprk	protein tyrosine phosphatase, receptor type, K	10	28074820	28597397	1	A4	ENSMUSG00000019889	FALSE		39	0.91233	4.76751	0.143402	4.76751	1.26009	0.261633	0.99992	-0.0966436	0.570297	0.450141	0.99992	-0.321633	4.76751	3.15284	0.0757951	0.856289	0.122848	0.111015	0.738991	0.999629	0.06047	0.0154364	0.901123	0.999962	-0.175922	0.835039	0.360819	0.999969
Chi3l1	chitinase 3-like 1	1	134182176	134190181	1	E4	ENSMUSG00000064246	FALSE	OVERLAP	2	0.514723	2.92734	-0.631202	2.92734	12.4404	0.000420138	0.0675582	-0.451106	6.35267	0.0117205	0.451916	0.449512	2.92734	3.15017	0.075919	0.857139	-0.432069	4.71976	0.0298179	0.58157	-0.259852	1.49978	0.220706	0.999962	-0.464308	6.98692	0.00821076	0.853003
Lrguk	leucine-rich repeats and guanylate kinase domain containing	6	34029448	34134034	1	A3.3	ENSMUSG00000056215	FALSE		7	0.888654	0.477384	-0.0858314	0.477384	0.0788892	0.778808	0.99992	-0.154086	0.269952	0.603364	0.99992	0.749382	0.477384	3.14417	0.0761989	0.857139	-0.0339186	0.0285819	0.865748	0.999629	-0.189023	0.656498	0.417799	0.999962	0.0631593	0.298377	0.584902	0.999969
4833420G17Rik	RIKEN cDNA 4833420G17 gene	13	119462759	119486117	1	D2.3	ENSMUSG00000062822	FALSE		21	0.430336	3.74508	0.337882	3.74508	1.3696	0.24188	0.99992	0.445245	2.27201	0.131729	0.966119	-0.735603	3.74508	3.13537	0.0766109	0.857139	0.112868	2.30682	0.128808	0.943412	0.235734	4.76474	0.0290485	0.999962	-0.363741	5.73944	0.0165881	0.999969
Adcy4	adenylate cyclase 4	14	55769058	55784042	-1	C3	ENSMUSG00000022220	FALSE		15	0.53708	1.22861	0.326876	1.22861	2.74911	0.0973084	0.909942	0.488049	6.12758	0.0133089	0.480287	-0.489823	1.22861	3.13533	0.0766127	0.857139	0.12955	0.15826	0.690764	0.999629	0.198905	0.371955	0.541941	0.999962	-0.0676389	0.0548971	0.814751	0.999969
Gxylt1	glucoside xylosyltransferase 1	15	93239742	93275161	-1	E3	ENSMUSG00000036197	FALSE		4	0.437018	4.16137	0.0593072	4.16137	0.236727	0.62658	0.99992	0.167555	1.96712	0.160754	0.996619	-0.303016	4.16137	3.13533	0.0766127	0.857139	0.0158268	0.0391529	0.843146	0.999629	0.162239	0.626378	0.428687	0.999962	-0.22132	0.681306	0.409137	0.999969
Rpl7a	ribosomal protein L7A	2	26910764	26913318	1	A3	ENSMUSG00000062647	FALSE		2	0.446438	6.66978	-0.0181016	6.66978	0.016861	0.896685	0.99992	0.125328	0.760161	0.383278	0.99992	-0.357592	6.66978	3.13141	0.0767971	0.857139	-0.203361	2.48496	0.114939	0.914329	-0.133979	0.865919	0.352088	0.999962	-0.150945	2.48874	0.114663	0.999969
Gfra1	glial cell line derived neurotrophic factor family receptor alpha 1	19	58235604	58455909	-1	D2	ENSMUSG00000025089	FALSE		7	0.484787	5.93239	-0.149148	5.93239	1.62712	0.202102	0.99992	-0.0273402	0.0496797	0.823622	0.99992	0.29498	5.93239	3.13113	0.0768107	0.857139	-0.123545	0.669885	0.413092	0.999629	-0.167769	0.935895	0.333336	0.999962	-0.285005	1.67545	0.195531	0.999969
Daw1	dynein assembly factor with WDR repeat domains 1	1	83159752	83210574	1	C5	ENSMUSG00000053161	FALSE		7	0.925357	-0.287995	0.285948	-0.287995	0.468642	0.493612	0.99992	-0.000226895	3.25711e-07	0.999545	0.99992	1.01826	-0.287995	3.12954	0.0768856	0.857139	0.0936453	0.226429	0.634184	0.999629	-0.106291	0.274159	0.600556	0.999962	0.11286	0.577526	0.447284	0.999969
Dnali1	dynein, axonemal, light intermediate polypeptide 1	4	125055338	125065703	-1	D2.2	ENSMUSG00000042707	FALSE		7	0.938883	1.16415	0.0783654	1.16415	0.0428906	0.835931	0.99992	0.0944564	0.0680589	0.794184	0.99992	0.915066	1.16415	3.12408	0.0771433	0.857903	-0.017644	0.0523335	0.819051	0.999629	-0.175445	1.01999	0.312521	0.999962	0.0921608	0.750157	0.386427	0.999969
Nptxr	neuronal pentraxin receptor	15	79786352	79834333	-1	E1	ENSMUSG00000022421	FALSE		2	0.855089	7.36323	-0.245412	7.36323	1.96497	0.160983	0.996739	-0.245471	2.10056	0.147246	0.982814	-0.42935	7.36323	3.12349	0.0771713	0.857995	-0.15348	1.26517	0.260675	0.999629	-0.0634949	0.276959	0.598701	0.999962	-0.288348	2.55226	0.110137	0.999969
Pign	phosphatidylinositol glycan anchor biosynthesis, class N	1	105518422	105659008	-1	E2.1	ENSMUSG00000056536	FALSE		15	0.549736	3.93442	0.294875	3.93442	8.76096	0.00307746	0.239341	0.245682	6.04574	0.0139399	0.489259	-0.248185	3.93442	3.12265	0.0772113	0.857999	0.533036	3.87022	0.04915	0.719564	0.366915	1.62675	0.202153	0.999962	0.220999	0.524673	0.468855	0.999969
Vgf	VGF nerve growth factor inducible	5	137030295	137033351	1	G2	ENSMUSG00000037428	FALSE		33	0.734278	7.88856	0.0243944	7.88856	0.0383007	0.844841	0.99992	-0.111877	0.829371	0.362455	0.99992	0.307851	7.88856	3.11607	0.0775235	0.858858	0.192825	1.04275	0.307183	0.999629	0.0924575	0.627374	0.42832	0.999962	0.00109719	0.015124	0.902123	0.999969
Mpp7	membrane protein, palmitoylated 7 (MAGUK p55 subfamily member 7)	18	7347962	7626863	-1	A1	ENSMUSG00000057440	FALSE		1	0.388368	4.58704	0.120037	4.58704	0.248919	0.617837	0.99992	-0.116666	0.214394	0.643345	0.99992	0.61285	4.58704	3.115	0.0775743	0.858858	0.127119	0.376473	0.539497	0.999629	-0.0316582	0.00602745	0.938117	0.999962	0.191042	1.58895	0.207476	0.999969
Slc24a2	solute carrier family 24 (sodium/potassium/calcium exchanger), member 2	4	86983124	87230477	-1	C4	ENSMUSG00000037996	FALSE		2	0.81644	8.8301	-0.0462795	8.8301	0.186136	0.666152	0.99992	-0.23862	4.81508	0.0282118	0.655194	-0.268666	8.8301	3.11055	0.0777869	0.85917	0.0119258	0.171673	0.678629	0.999629	0.18391	1.33576	0.247782	0.999962	0.120972	0.0907751	0.763194	0.999969
1700007K13Rik	RIKEN cDNA 1700007K13 gene	2	28462001	28466332	-1	A3	ENSMUSG00000026831	FALSE		7	0.764181	0.840384	0.344454	0.840384	1.3736	0.241194	0.99992	-0.0771461	0.0688507	0.793018	0.99992	0.726567	0.840384	3.11025	0.0778012	0.85917	0.200232	0.860852	0.3535	0.999629	-0.00155412	0.00622138	0.937131	0.999962	0.0578242	0.0695135	0.792046	0.999969
Fam73b	family with sequence similarity 73, member B	2	30364233	30385521	1	B	ENSMUSG00000026858	FALSE		39	0.309685	5.89303	-0.000861209	5.89303	0.000125033	0.991078	0.99992	0.168648	4.55087	0.0329021	0.682628	-0.194375	5.89303	3.10891	0.0778649	0.85917	-0.261582	1.60598	0.205058	0.999629	-0.25496	1.2946	0.255202	0.999962	-0.185448	1.53842	0.214853	0.999969
Gm15832	predicted gene 15832	1	39547570	39552002	-1	B	ENSMUSG00000085894	FALSE		24	0.463582	0.859975	0.445383	0.859975	4.02907	0.0447225	0.747938	0.423872	3.61434	0.0572834	0.80562	-0.54988	0.859975	3.10645	0.0779828	0.859751	0.554209	3.26207	0.0708995	0.794777	0.572065	3.12646	0.0770309	0.999962	0.187198	0.349614	0.554332	0.999969
Hyi	hydroxypyruvate isomerase homolog (E. coli)	4	118359990	118362744	1	D2.1	ENSMUSG00000006395	FALSE		1	0.415497	2.21007	0.0667033	2.21007	0.112566	0.737242	0.99992	-0.321766	2.57683	0.108439	0.929928	0.492637	2.21007	3.10486	0.0780588	0.860167	0.315728	1.66025	0.197569	0.999629	0.143577	0.350368	0.553905	0.999962	0.228328	0.954056	0.328689	0.999969
Nusap1	nucleolar and spindle associated protein 1	2	119618298	119651244	1	E5	ENSMUSG00000027306	FALSE		19	0.931161	-0.0632976	-0.206728	-0.0632976	0.342387	0.558454	0.99992	-0.388764	1.19205	0.274917	0.99992	0.87007	-0.0632976	3.0964	0.0784655	0.861791	-0.0602084	0.0187002	0.89123	0.999629	-0.0493515	0.00293461	0.956798	0.999962	0.15144	0.127634	0.720897	0.999969
Dnah9	dynein, axonemal, heavy chain 9	11	65831282	66168551	-1	B3	ENSMUSG00000056752	FALSE		7	0.931735	2.22571	0.151916	2.22571	0.36768	0.544271	0.99992	-0.0236422	0.00936949	0.922888	0.99992	0.614838	2.22571	3.09515	0.0785259	0.862058	0.0472037	0.0662266	0.796912	0.999629	-0.151686	0.545357	0.460221	0.999962	-0.0139548	0.0469704	0.828421	0.999969
Kcns1	K+ voltage-gated channel, subfamily S, 1	2	164163619	164171113	-1	H3	ENSMUSG00000040164	FALSE		2	0.62647	1.43407	0.110705	1.43407	0.166573	0.683176	0.99992	-0.00347735	0.000160396	0.989895	0.99992	-0.690285	1.43407	3.08647	0.0789457	0.864625	0.0375588	0.0736013	0.786164	0.999629	0.13542	0.281766	0.595546	0.999962	0.122533	0.314803	0.574748	0.999969
Aldh1a1	aldehyde dehydrogenase family 1, subfamily A1	19	20601961	20643462	1	B	ENSMUSG00000053279	FALSE	Deletion results in cell death in dopaminergic neurons (Liu et al., 2014. J Clin Invest)	1	0.524253	4.31047	0.975023	4.31047	30.4119	3.49376e-08	4.46132e-05	0.170406	0.882299	0.347573	0.99992	-0.448516	4.31047	3.08145	0.0791897	0.865188	0.640524	21.7953	3.03341e-06	0.00190867	0.341297	4.13848	0.0419188	0.999962	0.46173	9.52532	0.00202656	0.473038
Col8a2	collagen, type VIII, alpha 2	4	126286793	126314330	1	D2.2	ENSMUSG00000056174	FALSE		49	0.850942	1.44456	0.198394	1.44456	0.344454	0.55727	0.99992	0.000267351	6.31186e-07	0.999366	0.99992	0.839002	1.44456	3.07453	0.0795274	0.867993	0.00804432	0.0083881	0.927027	0.999629	-0.216213	2.08165	0.149079	0.999962	-0.000277987	1.1863	0.276077	0.999969
Stard9	START domain containing 9	2	120629126	120731897	1	E5	ENSMUSG00000033705	FALSE		12	0.431485	4.31882	0.155591	4.31882	2.27128	0.131791	0.966119	0.100834	0.940286	0.332204	0.99992	-0.25666	4.31882	3.07298	0.0796036	0.868148	0.21879	0.815409	0.366526	0.999629	0.238182	0.9138	0.339108	0.999962	0.0861258	0.115198	0.734302	0.999969
Gm17388	predicted gene, 17388	4	136355774	136359440	1	D3	ENSMUSG00000097588	FALSE		15	0.682633	2.19843	0.406221	2.19843	4.01884	0.0449946	0.748462	0.683146	11.3269	0.000763907	0.099897	-0.489326	2.19843	3.07256	0.0796242	0.868148	0.0602581	0.0379683	0.845507	0.999629	0.0914061	0.10853	0.741824	0.999962	-0.0894135	0.402463	0.52582	0.999969
Apex2	apurinic/apyrimidinic endonuclease 2	X	150519519	150589868	-1	F3	ENSMUSG00000025269	FALSE		0	-0.200251	1.92948	0.199478	1.92948	0.937557	0.332907	0.99992	0.437672	4.51749	0.03355	0.687402	-0.517665	1.92948	3.06532	0.0799795	0.869727	0.192914	0.617507	0.431975	0.999629	0.13458	0.431323	0.51134	0.999962	-0.036162	0.0183415	0.892271	0.999969
Atp13a5	ATPase type 13A5	16	29231851	29378732	-1	B2	ENSMUSG00000048939	FALSE		6	0.421588	3.28137	-0.0113777	3.28137	0.00670123	0.934757	0.99992	0.224974	2.62567	0.105148	0.925751	-0.346723	3.28137	3.06343	0.0800722	0.869799	-0.121979	0.113048	0.736701	0.999629	0.0412733	0.0537216	0.81671	0.999962	-0.125908	0.0377313	0.845984	0.999969
Alpk1	alpha-kinase 1	3	127670399	127780527	-1	G2	ENSMUSG00000028028	FALSE		0	0.124312	2.57178	-0.33673	2.57178	1.15236	0.283055	0.99992	-0.718226	5.43078	0.0197849	0.566236	0.776284	2.57178	3.06005	0.0802394	0.870323	-0.121018	0.104378	0.746638	0.999629	-0.00291498	0.003355	0.95381	0.999962	-0.120062	0.162004	0.687318	0.999969
2015-03-01	membrane-associated ring finger (C3HC4) 1	8	65617900	66471637	1	B3.1	ENSMUSG00000036469	FALSE		14	0.517038	4.50178	0.0308086	4.50178	0.0785789	0.779233	0.99992	-0.252141	5.09392	0.0240099	0.612695	0.277292	4.50178	3.05821	0.0803301	0.870494	0.197418	0.572897	0.44911	0.999629	0.127917	0.192309	0.661001	0.999962	0.0749973	0.0307953	0.860698	0.999969
Sec23b	SEC23B (S. cerevisiae)	2	144556229	144590749	1	G1	ENSMUSG00000027429	FALSE		38	0.566982	5.1491	0.0959418	5.1491	1.27934	0.258022	0.99992	0.0304139	0.130567	0.717845	0.99992	-0.208939	5.1491	3.058	0.0803406	0.870494	0.180875	0.350512	0.553823	0.999629	0.129481	0.188637	0.664053	0.999962	0.111319	0.0696476	0.791851	0.999969
Gng3	guanine nucleotide binding protein (G protein), gamma 3	19	8836929	8839246	-1	A	ENSMUSG00000071658	FALSE		32	0.812047	6.77475	0.00570773	6.77475	0.00632503	0.936611	0.99992	0.0527764	0.550762	0.458007	0.99992	-0.178198	6.77475	3.05715	0.0803825	0.87073	-0.213132	0.877127	0.34899	0.999629	-0.194819	0.911901	0.33961	0.999962	-0.313999	1.34867	0.245511	0.999969
Spint1	serine protease inhibitor, Kunitz type 1	2	119237362	119249527	1	E5	ENSMUSG00000027315	FALSE		8	0.666733	1.85917	-0.93882	1.85917	14.125	0.000171057	0.0378435	-0.109826	0.212418	0.644878	0.99992	0.601881	1.85917	3.05359	0.080559	0.871555	-0.2047	0.801216	0.37073	0.999629	-0.0375016	0.00235426	0.961301	0.999962	-0.0689028	0.0181543	0.892819	0.999969
Mapre1	microtubule-associated protein, RP/EB family, member 1	2	153741274	153773310	1	H1	ENSMUSG00000027479	FALSE		1	0.46899	6.23078	-0.0401058	6.23078	0.326103	0.567963	0.99992	-0.0597136	0.735209	0.3912	0.99992	0.172729	6.23078	3.05053	0.0807108	0.871634	0.00559335	0.000260161	0.987131	0.999629	-0.00758949	0.000833917	0.976962	0.999962	-0.350059	1.78951	0.180986	0.999969
Gm4654	predicted gene 4654	14	103370465	103371446	-1	E2.3	ENSMUSG00000098111	FALSE		2	0.464352	-0.639601	-1.45353	-0.639601	4.77376	0.0288966	0.657813	0.167786	0.0795256	0.777941	0.99992	-1.57013	-0.639601	3.04996	0.080739	0.871634	-0.375925	8.04495	0.00456307	0.23843	-0.336207	5.07601	0.0242592	0.999962	-0.0224098	0.000746389	0.978204	0.999969
Mmrn2	multimerin 2	14	34375504	34404287	1	B	ENSMUSG00000041445	FALSE		4	0.532675	1.70338	-0.121924	1.70338	0.344441	0.557277	0.99992	0.383868	3.40797	0.0648821	0.831468	-0.511282	1.70338	3.04563	0.0809546	0.873105	-0.296907	1.18301	0.276745	0.999629	-0.131042	0.168908	0.681084	0.999962	0.101783	0.00914697	0.923807	0.999969
Mgp	matrix Gla protein	6	136872436	136875805	-1	G1	ENSMUSG00000030218	FALSE		0	0.0321762	2.75523	-0.288987	2.75523	1.36083	0.243394	0.99992	0.376206	2.21148	0.136987	0.973235	-0.646526	2.75523	3.04102	0.0811851	0.874407	-0.323973	3.35613	0.0669553	0.77892	-0.301829	2.90454	0.0883303	0.999962	-0.280538	1.962	0.1613	0.999969
2010015L04Rik	RIKEN cDNA 2010015L04 gene	4	155409190	155447944	1	E2	ENSMUSG00000042233	FALSE		0	-0.616025	3.33159	-0.0932862	3.33159	0.456654	0.499192	0.99992	-0.289808	4.35927	0.0368081	0.707598	0.341433	3.33159	3.03626	0.0814233	0.875037	-0.0744455	0.121413	0.727507	0.999629	-0.132715	0.272962	0.601351	0.999962	-0.139785	0.365015	0.545734	0.999969
Mad1l1	MAD1 mitotic arrest deficient 1-like 1	5	140008689	140321552	-1	G2	ENSMUSG00000029554	FALSE		1	0.449193	3.784	0.0385213	3.784	0.0785606	0.779258	0.99992	-0.174171	1.61692	0.203522	0.99992	0.335498	3.784	3.03617	0.0814279	0.875037	0.244111	1.07181	0.300537	0.999629	0.0283535	0.0134616	0.907634	0.999962	0.214784	1.14161	0.285313	0.999969
Kcnk3	potassium channel, subfamily K, member 3	5	30588170	30625270	1	B1	ENSMUSG00000049265	FALSE		9	0.805285	3.49272	0.275216	3.49272	3.17491	0.0747775	0.853585	0.0863955	0.316099	0.573962	0.99992	-0.381649	3.49272	3.03542	0.0814653	0.875037	0.170963	0.355387	0.55108	0.999629	0.0895396	0.0365954	0.848291	0.999962	-0.0115016	0.0610953	0.804773	0.999969
Hmcn1	hemicentin 1	1	150563527	150993435	-1	G1	ENSMUSG00000066842	FALSE		36	0.414304	1.56487	0.360405	1.56487	2.80991	0.0936838	0.898946	-0.0156878	0.00537513	0.941555	0.99992	-0.528493	1.56487	3.02985	0.0817453	0.877077	0.457261	3.18501	0.0743165	0.804782	0.510772	4.0873	0.0432065	0.999962	0.192014	0.561924	0.453486	0.999969
Usp15	ubiquitin specific peptidase 15	10	123113244	123196935	-1	D2	ENSMUSG00000020124	FALSE		6	0.775274	5.74392	-0.105045	5.74392	1.99059	0.15828	0.993937	-0.222677	8.8943	0.00286062	0.229601	0.18473	5.74392	3.02819	0.0818292	0.877209	0.0306957	0.0477307	0.82706	0.999629	0.0936148	0.189886	0.663012	0.999962	-0.16053	0.464105	0.495712	0.999969
Kif11	kinesin family member 11	19	37376403	37421859	1	C2	ENSMUSG00000012443	FALSE		22	0.732569	0.946685	-0.244766	0.946685	0.933476	0.333961	0.99992	-0.234168	0.849076	0.356814	0.99992	0.634122	0.946685	3.026	0.0819399	0.877963	-0.141708	0.974413	0.323582	0.999629	-0.19705	1.2364	0.266166	0.999962	0.138635	0.249524	0.617411	0.999969
Vwa3a	von Willebrand factor A domain containing 3A	7	120739557	120805742	1	F2	ENSMUSG00000030889	FALSE		0	0.248516	2.54694	-0.412544	2.54694	3.15371	0.0757545	0.856276	-0.154941	0.454564	0.500175	0.99992	0.567834	2.54694	3.02311	0.0820858	0.878114	-0.34555	3.53911	0.0599375	0.758244	-0.405461	5.09943	0.0239337	0.999962	-0.340706	2.8169	0.0932765	0.999969
Mdfic	MyoD family inhibitor domain containing	6	15720661	15802165	1	A1	ENSMUSG00000041390	FALSE		7	0.414688	1.57159	-0.367862	1.57159	2.16763	0.140943	0.975976	-0.151357	0.373398	0.541158	0.99992	0.605944	1.57159	3.02259	0.0821125	0.878114	-0.276182	1.80418	0.179208	0.999629	-0.356118	3.04949	0.0807624	0.999962	-0.0375295	0.0255586	0.872983	0.999969
AI429214	expressed sequence AI429214	8	36993575	36995531	1	A4	ENSMUSG00000074384	FALSE		3	0.394103	1.37138	-0.239604	1.37138	1.59186	0.207061	0.99992	-0.326668	2.91858	0.087565	0.890348	0.468154	1.37138	3.01844	0.0823226	0.879226	-0.167037	0.260119	0.610039	0.999629	-0.11737	0.120927	0.728031	0.999962	0.248469	0.60764	0.435678	0.999969
Grm3	glutamate receptor, metabotropic 3	5	9485236	9725352	-1	A1	ENSMUSG00000003974	FALSE		5	0.56691	5.53755	-0.257442	5.53755	7.36994	0.0066323	0.344435	-0.247977	7.04398	0.00795319	0.380189	0.239476	5.53755	3.01712	0.0823898	0.879313	-0.101109	0.193146	0.660311	0.999629	0.0962822	0.268955	0.604034	0.999962	0.107325	0.192953	0.66047	0.999969
Gm5428	predicted gene 5428	10	111125851	111126738	1	D1	ENSMUSG00000091086	FALSE		3	0.363239	2.00404	-1.26271	2.00404	2.77927	0.0954916	0.906002	1.30935	3.06691	0.079901	0.869407	-1.77926	2.00404	3.01628	0.0824325	0.879387	0.0135096	1.81544	0.177857	0.999629	0.180587	14.8516	0.000116306	0.0510056	0.324899	10.9251	0.000948696	0.3051
Scd2	stearoyl-Coenzyme A desaturase 2	19	44293676	44306864	1	C3	ENSMUSG00000025203	FALSE		10	0.563333	10.188	-0.252181	10.188	11.3836	0.000740938	0.0996344	-0.189353	6.41876	0.0112921	0.446807	0.182172	10.188	3.00965	0.0827702	0.879689	-0.524802	6.07478	0.0137125	0.424034	-0.48312	5.50249	0.0189894	0.999962	-0.132108	0.812575	0.36736	0.999969
Gpr124	G protein-coupled receptor 124	8	27085583	27123436	1	A2	ENSMUSG00000031486	FALSE		16	0.34859	3.30097	0.173169	3.30097	2.07863	0.149374	0.983557	0.198532	2.72191	0.0989796	0.913443	-0.294351	3.30097	3.00846	0.0828309	0.879689	0.179364	0.32166	0.570612	0.999629	0.157082	0.214397	0.643343	0.999962	-0.12347	0.136791	0.711493	0.999969
Ankrd27	ankyrin repeat domain 27 (VPS9 domain)	7	35586247	35639237	1	B2	ENSMUSG00000034867	FALSE		2	0.824705	4.42868	-0.0110506	4.42868	0.0145608	0.903954	0.99992	0.0361403	0.155372	0.693453	0.99992	-0.224803	4.42868	3.0039	0.0830644	0.879806	-0.131126	0.194828	0.658928	0.999629	0.0080465	0.000838047	0.976905	0.999962	-0.068228	0.0586513	0.80864	0.999969
Igf2	insulin-like growth factor 2	7	142650766	142666816	-1	F5	ENSMUSG00000048583	FALSE		49	0.8566	4.29839	0.484625	4.29839	2.57797	0.108361	0.929928	0.664041	4.83521	0.0278842	0.650872	-0.754429	4.29839	2.99814	0.0833604	0.880746	-0.0490062	0.257322	0.611966	0.999629	-0.20968	2.30337	0.129093	0.999962	-0.118784	0.0710594	0.789801	0.999969
4933431E20Rik	RIKEN cDNA 4933431E20 gene	3	107888850	107896213	-1	F2.3	ENSMUSG00000086968	FALSE		0	0.0938111	5.92602	0.153986	5.92602	0.549674	0.458451	0.99992	-0.704525	10.9855	0.000918258	0.115557	0.512188	5.92602	2.99701	0.0834181	0.880746	0.228497	1.49294	0.22176	0.999629	0.122821	0.350783	0.55367	0.999962	0.560465	26.1334	3.18628e-07	0.000922237
Pdxk	pyridoxal (pyridoxine, vitamin B6) kinase	10	78436744	78464975	-1	C1	ENSMUSG00000032788	FALSE		33	0.391855	7.83611	-0.104748	7.83611	1.76806	0.183622	0.99992	-0.0679922	0.74988	0.386514	0.99992	0.192667	7.83611	2.99584	0.0834785	0.880896	-0.0501422	0.0468646	0.828612	0.999629	-0.0500719	0.0390559	0.843338	0.999962	-0.00480542	0.0246804	0.875166	0.999969
Gabrg1	gamma-aminobutyric acid (GABA) A receptor, subunit gamma 1	5	70751047	70842617	-1	C3.1	ENSMUSG00000001260	FALSE		1	0.880747	5.57886	0.110002	5.57886	0.706338	0.400662	0.99992	0.0518813	0.153116	0.695575	0.99992	0.324303	5.57886	2.99543	0.0834998	0.880896	0.0872882	0.0442691	0.833354	0.999629	-0.114199	0.526324	0.468157	0.999962	0.113414	0.0637534	0.800659	0.999969
Prc1	protein regulator of cytokinesis 1	7	80294450	80316259	1	D2	ENSMUSG00000038943	FALSE		19	0.798438	0.594272	-0.135753	0.594272	0.195523	0.658359	0.99992	-0.17828	0.334242	0.563172	0.99992	0.755919	0.594272	2.99411	0.083568	0.88114	-0.0744477	0.122935	0.725873	0.999629	-0.0384455	0.00309013	0.955669	0.999962	0.0558005	0.0238971	0.877147	0.999969
Ssh3	slingshot homolog 3 (Drosophila)	19	4261668	4269172	-1	A	ENSMUSG00000034616	FALSE		3	0.500622	5.08319	-0.0639854	5.08319	0.490793	0.483574	0.99992	0.214594	5.51907	0.0188102	0.553906	-0.22099	5.08319	2.99147	0.0837039	0.88114	-0.387392	3.2325	0.0721903	0.799953	-0.213352	0.869593	0.351068	0.999962	-0.465124	6.4751	0.0109396	0.925837
Cadm4	cell adhesion molecule 4	7	24482023	24504539	1	A3	ENSMUSG00000054793	FALSE		25	0.650417	7.13169	0.0129296	7.13169	0.0305307	0.861292	0.99992	-0.00207534	0.000785822	0.977636	0.99992	-0.183439	7.13169	2.98984	0.0837885	0.88114	-0.146242	0.341534	0.558945	0.999629	-0.0816136	0.156449	0.692447	0.999962	0.0324552	0.0495107	0.823917	0.999969
Saysd1	SAYSVFN motif domain containing 1	14	20075646	20083172	-1	A3	ENSMUSG00000045107	FALSE		27	0.426804	1.47461	0.223111	1.47461	0.76083	0.383069	0.99992	0.40963	2.56018	0.109586	0.932683	-0.618431	1.47461	2.98914	0.0838248	0.88114	-0.331431	2.74006	0.0978612	0.870716	-0.182797	0.834187	0.361065	0.999962	-0.380209	3.14824	0.0760088	0.999969
Myb	myeloblastosis oncogene	10	21124930	21160984	-1	A3	ENSMUSG00000019982	FALSE		7	0.872789	0.881451	0.117858	0.881451	0.171101	0.679135	0.99992	0.038496	0.0191958	0.889807	0.99992	0.682992	0.881451	2.98759	0.0839048	0.881421	0.0291381	0.00876258	0.92542	0.999629	-0.152542	0.521839	0.470058	0.999962	0.153647	0.721844	0.39554	0.999969
4922501C03Rik	RIKEN cDNA 4922501C03 gene	9	87189573	87255536	-1	E3.1	ENSMUSG00000056919	FALSE		1	0.484259	3.9519	0.392272	3.9519	11.5838	0.000665292	0.0935023	0.0713326	0.396302	0.529005	0.99992	-0.278374	3.9519	2.97925	0.0843383	0.882747	0.265564	1.25089	0.263382	0.999629	0.0224368	0.0268514	0.869838	0.999962	0.322014	2.76533	0.0963267	0.999969
Cacna2d2	calcium channel, voltage-dependent, alpha 2/delta subunit 2	9	107399612	107529346	1	F1	ENSMUSG00000010066	FALSE		1	0.78483	6.76379	0.0812745	6.76379	0.522672	0.469704	0.99992	0.0517241	0.209764	0.646952	0.99992	0.273895	6.76379	2.97813	0.0843965	0.883143	0.132848	0.155082	0.693726	0.999629	-0.0377599	0.0579654	0.809741	0.999962	0.0175712	0.226782	0.63392	0.999969
Shisa2	shisa homolog 2 (Xenopus laevis)	14	59625281	59631658	1	C3	ENSMUSG00000044461	FALSE		33	0.66123	2.69841	-0.142937	2.69841	0.431196	0.511403	0.99992	-0.16477	0.60848	0.435361	0.99992	0.520667	2.69841	2.97598	0.0845091	0.883398	0.471754	5.71278	0.0168419	0.474194	0.444959	5.51459	0.0188585	0.999962	0.0318364	0.0101944	0.919576	0.999969
Cdk16	cyclin-dependent kinase 16	X	20687954	20699880	1	A1.3	ENSMUSG00000031065	FALSE		39	0.791101	7.46987	0.0478061	7.46987	0.431646	0.511183	0.99992	-0.0175108	0.0580409	0.80962	0.99992	-0.177414	7.46987	2.97573	0.0845218	0.883398	0.130095	0.200744	0.654121	0.999629	0.200273	0.485909	0.485758	0.999962	0.0926963	0.372595	0.541593	0.999969
Nt5c	5',3'-nucleotidase, cytosolic	11	115490420	115491862	-1	E2	ENSMUSG00000020736	FALSE		26	0.429721	3.94001	0.190209	3.94001	3.87548	0.0489963	0.766517	0.111089	1.31229	0.25198	0.99992	-0.236872	3.94001	2.97533	0.084543	0.883398	0.310694	0.916276	0.338455	0.999629	0.149289	0.199848	0.654843	0.999962	0.0157173	0.00118359	0.972556	0.999969
Fam183b	family with sequence similarity 183, member B	11	58792797	58801960	-1	B1.3	ENSMUSG00000049154	FALSE		7	0.704167	0.884641	0.122819	0.884641	0.127199	0.721354	0.99992	0.0349547	0.0108894	0.91689	0.99992	0.830813	0.884641	2.97453	0.0845847	0.883588	0.0414114	0.00751908	0.9309	0.999629	-0.135443	0.406825	0.523585	0.999962	0.115015	0.129323	0.719135	0.999969
Snhg6	small nucleolar RNA host gene (non-protein coding) 6	1	9941959	9944118	-1	A2	ENSMUSG00000098234	FALSE		31	0.589325	2.30883	-0.23565	2.30883	2.35881	0.124577	0.95899	-0.357499	5.36115	0.0205902	0.575079	0.375587	2.30883	2.96994	0.084825	0.884641	-0.256051	0.609105	0.435125	0.999629	-0.260812	0.71757	0.396942	0.999962	0.228347	0.567994	0.451057	0.999969
Dcdc2b	doublecortin domain containing 2b	4	129608331	129614257	-1	D2.2	ENSMUSG00000078552	FALSE		24	0.544002	0.843594	0.936683	0.843594	8.34348	0.00387073	0.263481	0.362838	1.27421	0.258978	0.99992	-0.786436	0.843594	2.96472	0.0850992	0.885466	0.749514	13.7206	0.00021212	0.0361153	0.726514	13.1483	0.00028778	0.101579	0.391117	3.8107	0.0509261	0.999969
Rpl27	ribosomal protein L27	11	101442298	101445529	1	D	ENSMUSG00000063316	FALSE		3	0.396384	5.63543	0.0822203	5.63543	0.723591	0.394968	0.99992	0.176449	3.38986	0.0655985	0.832501	-0.234029	5.63543	2.96427	0.085123	0.885466	-0.29711	2.16231	0.141432	0.967296	-0.123476	0.32562	0.56825	0.999962	-0.0689722	0.639173	0.42401	0.999969
Pla2g4e	phospholipase A2, group IVE	2	120166412	120245335	-1	E5	ENSMUSG00000050211	FALSE	KEGG: involved in glutamatergic signaling, seratonergic signaling, cholinergic signaling, arachadonic acid biosynthesis. Acts downstream of PKC, effector of neuroplasticity.	1	0.52382	4.96898	1.17	4.96898	18.6032	1.60949e-05	0.00685076	0.584319	4.69063	0.0303274	0.66596	-0.610666	4.96898	2.96291	0.0851944	0.885718	0.467405	4.07555	0.0435081	0.682177	0.257877	0.914314	0.338972	0.999962	0.31997	1.67241	0.195936	0.999969
Prpsap2	phosphoribosyl pyrophosphate synthetase-associated protein 2	11	61729650	61762088	-1	B2	ENSMUSG00000020528	FALSE		7	0.570679	5.1623	-0.099276	5.1623	1.53663	0.215121	0.99992	-0.0614217	0.587081	0.44355	0.99992	0.194864	5.1623	2.96228	0.0852278	0.885718	-0.248771	0.75211	0.385809	0.999629	-0.35758	1.54746	0.21351	0.999962	-0.164561	0.291251	0.58942	0.999969
Tmem116	transmembrane protein 116	5	121451893	121524183	1	F	ENSMUSG00000029452	FALSE		23	0.319427	1.00163	0.267245	1.00163	0.914079	0.339034	0.99992	-0.660616	5.38483	0.0203126	0.570803	0.671456	1.00163	2.95982	0.0853572	0.885718	0.213203	1.47806	0.224078	0.999629	0.0500986	0.0705991	0.790467	0.999962	0.329212	4.23764	0.0395371	0.999969
Tmc7	transmembrane channel-like gene family 7	7	118535843	118584736	-1	F2	ENSMUSG00000042246	FALSE		1	0.523225	3.60678	0.321545	3.60678	6.06706	0.0137726	0.488053	0.268355	4.10355	0.0427934	0.738735	-0.318787	3.60678	2.95729	0.0854913	0.885718	0.288081	1.13582	0.286537	0.999629	0.171998	0.371446	0.542217	0.999962	0.102778	0.112737	0.737049	0.999969
Slc22a6	solute carrier family 22 (organic anion transporter), member 6	19	8617996	8628299	1	A	ENSMUSG00000024650	FALSE		46	0.92609	0.630697	-0.0204408	0.630697	0.00197318	0.964569	0.99992	0.851345	3.60432	0.0576298	0.807635	-1.13327	0.630697	2.95727	0.0854923	0.885718	-0.185548	1.70019	0.192263	0.999629	-0.276797	2.90683	0.0882053	0.999962	-0.232779	1.41011	0.235038	0.999969
Adamts19	a disintegrin-like and metallopeptidase (reprolysin type) with thrombospondin type 1 motif, 19	18	58836764	59053678	1	D3	ENSMUSG00000053441	FALSE		1	0.406293	-0.336936	0.15623	-0.336936	0.0821957	0.774344	0.99992	-0.741515	1.77118	0.183236	0.99992	1.34061	-0.336936	2.95607	0.0855556	0.885741	0.180414	0.723836	0.394889	0.999629	0.110038	0.251177	0.616247	0.999962	-0.0641955	0.231061	0.630738	0.999969
Pmpcb	peptidase (mitochondrial processing) beta	5	21737141	21757152	1	A3	ENSMUSG00000029017	FALSE		4	0.545516	5.23006	-0.197417	5.23006	7.57202	0.00592812	0.325791	-0.0319189	0.198192	0.656184	0.99992	0.174289	5.23006	2.95575	0.0855725	0.885741	-0.359792	1.21388	0.270565	0.999629	-0.288843	0.717877	0.396841	0.999962	-0.25811	0.822919	0.364328	0.999969
Pkp2	plakophilin 2	16	16213318	16272712	1	A2	ENSMUSG00000041957	FALSE		1	0.337396	3.49218	0.0136599	3.49218	0.00724942	0.932147	0.99992	-0.136411	0.682359	0.408775	0.99992	0.389614	3.49218	2.95516	0.0856037	0.885741	0.188928	0.788024	0.374698	0.999629	0.0900233	0.193296	0.660188	0.999962	-0.0531439	0.779085	0.377421	0.999969
Hectd2	HECT domain containing 2	19	36554639	36621135	1	C2	ENSMUSG00000041180	FALSE		6	0.568068	4.6578	-0.0571258	4.6578	0.310139	0.577595	0.99992	-0.104876	1.04672	0.306264	0.99992	0.248931	4.6578	2.95251	0.0857445	0.886213	0.22819	0.841163	0.359064	0.999629	0.24945	1.03721	0.30847	0.999962	-0.0924135	0.172279	0.678094	0.999969
Cd24a	CD24a antigen	10	43579169	43584262	1	B2	ENSMUSG00000047139	FALSE		7	0.911779	3.14586	0.299486	3.14586	2.19193	0.138735	0.974579	0.00107879	2.89635e-05	0.995706	0.99992	0.490919	3.14586	2.95037	0.0858579	0.886513	0.196791	1.58305	0.208323	0.999629	0.0334636	0.105188	0.745691	0.999962	0.221299	1.77465	0.182807	0.999969
Dsel	dermatan sulfate epimerase-like	1	111858702	111864909	-1	E2.1	ENSMUSG00000038702	FALSE		6	0.647754	4.54394	-0.0596015	4.54394	0.293712	0.587852	0.99992	-0.204278	3.42846	0.064082	0.828613	0.270256	4.54394	2.94887	0.0859378	0.886513	0.231498	1.17013	0.279374	0.999629	0.240495	1.11143	0.291772	0.999962	-0.0537287	0.209948	0.646808	0.999969
Rell2	RELT-like 2	18	37955079	37959179	1	B3	ENSMUSG00000044024	FALSE		9	0.575143	6.16436	0.114986	6.16436	2.75938	0.0966855	0.908296	0.107382	2.45367	0.117251	0.949019	-0.167441	6.16436	2.9481	0.0859783	0.886513	0.215271	0.497901	0.480424	0.999629	0.154374	0.169653	0.68042	0.999962	-0.0554368	0.00176482	0.966491	0.999969
Slc38a11	solute carrier family 38, member 11	2	65316430	65364034	-1	C1.3	ENSMUSG00000061171	FALSE		8	0.664553	0.380376	0.0160357	0.380376	0.00467417	0.945493	0.99992	0.334878	2.05721	0.151487	0.985397	-0.569721	0.380376	2.94635	0.086072	0.886739	-0.286241	0.590529	0.442214	0.999629	-0.0508837	0.017285	0.895402	0.999962	-0.362453	0.99972	0.317378	0.999969
Prex2	phosphatidylinositol-3,4,5-trisphosphate-dependent Rac exchange factor 2	1	10993465	11303682	1	A2	ENSMUSG00000048960	FALSE		14	0.684982	6.17693	0.0833832	6.17693	1.10586	0.292984	0.99992	-0.249461	9.79127	0.00175342	0.170687	0.194958	6.17693	2.94566	0.0861086	0.886739	0.301991	2.34515	0.125674	0.934596	0.277162	1.8652	0.172026	0.999962	0.0262471	0.0100326	0.920215	0.999969
Gm7120	predicted gene 7120	13	119487941	119610458	1	D2.3	ENSMUSG00000074634	FALSE		21	0.558404	-0.51481	1.45833	-0.51481	6.47792	0.0109223	0.44235	0.80079	1.90924	0.167048	0.99992	-1.40828	-0.51481	2.93617	0.0866158	0.88929	0.378803	8.5204	0.00351187	0.211766	0.433947	7.95011	0.00480845	0.59262	-0.0635193	1.22669	0.268051	0.999969
Rgs10	regulator of G-protein signalling 10	7	128373621	128418758	-1	F3	ENSMUSG00000030844	FALSE		15	0.678086	5.15758	-0.127895	5.15758	1.3718	0.241502	0.99992	-0.0290877	0.0694001	0.792212	0.99992	0.264678	5.15758	2.93225	0.0868266	0.88929	-0.0829484	0.229872	0.631618	0.999629	-0.0624704	0.0954416	0.75737	0.999962	-0.120623	0.359169	0.548968	0.999969
Mir27b	microRNA 27b	13	63300700	63300796	1	B3	ENSMUSG00000065475	FALSE		2	0.467991	-0.0547627	-0.0517296	-0.0547627	0.0363373	0.848821	0.99992	0.384873	2.05493	0.151715	0.985397	-0.657416	-0.0547627	2.93199	0.0868406	0.88929	-0.155058	0.134409	0.713903	0.999629	-0.0448249	0.00186935	0.965513	0.999962	-0.242223	0.410614	0.521658	0.999969
Wif1	Wnt inhibitory factor 1	10	121033960	121100650	1	D2	ENSMUSG00000020218	FALSE		43	0.532252	-0.460386	-0.483859	-0.460386	1.87222	0.171221	0.99992	-0.772927	4.62702	0.0314722	0.675873	0.864343	-0.460386	2.92982	0.0869571	0.88929	0.00795299	0.0881145	0.766588	0.999629	0.0366753	0.0814759	0.775307	0.999962	0.092149	0.189257	0.663536	0.999969
Fam65b	family with sequence similarity 65, member B	13	24582189	24733816	1	A3.1	ENSMUSG00000036006	FALSE		15	0.758688	6.34373	-0.0522338	6.34373	0.387057	0.533851	0.99992	0.0321068	0.15038	0.698172	0.99992	0.202913	6.34373	2.92978	0.0869592	0.88929	0.0696201	0.270294	0.603134	0.999629	0.123014	0.421662	0.516109	0.999962	0.0771579	0.0630637	0.801718	0.999969
Enkur	enkurin, TRPC channel interacting protein	2	21180731	21205365	-1	A3	ENSMUSG00000026679	FALSE		7	0.940481	1.20286	0.237076	1.20286	0.558128	0.455015	0.99992	-0.112364	0.1292	0.719263	0.99992	0.754937	1.20286	2.92843	0.0870323	0.88929	0.0325679	0.00958674	0.922002	0.999629	-0.155195	0.63062	0.427128	0.999962	0.0379221	0.127034	0.721528	0.999969
Retsat	retinol saturase (all trans retinol 13,14 reductase)	6	72598475	72608425	1	C1	ENSMUSG00000056666	FALSE		41	0.658808	4.78441	-0.0301368	4.78441	0.00485905	0.944427	0.99992	-0.656146	1.93898	0.16378	0.99992	1.09004	4.78441	2.9237	0.0872874	0.890348	-0.106402	0.593076	0.441232	0.999629	-0.136352	0.734163	0.391537	0.999962	-0.00210282	0.0788983	0.778796	0.999969
Fxyd5	FXYD domain-containing ion transport regulator 5	7	31032722	31042481	-1	B1	ENSMUSG00000009687	FALSE		2	0.620448	2.5363	0.0941683	2.5363	0.258444	0.611191	0.99992	0.18217	0.921617	0.337051	0.99992	-0.455533	2.5363	2.9224	0.0873579	0.890348	0.135546	0.837451	0.360127	0.999629	0.194219	1.06776	0.301451	0.999962	0.0481646	0.188797	0.66392	0.999969
Foxm1	forkhead box M1	6	128362967	128375893	1	F3	ENSMUSG00000001517	FALSE		15	0.688506	0.712211	-0.251274	0.712211	0.990389	0.319647	0.99992	0.00643274	0.000657201	0.979548	0.99992	0.604503	0.712211	2.92024	0.0874749	0.890348	-0.178623	0.512314	0.474139	0.999629	-0.152742	0.30468	0.580964	0.999962	-0.0017226	0.020192	0.887002	0.999969
Klk1b22	kallikrein 1-related peptidase b22	7	44112673	44116922	1	B3	ENSMUSG00000060177	FALSE		12	0.43115	-0.553711	-7.05529	-0.553711	8.71951	0.00314822	0.239554	-0.551056	0.106646	0.743995	0.99992	4.38293	-0.553711	2.9165	0.087678	0.890348	-0.323323	6.54176	0.0105371	0.384204	-0.235956	13.4909	0.00023972	0.0912954	0.0924933	1.40928	0.235175	0.999969
Sdc4	syndecan 4	2	164424247	164443887	-1	H3	ENSMUSG00000017009	FALSE		1	0.777844	5.38441	0.189185	5.38441	2.64489	0.103883	0.924457	-0.0248038	0.0484547	0.825774	0.99992	0.281418	5.38441	2.91002	0.0880306	0.89152	0.390258	3.96183	0.046543	0.701275	0.191579	1.81128	0.178355	0.999962	0.381542	3.31451	0.0686708	0.999969
Amotl2	angiomotin-like 2	9	102716672	102733418	1	F1	ENSMUSG00000032531	FALSE	Another Wnt signaling gene according to GO	1	0.730676	4.11413	0.495891	4.11413	17.5962	2.7313e-05	0.0103653	0.190727	2.54284	0.110795	0.936217	-0.288571	4.11413	2.90861	0.088108	0.89152	0.432429	4.70995	0.0299886	0.584112	0.23757	1.54883	0.213308	0.999962	0.0655661	0.0648442	0.798997	0.999969
Armcx3	armadillo repeat containing, X-linked 3	X	134756595	134761455	1	E3	ENSMUSG00000049047	FALSE		6	0.461086	6.64912	-0.0931278	6.64912	1.46247	0.226538	0.99992	-0.117261	2.31505	0.128127	0.962461	0.188344	6.64912	2.90804	0.0881389	0.89152	-0.0218334	0.00198897	0.964428	0.999629	0.0494107	0.039847	0.84178	0.999962	-0.252641	1.34576	0.246021	0.999969
Vsnl1	visinin-like 1	12	11325247	11436649	-1	A1.1	ENSMUSG00000054459	FALSE		9	0.727626	7.97399	0.0458204	7.97399	0.196628	0.657456	0.99992	-0.0432703	0.187002	0.665423	0.99992	-0.250612	7.97399	2.90644	0.0882264	0.891629	-0.0609829	0.315594	0.574267	0.999629	-0.0978635	0.883643	0.347206	0.999962	-0.251578	0.990673	0.319578	0.999969
Egr2	early growth response 2	10	67535475	67542188	1	B5.1	ENSMUSG00000037868	FALSE		28	0.754435	3.05022	-0.647295	3.05022	3.15597	0.0756497	0.855985	-0.526184	2.03209	0.154009	0.988484	0.893124	3.05022	2.90561	0.0882717	0.891879	-0.00544981	0.00646635	0.935908	0.999629	-0.0261259	0.0723191	0.78799	0.999962	-0.134794	0.637388	0.424658	0.999969
Snx32	sorting nexin 32	19	5495278	5510489	-1	A	ENSMUSG00000056185	FALSE		37	0.75581	5.93734	0.0559895	5.93734	0.738606	0.390108	0.99992	0.173808	7.11497	0.00764429	0.372485	-0.156875	5.93734	2.90518	0.0882956	0.891913	-0.140261	0.249712	0.617278	0.999629	-0.17489	0.375592	0.539972	0.999962	0.0246834	0.0213499	0.88383	0.999969
Smpdl3a	sphingomyelin phosphodiesterase, acid-like 3A	10	57794335	57811830	1	B4	ENSMUSG00000019872	FALSE		4	0.3458	4.39125	-0.119556	4.39125	1.56318	0.211201	0.99992	-0.139522	2.11836	0.145542	0.981035	0.230641	4.39125	2.90476	0.0883185	0.891936	-0.144878	0.240099	0.624134	0.999629	-0.0331204	0.0113838	0.915031	0.999962	-0.151515	0.240316	0.623978	0.999969
Polr2h	polymerase (RNA) II (DNA directed) polypeptide H	16	20717665	20722267	1	B1	ENSMUSG00000021018	FALSE		2	0.331136	3.01264	0.217017	3.01264	1.57331	0.209726	0.99992	0.150705	0.759043	0.383628	0.99992	-0.416238	3.01264	2.90191	0.0884749	0.892374	-0.113098	0.362834	0.546936	0.999629	-0.155473	0.40385	0.525107	0.999962	-0.163166	1.12555	0.288728	0.999969
Nalcn	sodium leak channel, non-selective	14	123276641	123627144	-1	E5	ENSMUSG00000000197	FALSE		47	0.793241	7.03528	-0.0523295	7.03528	0.598619	0.439106	0.99992	-0.0948333	1.96263	0.161232	0.997368	0.162859	7.03528	2.89818	0.0886794	0.892374	-0.0358011	0.0243236	0.876064	0.999629	-0.0296625	0.0141446	0.90533	0.999962	-0.0325284	0.039474	0.842513	0.999969
Mrpl9	mitochondrial ribosomal protein L9	3	94443318	94451130	1	F2.1	ENSMUSG00000028140	FALSE		19	0.376184	4.4502	0.237274	4.4502	3.69991	0.0544154	0.795783	0.197051	2.58972	0.10756	0.928277	-0.295516	4.4502	2.89762	0.0887105	0.892374	0.0712034	0.137364	0.710915	0.999629	-0.117603	0.203732	0.651725	0.999962	0.40389	4.44247	0.0350556	0.999969
Scg5	secretogranin V	2	113776362	113829121	-1	E4	ENSMUSG00000023236	FALSE	Looks to be involved in the processing of peptide hormones through peptidase activity (GO). Involved in POMC processing (Laurent et al., 2003. Endocrinology)	14	0.855208	8.20118	0.641913	8.20118	17.6869	2.60417e-05	0.0100949	-0.413993	6.46377	0.0110096	0.44235	0.369827	8.20118	2.89589	0.0888056	0.892374	0.608826	11.2844	0.000781616	0.0904923	0.401354	3.38968	0.0656056	0.999962	0.562053	13.7548	0.000208293	0.111645
Appl2	adaptor protein, phosphotyrosine interaction, PH domain and leucine zipper containing 2	10	83600033	83648738	-1	C1	ENSMUSG00000020263	FALSE		1	0.768667	6.11764	0.502157	6.11764	20.2313	6.86217e-06	0.00342446	0.301218	6.78395	0.00919809	0.40791	-0.266299	6.11764	2.89307	0.0889611	0.892374	0.393316	5.0643	0.0244236	0.54462	0.252142	1.61401	0.203929	0.999962	-0.0152551	0.00132065	0.971011	0.999969
Gm13301	predicted gene 13301	4	42216908	42235604	1	A5	ENSMUSG00000096862	FALSE		0	-0.258129	0.679043	0.0390704	0.679043	0.00551012	0.940827	0.99992	-1.05699	3.76952	0.0521948	0.784656	1.29622	0.679043	2.89275	0.0889789	0.892374	0.219902	1.89681	0.168436	0.993393	-0.00781633	0.0892701	0.765107	0.999962	-0.0728659	1.11517	0.29096	0.999969
Gatad1	GATA zinc finger domain containing 1	5	3632932	3647934	-1	A1	ENSMUSG00000007415	FALSE	Related to chromatin structure via histone modification.	8	0.71508	5.8062	-0.278777	5.8062	18.08	2.11811e-05	0.00859438	-0.0490972	0.562677	0.453184	0.99992	0.157581	5.8062	2.89264	0.088985	0.892374	-0.53356	5.44622	0.0196107	0.49272	-0.362429	2.3489	0.125372	0.999962	-0.341203	2.22167	0.136086	0.999969
2015-03-02	membrane-associated ring finger (C3HC4) 2	17	33685692	33718670	-1	B1	ENSMUSG00000079557	FALSE		2	0.44122	5.25847	0.0182077	5.25847	0.0681763	0.794011	0.99992	0.0169456	0.0588376	0.808343	0.99992	-0.167904	5.25847	2.89195	0.089023	0.892374	-0.137616	0.1418	0.706498	0.999629	0.0498679	0.0244647	0.875708	0.999962	0.106741	0.0990632	0.752957	0.999969
1110032F04Rik	RIKEN cDNA 1110032F04 gene	3	68869586	68872163	1	E1	ENSMUSG00000046999	FALSE		2	0.919777	2.6708	0.0499976	2.6708	0.0572928	0.810827	0.99992	-0.229681	1.15237	0.283054	0.99992	-0.509459	2.6708	2.89184	0.0890294	0.892374	0.105202	0.0785003	0.77934	0.999629	0.177365	0.442384	0.505974	0.999962	0.060732	0.101828	0.749647	0.999969
Vsig10	V-set and immunoglobulin domain containing 10	5	117319266	117355005	1	F	ENSMUSG00000066894	FALSE		0	0.700946	0.861256	0.147987	0.861256	0.26693	0.605399	0.99992	0.469767	2.66748	0.102418	0.921212	-0.681879	0.861256	2.89088	0.089082	0.892374	0.0176607	0.212471	0.644838	0.999629	0.0733442	0.250372	0.616813	0.999962	0.309639	2.25813	0.132914	0.999969
Olfm2	olfactomedin 2	9	20667986	20728219	-1	A3	ENSMUSG00000032172	FALSE		39	0.838417	4.96666	0.140844	4.96666	1.15976	0.281515	0.99992	-0.0138636	0.0115981	0.914238	0.99992	-0.311904	4.96666	2.88682	0.0893072	0.892374	0.101701	0.00750653	0.930957	0.999629	0.0273999	0.0397064	0.842056	0.999962	0.00598715	0.0168434	0.896739	0.999969
Paqr7	progestin and adipoQ receptor family member VII	4	134496697	134510235	1	D3	ENSMUSG00000037348	FALSE		37	0.630756	5.0627	0.239576	5.0627	2.96817	0.0849177	0.885183	0.158884	1.34049	0.246947	0.99992	-0.341627	5.0627	2.88557	0.0893763	0.892513	0.289294	1.61807	0.203361	0.999629	0.201713	0.625569	0.428985	0.999962	-0.187626	0.404765	0.524638	0.999969
Ccser2	coiled-coil serine rich 2	14	36874936	36968777	-1	B	ENSMUSG00000058690	FALSE		32	0.545604	6.87636	0.0260616	6.87636	0.178356	0.672789	0.99992	0.0184172	0.0889219	0.765552	0.99992	-0.1483	6.87636	2.88497	0.0894095	0.892574	0.0684206	0.0469707	0.828421	0.999629	0.181508	0.31006	0.577643	0.999962	-0.109838	0.127515	0.721023	0.999969
Tenm3	teneurin transmembrane protein 3	8	48227682	48674690	-1	B1.2	ENSMUSG00000031561	FALSE		21	0.453815	6.33704	-0.0841485	6.33704	0.970078	0.324661	0.99992	-0.143765	2.87308	0.0900721	0.893419	0.205927	6.33704	2.88415	0.0894552	0.89264	0.0426024	0.0538851	0.816436	0.999629	0.194501	0.689014	0.4065	0.999962	-0.104469	0.210662	0.646249	0.999969
Hspa12a	heat shock protein 12A	19	58795751	58860984	-1	D2	ENSMUSG00000025092	FALSE		39	0.768528	7.12038	-0.0152291	7.12038	0.0408378	0.839851	0.99992	-0.0470099	0.400884	0.526633	0.99992	-0.179616	7.12038	2.88175	0.0895887	0.892764	-0.0971726	0.363231	0.546717	0.999629	-0.0491898	0.0520068	0.819607	0.999962	-0.076191	0.250426	0.616775	0.999969
Ppil1	peptidylprolyl isomerase (cyclophilin)-like 1	17	29250803	29264158	-1	A3.3	ENSMUSG00000024007	FALSE		8	0.652183	3.52684	-0.0719377	3.52684	0.429956	0.51201	0.99992	0.195619	3.19544	0.0738437	0.851941	-0.262993	3.52684	2.87869	0.0897587	0.893128	-0.517437	3.81069	0.0509264	0.727149	-0.363313	1.68628	0.194092	0.999962	-0.404066	2.15404	0.142195	0.999969
Acacb	acetyl-Coenzyme A carboxylase beta	5	114146535	114250761	1	F	ENSMUSG00000042010	FALSE		1	0.668343	2.2625	0.395317	2.2625	3.45236	0.0631614	0.826188	-0.142728	0.443351	0.50551	0.99992	0.507071	2.2625	2.87866	0.0897605	0.893128	0.22469	1.59583	0.206495	0.999629	-0.0949258	0.183961	0.667991	0.999962	0.112803	0.176005	0.674829	0.999969
Lap3	leucine aminopeptidase 3	5	45493374	45512674	1	B3	ENSMUSG00000039682	FALSE		31	0.611372	4.85354	-0.328235	4.85354	6.04684	0.0139312	0.489259	-0.240262	3.26413	0.0708105	0.846669	0.313851	4.85354	2.87534	0.0899461	0.893128	-0.260164	1.12293	0.289287	0.999629	-0.247965	1.35624	0.244191	0.999962	-0.026731	0.333073	0.563855	0.999969
Eml2	echinoderm microtubule associated protein like 2	7	19176421	19206482	1	A3	ENSMUSG00000040811	FALSE		37	0.866553	6.91148	0.0665032	6.91148	0.446894	0.503814	0.99992	0.128968	1.67918	0.195034	0.99992	-0.242106	6.91148	2.86121	0.0907393	0.894397	-0.10276	0.838494	0.359828	0.999629	-0.215154	1.28012	0.257877	0.999962	-0.0357949	0.445684	0.504392	0.999969
H2-T24	histocompatibility 2, T region locus 24	17	36005695	36020560	-1	B1	ENSMUSG00000053835	FALSE		3	0.343771	-0.284407	0.057891	-0.284407	0.0337476	0.854245	0.99992	0.531257	2.89212	0.0890136	0.892374	-0.751316	-0.284407	2.861	0.0907513	0.894397	-0.421424	2.42417	0.119477	0.925936	-0.243807	0.781441	0.376701	0.999962	-0.291154	1.08626	0.297301	0.999969
Gls2	glutaminase 2 (liver, mitochondrial)	10	128194457	128210004	1	D3	ENSMUSG00000044005	FALSE		32	0.499523	4.10294	-0.0663112	4.10294	0.285454	0.593149	0.99992	0.169163	1.89781	0.168324	0.99992	-0.29876	4.10294	2.86	0.0908075	0.894397	-0.246912	1.23161	0.267094	0.999629	-0.126478	0.363307	0.546675	0.999962	-0.231241	2.84422	0.091703	0.999969
Krt25	keratin 25	11	99315516	99322951	-1	D	ENSMUSG00000035831	FALSE		14	0.475049	-0.807156	0.449373	-0.807156	0.555916	0.45591	0.99992	-1.57113	5.53287	0.0186625	0.552319	1.50152	-0.807156	2.85328	0.0911876	0.896986	0.214657	1.15836	0.281805	0.999629	0.2566	1.54548	0.213804	0.999962	-0.0436121	0.0394893	0.842483	0.999969
Ypel2	yippee-like 2 (Drosophila)	11	86936425	86993707	-1	C	ENSMUSG00000018427	FALSE		4	0.77494	6.57056	-0.22695	6.57056	4.73537	0.0295485	0.658955	-0.0543559	0.280842	0.59615	0.99992	0.252614	6.57056	2.85105	0.0913143	0.897168	-0.0272851	0.0284831	0.865978	0.999629	0.0881231	0.35803	0.549603	0.999962	-0.0313928	0.00106875	0.97392	0.999969
Top2a	topoisomerase (DNA) II alpha	11	98992943	99024189	-1	D	ENSMUSG00000020914	FALSE		19	0.874134	1.90756	-0.228893	1.90756	0.52404	0.469123	0.99992	-0.227114	0.522697	0.469694	0.99992	0.765998	1.90756	2.8508	0.0913288	0.897168	-0.0713208	0.0782509	0.779682	0.999629	-0.0168633	0.0144303	0.904383	0.999962	0.0660532	0.0148305	0.903073	0.999969
Tmem176b	transmembrane protein 176B	6	48833811	48841374	-1	B2.3	ENSMUSG00000029810	FALSE		37	0.698135	4.32262	0.11732	4.32262	0.779744	0.377219	0.99992	0.292615	4.85016	0.0276436	0.648042	-0.32342	4.32262	2.85052	0.0913446	0.897168	0.0712393	0.097815	0.754468	0.999629	-0.0136794	0.00215536	0.962971	0.999962	-0.0677541	0.0114471	0.914796	0.999969
Camta1	calmodulin binding transcription activator 1	4	150917322	151861876	-1	E2	ENSMUSG00000014592	FALSE		37	0.751913	7.80933	0.025071	7.80933	0.131287	0.717101	0.99992	0.104653	2.28679	0.13048	0.963854	-0.166262	7.80933	2.84803	0.0914861	0.897168	-0.262522	0.999521	0.317426	0.999629	-0.259085	1.06772	0.30146	0.999962	-0.0290687	0.00360281	0.952137	0.999969
Cenpf	centromere protein F	1	189640599	189688086	-1	H6	ENSMUSG00000026605	FALSE		19	0.86369	0.903198	-0.0783306	0.903198	0.0588309	0.808353	0.99992	-0.262147	0.651714	0.4195	0.99992	0.772326	0.903198	2.84733	0.0915256	0.897168	-0.0218872	0.00365929	0.951764	0.999629	-0.0136077	0.00344233	0.953214	0.999962	0.0894544	0.00910189	0.923994	0.999969
Ptgds	prostaglandin D2 synthase (brain)	2	25466709	25470046	-1	A3	ENSMUSG00000015090	FALSE		1	0.531317	7.56264	0.707636	7.56264	4.54065	0.0330991	0.684626	0.879892	7.29739	0.00690549	0.352302	-0.7915	7.56264	2.84471	0.0916752	0.897472	0.0299897	1.01996e-05	0.997452	0.999629	-0.184222	1.74003	0.187135	0.999962	0.0687184	0.839541	0.359528	0.999969
Pkd2	polycystic kidney disease 2	5	104459450	104505819	1	E5	ENSMUSG00000034462	FALSE		19	0.742623	5.51779	-0.0777587	5.51779	0.548572	0.458902	0.99992	-0.0279247	0.0692235	0.792471	0.99992	0.246763	5.51779	2.84308	0.0917684	0.897472	-0.00335239	0.00232707	0.961525	0.999629	-0.0415113	0.0370699	0.847323	0.999962	-0.0761664	0.389899	0.532353	0.999969
Gm14824	predicted gene 14824	X	105327739	105328475	-1	D	ENSMUSG00000083744	FALSE		27	0.353784	-0.292845	0.795796	-0.292845	2.7911	0.0947891	0.904605	0.88614	3.45023	0.063243	0.826218	-1.13057	-0.292845	2.84126	0.091872	0.897472	0.388741	3.77222	0.0521105	0.729022	0.287597	1.38237	0.239698	0.999962	0.171073	0.989495	0.319866	0.999969
Ppp1r3c	protein phosphatase 1, regulatory (inhibitor) subunit 3C	19	36731737	36736653	-1	C2	ENSMUSG00000067279	FALSE		0	-0.0583377	4.95095	-0.219497	4.95095	4.55241	0.0328725	0.682628	-0.0780153	0.611461	0.434238	0.99992	0.242893	4.95095	2.83946	0.091975	0.897472	-0.383724	3.18267	0.0744231	0.804971	-0.33892	2.87745	0.0898283	0.999962	-0.110303	0.45643	0.499297	0.999969
Zdbf2	zinc finger, DBF-type containing 2	1	63273265	63314576	1	C2	ENSMUSG00000027520	FALSE		1	0.688531	5.77391	0.246867	5.77391	4.08526	0.0432587	0.742404	-0.00871699	0.00480699	0.944725	0.99992	0.295253	5.77391	2.8393	0.0919842	0.897472	0.38957	4.34048	0.0372164	0.632155	0.177701	1.09318	0.295769	0.999962	0.0409583	1.03178	0.30974	0.999969
Grn	granulin	11	102430315	102437048	1	D	ENSMUSG00000034708	FALSE		1	0.509224	5.2528	0.0195569	5.2528	0.0538758	0.816451	0.99992	-0.0408337	0.23396	0.628603	0.99992	0.203876	5.2528	2.83796	0.0920608	0.897472	0.281152	1.12139	0.289619	0.999629	0.111404	0.332793	0.564019	0.999962	0.0810937	0.139222	0.709056	0.999969
Mns1	meiosis-specific nuclear structural protein 1	9	72438011	72459199	1	D	ENSMUSG00000032221	FALSE		7	0.81094	2.33525	-0.0358361	2.33525	0.0336925	0.854363	0.99992	0.0230962	0.0141434	0.905334	0.99992	0.457138	2.33525	2.8356	0.0921962	0.897472	-0.127505	0.600186	0.438507	0.999629	-0.251811	1.58462	0.208097	0.999962	-0.000487409	0.00261426	0.959222	0.999969
Vars2	valyl-tRNA synthetase 2, mitochondrial (putative)	17	35655634	35667592	-1	B1	ENSMUSG00000038838	FALSE		35	0.487098	4.45773	0.0687352	4.45773	0.322746	0.569962	0.99992	0.206767	2.91812	0.0875898	0.890348	-0.285976	4.45773	2.83444	0.0922627	0.897472	-0.204048	0.744536	0.388212	0.999629	-0.118352	0.234324	0.628336	0.999962	0.0935391	0.135356	0.712942	0.999969
Ppp1r1a	protein phosphatase 1, regulatory (inhibitor) subunit 1A	15	103530279	103537992	-1	F3	ENSMUSG00000022490	FALSE		2	0.839274	5.96931	-0.0855443	5.96931	0.822323	0.364502	0.99992	0.0224761	0.0590825	0.807952	0.99992	-0.224351	5.96931	2.83405	0.0922851	0.897472	-0.21843	0.664199	0.415081	0.999629	-0.0168925	0.000121918	0.99119	0.999962	-0.0711543	0.17135	0.678915	0.999969
Tmem107	transmembrane protein 107	11	69070806	69073293	1	B3	ENSMUSG00000020895	FALSE		7	0.708776	2.62612	-0.0363791	2.62612	0.0554907	0.813771	0.99992	-0.0903592	0.35095	0.553576	0.99992	0.364206	2.62612	2.83277	0.0923588	0.897472	-0.0322492	9.00113e-05	0.99243	0.999629	-0.134282	0.261054	0.609397	0.999962	0.0177572	0.0532786	0.817453	0.999969
Phactr1	phosphatase and actin regulator 1	13	42680623	43138526	1	A4	ENSMUSG00000054728	FALSE		4	0.870946	9.67619	-0.20018	9.67619	4.66897	0.0307123	0.668592	-0.0973579	1.15353	0.282811	0.99992	0.221949	9.67619	2.83045	0.0924926	0.897472	-0.0790792	0.0256106	0.872855	0.999629	0.118836	0.281787	0.595533	0.999962	0.0241715	0.319829	0.57171	0.999969
Dnaaf3	dynein, axonemal assembly factor 3	7	4522933	4532453	-1	A1	ENSMUSG00000055809	FALSE		7	0.817918	-0.0312183	0.0698108	-0.0312183	0.0372873	0.846881	0.99992	0.118395	0.11457	0.735	0.99992	0.837641	-0.0312183	2.83043	0.0924935	0.897472	0.0725204	0.00267299	0.958767	0.999629	-0.163107	0.764776	0.381838	0.999962	0.116742	0.119372	0.729717	0.999969
Nat8l	N-acetyltransferase 8-like	5	33995984	34005916	1	B2	ENSMUSG00000048142	FALSE		39	0.781233	7.7732	-0.0492604	7.7732	0.348799	0.554794	0.99992	0.00907161	0.0121837	0.912108	0.99992	-0.196903	7.7732	2.82967	0.0925372	0.897472	-0.196027	1.20816	0.271697	0.999629	-0.0898465	0.518751	0.471375	0.999962	-0.145895	0.981819	0.32175	0.999969
Ccdc146	coiled-coil domain containing 146	5	21292961	21424677	-1	A3	ENSMUSG00000064280	FALSE		7	0.935018	0.890012	0.589509	0.890012	3.15597	0.0756499	0.855985	-0.139177	0.17322	0.677266	0.99992	0.786259	0.890012	2.8289	0.0925818	0.897472	0.230643	1.43446	0.231038	0.999629	-0.00409763	0.00571696	0.939729	0.999962	0.131429	0.939028	0.332528	0.999969
Ddah1	dimethylarginine dimethylaminohydrolase 1	3	145758675	145894277	1	H2	ENSMUSG00000028194	FALSE		1	0.475754	6.71037	-0.000795133	6.71037	0.000114571	0.99146	0.99992	-0.0863639	1.35196	0.244936	0.99992	0.178212	6.71037	2.82771	0.0926506	0.897472	0.0678144	0.035399	0.850762	0.999629	0.107037	0.145242	0.703124	0.999962	-0.109338	0.110338	0.739759	0.999969
Insm1	insulinoma-associated 1	2	146221921	146225016	1	G1	ENSMUSG00000068154	FALSE		19	0.551848	2.77422	0.0160884	2.77422	0.00811905	0.928203	0.99992	-0.0862191	0.2268	0.633907	0.99992	0.427813	2.77422	2.82552	0.0927767	0.897472	0.0924925	0.113443	0.736258	0.999629	0.0888007	0.142836	0.705478	0.999962	-0.0978291	0.755088	0.38487	0.999969
Gm13736	predicted gene 13736	2	87526049	87526752	1	D	ENSMUSG00000082908	FALSE		2	0.33213	4.01672	0.104865	4.01672	0.450787	0.501961	0.99992	0.153837	0.968467	0.325063	0.99992	-0.377332	4.01672	2.82528	0.0927905	0.897472	-0.0335999	0.030663	0.860994	0.999629	0.0519753	0.0016593	0.967508	0.999962	-0.0968252	0.0231062	0.879181	0.999969
2015-09-06	septin 6	X	36911326	36991794	-1	A3.3	ENSMUSG00000050379	FALSE		9	0.774861	5.59005	0.0939374	5.59005	1.08134	0.298398	0.99992	-0.036984	0.16345	0.685999	0.99992	-0.216133	5.59005	2.82387	0.092872	0.897472	0.128655	0.241045	0.623452	0.999629	0.0652147	0.0423001	0.837049	0.999962	-0.0219959	9.51053e-05	0.992219	0.999969
Adad2	adenosine deaminase domain containing 2	8	119612747	119616926	1	E1	ENSMUSG00000024266	FALSE		0	0.414408	-0.197574	-1.536	-0.197574	2.3801	0.122889	0.957887	-1.51463	2.33123	0.126802	0.962099	2.35154	-0.197574	2.82344	0.0928973	0.897472	0.0440085	0.0679535	0.79434	0.999629	0.0574654	0.142168	0.706135	0.999962	0.392598	11.3796	0.000742539	0.273173
Cep170b	centrosomal protein 170B	12	112722174	112746591	1	F1	ENSMUSG00000072825	FALSE		9	0.577289	7.4513	0.0768569	7.4513	0.784573	0.375746	0.99992	0.0220683	0.0652487	0.798385	0.99992	-0.205712	7.4513	2.82301	0.0929221	0.897472	0.160402	0.313618	0.575469	0.999629	0.160286	0.224083	0.635946	0.999962	-0.235447	0.924281	0.336354	0.999969
Mybpc1	myosin binding protein C, slow-type	10	88518279	88605152	-1	C1	ENSMUSG00000020061	FALSE		2	0.850864	0.0454458	-0.0431914	0.0454458	0.0137684	0.906592	0.99992	-0.406908	1.19273	0.27478	0.99992	-0.897652	0.0454458	2.82231	0.0929624	0.897472	0.0133706	0.00343021	0.953296	0.999629	0.118791	0.208544	0.647911	0.999962	-0.0388784	0.0116585	0.914016	0.999969
Ap4e1	adaptor-related protein complex AP-4, epsilon 1	2	127008717	127067909	1	F1	ENSMUSG00000001998	FALSE		5	0.715835	3.69324	-0.28468	3.69324	7.36601	0.00664682	0.344777	-0.246298	5.49032	0.019122	0.557932	0.249835	3.69324	2.82202	0.0929791	0.897472	-0.386927	1.89221	0.168953	0.993393	-0.279972	0.947989	0.330232	0.999962	-0.199342	0.347977	0.555261	0.999969
Frmpd3	FERM and PDZ domain containing 3	X	140367494	140394540	1	F1	ENSMUSG00000042425	FALSE		17	0.373994	1.26929	-0.0385191	1.26929	0.0310685	0.860088	0.99992	-0.647321	8.40114	0.00374986	0.260121	0.528489	1.26929	2.82152	0.093008	0.897472	0.0870028	0.0688467	0.793023	0.999629	0.0383283	0.0155858	0.900648	0.999962	-0.186838	0.619664	0.431172	0.999969
Smarcal1	SWI/SNF related matrix associated, actin dependent regulator of chromatin, subfamily a-like 1	1	72583251	72633134	1	C3	ENSMUSG00000039354	FALSE		6	0.494101	5.64094	-0.138477	5.64094	3.70025	0.0544045	0.795783	-0.144529	4.01922	0.0449844	0.748462	0.170496	5.64094	2.82068	0.0930568	0.897472	-0.231817	0.594584	0.440652	0.999629	-0.133224	0.175972	0.674858	0.999962	-0.314271	1.30798	0.252761	0.999969
Gpr126	G protein-coupled receptor 126	10	14402585	14545036	-1	A2	ENSMUSG00000039116	FALSE		23	0.438467	1.65131	0.392215	1.65131	3.97334	0.0462259	0.75449	0.110091	0.308595	0.578544	0.99992	-0.463719	1.65131	2.82056	0.093064	0.897472	0.356492	1.77458	0.182816	0.999629	0.254425	0.850915	0.356294	0.999962	0.230661	0.74925	0.386714	0.999969
Ptges3	prostaglandin E synthase 3 (cytosolic)	10	128058954	128077272	1	D3	ENSMUSG00000071072	FALSE		14	0.722887	6.2661	0.243003	6.2661	7.13846	0.0075448	0.372233	-0.0395149	0.179286	0.671988	0.99992	0.218029	6.2661	2.81951	0.093125	0.897472	0.262188	5.45973	0.0194596	0.491386	0.00157611	0.0162776	0.898478	0.999962	0.349369	3.65638	0.0558547	0.999969
Ctla2a	cytotoxic T lymphocyte-associated protein 2 alpha	13	60934155	60936625	-1	B2	ENSMUSG00000044258	FALSE		4	0.399042	1.83887	-0.111208	1.83887	0.203774	0.651692	0.99992	0.606408	5.92707	0.01491	0.505638	-0.583035	1.83887	2.81879	0.0931668	0.897472	-0.206731	0.191376	0.661774	0.999629	-0.0399332	0.0557146	0.813402	0.999962	-0.0437936	0.0224621	0.880864	0.999969
Kcnc4	potassium voltage gated channel, Shaw-related subfamily, member 4	3	107438303	107458898	-1	F2.3	ENSMUSG00000027895	FALSE		9	0.924342	4.69999	0.155431	4.69999	1.01464	0.313794	0.99992	-0.056939	0.136088	0.712202	0.99992	-0.376725	4.69999	2.81694	0.0932743	0.897472	0.0961049	0.171883	0.678443	0.999629	-0.0293792	0.0586971	0.808567	0.999962	-0.0667588	0.0980252	0.754212	0.999969
Pink1	PTEN induced putative kinase 1	4	138313409	138326307	-1	D3	ENSMUSG00000028756	FALSE		34	0.541938	7.68995	0.033474	7.68995	0.135043	0.713259	0.99992	0.126045	1.87286	0.171148	0.99992	-0.217295	7.68995	2.8163	0.0933111	0.897472	-0.10486	0.118066	0.731142	0.999629	-0.111348	0.166555	0.683191	0.999962	0.276848	2.53971	0.111015	0.999969
Acap3	ArfGAP with coiled-coil, ankyrin repeat and PH domains 3	4	155891822	155907251	1	E2	ENSMUSG00000029033	FALSE		3	0.822119	6.86093	-0.166032	6.86093	3.2859	0.0698774	0.842133	0.0355341	0.157347	0.691611	0.99992	-0.219	6.86093	2.80959	0.0937023	0.898946	-0.24609	1.04776	0.306025	0.999629	-0.0720089	0.0883603	0.766272	0.999962	-0.0166314	0.051778	0.819998	0.999969
1700019L03Rik	RIKEN cDNA 1700019L03 gene	2	32777381	32784428	-1	B	ENSMUSG00000038987	FALSE		7	0.741143	-0.401238	0.267033	-0.401238	0.505727	0.476994	0.99992	-0.431095	1.26462	0.260778	0.99992	0.890386	-0.401238	2.80947	0.0937091	0.898946	0.344929	1.91358	0.166566	0.992523	0.183298	0.472359	0.491904	0.999962	0.185682	0.599093	0.438924	0.999969
Wdr83	WD repeat domain containing 83	8	85075035	85081306	-1	C3	ENSMUSG00000005150	FALSE		14	0.812212	3.78186	0.763296	3.78186	36.717	1.36586e-09	2.57827e-06	0.308647	5.74008	0.0165821	0.520931	-0.297661	3.78186	2.80786	0.0938036	0.899421	0.555544	7.92095	0.00488655	0.247544	0.361613	2.65194	0.103424	0.999962	0.1035	1.13412	0.286899	0.999969
Npas2	neuronal PAS domain protein 2	1	39193731	39363234	1	B	ENSMUSG00000026077	FALSE		4	0.610022	5.73987	-0.118514	5.73987	1.0942	0.295542	0.99992	-0.142017	1.56701	0.210642	0.99992	0.275187	5.73987	2.80182	0.0941575	0.902017	0.211529	1.18347	0.276651	0.999629	0.306158	2.3642	0.124147	0.999962	0.114381	0.203241	0.652117	0.999969
Vip	vasoactive intestinal polypeptide	10	5639218	5647614	1	A1	ENSMUSG00000019772	FALSE		2	0.874385	2.91248	-0.061073	2.91248	0.0330418	0.85576	0.99992	-0.399791	1.48211	0.223445	0.99992	-0.795167	2.91248	2.7924	0.0947121	0.904605	0.0697207	0.0316269	0.858849	0.999629	0.137883	0.214443	0.643307	0.999962	-0.03136	0.0488949	0.824998	0.999969
Fat4	FAT tumor suppressor homolog 4 (Drosophila)	3	38886940	39011985	1	B	ENSMUSG00000046743	FALSE		39	0.560272	3.11331	0.0660041	3.11331	0.213553	0.643997	0.99992	-0.0107758	0.00571178	0.939756	0.99992	-0.338417	3.11331	2.79105	0.0947923	0.904605	0.0787496	0.0448957	0.832196	0.999629	0.06534	0.0481927	0.826238	0.999962	-0.12661	0.471317	0.492382	0.999969
Etv5	ets variant gene 5	16	22381309	22439719	-1	B1	ENSMUSG00000013089	FALSE		5	0.747585	6.35637	-0.192538	6.35637	1.87832	0.170525	0.99992	-0.265304	3.6569	0.0558373	0.799293	0.333612	6.35637	2.79085	0.0948038	0.904605	0.00480345	0.0580827	0.809552	0.999629	0.0719322	0.120905	0.728055	0.999962	-0.0909773	0.0249211	0.874564	0.999969
Camk1d	calcium/calmodulin-dependent protein kinase ID	2	5293457	5714515	-1	A1	ENSMUSG00000039145	FALSE		8	0.825275	7.16955	-0.213682	7.16955	6.93793	0.00843865	0.391846	-0.023548	0.0880719	0.766643	0.99992	-0.189504	7.16955	2.79049	0.0948251	0.904605	-0.2861	1.80257	0.179402	0.999629	-0.0585246	0.0577195	0.810137	0.999962	-0.151081	0.879726	0.348277	0.999969
Pcolce	procollagen C-endopeptidase enhancer protein	5	137605103	137613784	-1	G2	ENSMUSG00000029718	FALSE		46	0.779624	0.824138	0.563349	0.824138	3.05168	0.0806535	0.871634	0.564006	3.03763	0.0813546	0.875037	-0.770945	0.824138	2.78896	0.0949158	0.90469	-0.0420695	0.0951818	0.75769	0.999629	-0.228184	1.58719	0.207728	0.999962	-0.159119	0.219732	0.639244	0.999969
Wnt8b	wingless related MMTV integration site 8b	19	44493472	44514273	1	C3	ENSMUSG00000036961	FALSE		3	0.311467	0.368281	-0.749666	0.368281	4.10614	0.0427279	0.738485	-0.748344	3.89877	0.0483214	0.763482	0.878467	0.368281	2.78826	0.0949573	0.904883	-0.249625	0.911726	0.339657	0.999629	-0.160811	0.339013	0.5604	0.999962	0.179986	1.05466	0.304437	0.999969
Cyp2j9	cytochrome P450, family 2, subfamily j, polypeptide 9	4	96568429	96591578	-1	C5	ENSMUSG00000015224	FALSE		1	0.573081	4.78412	-0.0774275	4.78412	0.454584	0.500166	0.99992	-0.0718212	0.40857	0.522696	0.99992	0.27251	4.78412	2.78256	0.095296	0.905891	0.041926	0.00658945	0.935302	0.999629	-0.0557333	0.0363737	0.848746	0.999962	-0.094011	0.199514	0.655114	0.999969
Stx3	syntaxin 3	19	11775119	11819403	-1	A	ENSMUSG00000041488	FALSE	Related to neurite outgrowth	14	0.869425	4.5992	0.747351	4.5992	58.8496	1.70195e-14	1.8473e-10	0.178284	3.31931	0.0684704	0.836768	-0.229125	4.5992	2.77785	0.0955762	0.906372	0.690833	22.7616	1.83396e-06	0.0014745	0.439899	5.52887	0.0187051	0.999962	0.335115	4.76158	0.0291018	0.999969
Ak9	adenylate kinase 9	10	41303980	41434534	1	B1	ENSMUSG00000091415	FALSE		7	0.937501	0.460139	0.389864	0.460139	1.15735	0.282016	0.99992	-0.329744	0.821273	0.364808	0.99992	0.845903	0.460139	2.77376	0.0958209	0.907341	0.178015	0.693091	0.405115	0.999629	0.0172245	0.0100999	0.919949	0.999962	0.0421316	0.172729	0.677698	0.999969
Slc25a19	solute carrier family 25 (mitochondrial thiamine pyrophosphate carrier), member 19	11	115614178	115628295	-1	E2	ENSMUSG00000020744	FALSE		0	0.173662	4.73025	0.0799262	4.73025	0.533151	0.465285	0.99992	0.0752399	0.459782	0.497726	0.99992	-0.257586	4.73025	2.7691	0.0961002	0.907987	-0.0546899	0.0576246	0.810291	0.999629	0.0116366	0.00062699	0.980023	0.999962	-0.387728	2.60957	0.10622	0.999969
Mfsd2a	major facilitator superfamily domain containing 2A	4	122946850	122961188	-1	D2.2	ENSMUSG00000028655	FALSE		25	0.326995	4.56443	-0.113224	4.56443	1.26719	0.260295	0.99992	-0.159338	2.5356	0.111305	0.936596	0.236529	4.56443	2.76878	0.0961191	0.907987	-0.0218725	0.00674844	0.934528	0.999629	-0.0280966	0.0101134	0.919895	0.999962	0.0462189	0.0293725	0.863922	0.999969
Pde3a	phosphodiesterase 3A, cGMP inhibited	6	141249269	141499351	1	G2	ENSMUSG00000041741	FALSE		6	0.766417	1.54151	-0.0467021	1.54151	0.0616528	0.803903	0.99992	-0.255103	1.8028	0.179374	0.99992	0.443337	1.54151	2.7683	0.0961482	0.908038	0.307706	1.07482	0.29986	0.999629	0.268472	0.743059	0.388683	0.999962	0.139822	0.150593	0.69797	0.999969
Neurod6	neurogenic differentiation 6	6	55677818	55681263	-1	B3	ENSMUSG00000037984	FALSE		2	0.938627	3.97732	-0.334637	3.97732	0.804089	0.369874	0.99992	-0.887868	5.14157	0.0233595	0.606947	-0.908014	3.97732	2.768	0.0961663	0.908038	-0.013682	0.00238169	0.961077	0.999629	0.133685	0.339784	0.559954	0.999962	-0.155809	0.563882	0.4527	0.999969
Evc	Ellis van Creveld gene syndrome	5	37289098	37336894	-1	B3	ENSMUSG00000029122	FALSE		1	0.490241	2.24832	-0.0566976	2.24832	0.0983762	0.753787	0.99992	-0.0564261	0.0971993	0.755217	0.99992	0.424248	2.24832	2.76567	0.0963061	0.908296	-0.00508466	0.00484371	0.944515	0.999629	-0.240714	0.806661	0.369109	0.999962	-0.00800794	0.0143959	0.904497	0.999969
Fbln7	fibulin 7	2	128862981	128897034	1	F1	ENSMUSG00000027386	FALSE		7	0.809944	0.763377	0.728079	0.763377	5.47528	0.0192873	0.559798	-0.12314	0.154706	0.694078	0.99992	0.7216	0.763377	2.76268	0.0964867	0.908296	0.207894	1.59161	0.207096	0.999629	0.000558018	0.0130617	0.90901	0.999962	0.281039	3.70163	0.0543593	0.999969
Nell2	NEL-like 2	15	95219451	95528706	-1	E3	ENSMUSG00000022454	FALSE		2	0.809914	8.04177	-0.0274687	8.04177	0.0723478	0.787949	0.99992	-0.120805	1.39926	0.236847	0.99992	-0.239606	8.04177	2.76084	0.0965977	0.908296	0.0212653	0.137015	0.711267	0.999629	0.177276	0.9324	0.33424	0.999962	-0.0453113	0.013263	0.908314	0.999969
Klhdc3	kelch domain containing 3	17	46674550	46680930	-1	C	ENSMUSG00000063576	FALSE		39	0.732145	6.58177	0.0452498	6.58177	0.47317	0.491533	0.99992	0.001711	0.000675055	0.979272	0.99992	-0.155378	6.58177	2.76043	0.0966221	0.908296	0.126905	0.196947	0.657197	0.999629	0.156257	0.302309	0.582439	0.999962	0.178892	0.509791	0.47523	0.999969
Gm4980	predicted gene 4980	7	99624067	99627103	-1	E1	ENSMUSG00000096606	FALSE		4	0.665017	3.02269	-0.214148	3.02269	2.17814	0.139983	0.975339	-0.0975148	0.451554	0.501598	0.99992	0.34334	3.02269	2.75767	0.0967891	0.908387	-0.189799	0.417222	0.518327	0.999629	-0.122478	0.189625	0.663229	0.999962	0.0909755	0.226378	0.634223	0.999969
Cck	cholecystokinin	9	121489825	121495689	-1	F4	ENSMUSG00000032532	FALSE		2	0.963406	5.48162	-0.262185	5.48162	0.914111	0.339026	0.99992	-0.577393	4.32561	0.037543	0.711225	-0.65184	5.48162	2.7566	0.0968537	0.908542	-0.0360591	0.0940236	0.759123	0.999629	0.0932123	0.0434522	0.834876	0.999962	-0.124687	0.0647493	0.799141	0.999969
Ddx26b	DEAD/H (Asp-Glu-Ala-Asp/His) box polypeptide 26B	X	56454857	56507843	1	A6	ENSMUSG00000035967	FALSE		4	0.374671	6.59279	0.0558065	6.59279	0.422773	0.515557	0.99992	0.12422	2.09118	0.148152	0.983321	-0.197952	6.59279	2.75216	0.0971232	0.909708	0.07044	0.130114	0.718314	0.999629	0.163226	0.567815	0.451128	0.999962	0.201195	0.676076	0.410941	0.999969
Strbp	spermatid perinuclear RNA binding protein	2	37483228	37703859	-1	B	ENSMUSG00000026915	FALSE		2	0.781843	7.08444	0.0357488	7.08444	0.219925	0.639097	0.99992	-0.000613416	6.63492e-05	0.993501	0.99992	-0.177745	7.08444	2.75123	0.0971794	0.909708	0.145097	0.331811	0.564595	0.999629	0.238298	0.873466	0.349997	0.999962	0.0732976	0.125782	0.722846	0.999969
Arhgap42	Rho GTPase activating protein 42	9	8994329	9239101	-1	A1	ENSMUSG00000050730	FALSE		9	0.696653	3.23212	0.245402	3.23212	3.34367	0.067464	0.836768	0.0995251	0.541426	0.461842	0.99992	-0.316312	3.23212	2.74867	0.0973352	0.909942	0.170237	0.360783	0.548072	0.999629	-0.0145735	0.00202934	0.964069	0.999962	-0.0576637	0.126043	0.722571	0.999969
AI837181	expressed sequence AI837181	19	5425157	5427313	1	A	ENSMUSG00000047423	FALSE		25	0.658864	4.67662	0.135059	4.67662	2.36403	0.124161	0.958516	0.0593857	0.454828	0.500051	0.99992	-0.206011	4.67662	2.74784	0.0973857	0.909983	0.000195648	0.000145495	0.990376	0.999629	-0.0806739	0.080376	0.776789	0.999962	0.0784606	0.0551116	0.814396	0.999969
Pelo	pelota homolog (Drosophila)	13	115088357	115090188	-1	D2.2	ENSMUSG00000042275	FALSE		9	0.626386	3.24342	0.161512	3.24342	1.81336	0.178106	0.99992	0.125997	1.09698	0.294929	0.99992	-0.281145	3.24342	2.74649	0.0974679	0.910036	0.0280743	0.00629111	0.936781	0.999629	-0.038068	0.0147374	0.903376	0.999962	-0.0284041	0.00939403	0.922788	0.999969
Gm7887	predicted gene 7887	6	48524372	48525105	-1	B2.3	ENSMUSG00000044211	FALSE		8	0.924923	0.0479872	-1.3099	0.0479872	19.5638	9.72938e-06	0.00459142	0.406816	2.12185	0.145211	0.981035	-0.697714	0.0479872	2.74419	0.0976084	0.910498	-0.573468	14.5642	0.000135461	0.0261386	-0.344778	3.95806	0.0466474	0.999962	-0.348348	4.49016	0.0340905	0.999969
Lsm11	U7 snRNP-specific Sm-like protein LSM11	11	45928269	45944935	-1	B1.1	ENSMUSG00000044847	FALSE		9	0.699527	3.47515	0.143731	3.47515	0.637295	0.424692	0.99992	0.0252138	0.0197919	0.88812	0.99992	-0.42094	3.47515	2.74383	0.0976306	0.910498	0.0306661	0.00779917	0.929628	0.999629	0.046789	0.000236909	0.98772	0.999962	-0.367564	2.47726	0.115503	0.999969
Fxyd2	FXYD domain-containing ion transport regulator 2	9	45403138	45410278	1	A5.2	ENSMUSG00000059412	FALSE		29	0.549295	1.38962	0.662645	1.38962	3.67804	0.0551337	0.797869	0.733963	3.91233	0.0479331	0.762294	-0.8511	1.38962	2.74293	0.0976852	0.910498	-0.0194776	1.1133	0.291365	0.999629	-0.00849727	0.93154	0.334463	0.999962	0.179965	0.910314	0.340031	0.999969
A830039N20Rik	RIKEN cDNA A830039N20 gene	14	23292291	23293643	-1	A3	ENSMUSG00000071567	FALSE		2	0.840727	5.47841	-0.0241122	5.47841	0.0604542	0.805779	0.99992	-0.000146547	2.22655e-06	0.998809	0.99992	-0.229817	5.47841	2.74114	0.0977949	0.910547	-0.0661802	0.127897	0.720623	0.999629	0.0384946	3.68661e-06	0.998468	0.999962	-0.017428	0.163623	0.685842	0.999969
Kcna5	potassium voltage-gated channel, shaker-related subfamily, member 5	6	126532553	126698192	-1	F3	ENSMUSG00000045534	FALSE		19	0.657911	4.57608	0.019458	4.57608	0.0189541	0.890498	0.99992	-0.0933259	0.439478	0.507375	0.99992	0.334246	4.57608	2.73972	0.0978819	0.911158	0.185827	1.00828	0.315315	0.999629	0.165294	0.83696	0.360268	0.999962	0.123867	0.971182	0.324386	0.999969
Dennd3	DENN/MADD domain containing 3	15	73512560	73572242	1	D3	ENSMUSG00000036661	FALSE		23	0.312197	1.77236	0.491293	1.77236	6.47161	0.0109611	0.44235	0.19175	0.951864	0.329245	0.99992	-0.448901	1.77236	2.73275	0.0983097	0.913277	0.304966	1.39307	0.237888	0.999629	0.243004	0.763989	0.382083	0.999962	0.342292	2.24698	0.133876	0.999969
Tnfrsf11a	tumor necrosis factor receptor superfamily, member 11a	1	105780723	105847981	1	E2.1	ENSMUSG00000026321	FALSE		27	0.479658	1.2189	0.265565	1.2189	1.42118	0.233209	0.99992	0.306987	1.88981	0.169224	0.99992	-0.523721	1.2189	2.7308	0.0984298	0.913277	0.0244118	0.0111819	0.915785	0.999629	0.0622135	0.0530526	0.817834	0.999962	0.0363038	0.0146105	0.903791	0.999969
Scube1	signal peptide, CUB domain, EGF-like 1	15	83602583	83725021	-1	E1	ENSMUSG00000016763	FALSE		2	0.926023	4.21524	-0.28603	4.21524	1.19316	0.274693	0.99992	-0.608391	5.67606	0.017198	0.528384	-0.597801	4.21524	2.73062	0.0984412	0.913277	-0.0205101	0.0327049	0.856489	0.999629	0.0851722	0.264491	0.607051	0.999962	-0.224173	2.12599	0.144819	0.999969
4932418E24Rik	RIKEN cDNA 4932418E24 gene	2	26271646	26294557	-1	A3	ENSMUSG00000048038	FALSE		19	0.765109	2.81129	-0.170403	2.81129	0.632734	0.426354	0.99992	-0.156984	0.562615	0.453208	0.99992	0.487534	2.81129	2.72852	0.0985707	0.913277	-0.192445	0.690555	0.405976	0.999629	-0.186635	0.650753	0.419844	0.999962	-0.0180401	0.15093	0.697648	0.999969
Ndufs6	NADH dehydrogenase (ubiquinone) Fe-S protein 6	13	73319874	73328542	-1	C1	ENSMUSG00000021606	FALSE		18	0.466569	4.98221	0.0663952	4.98221	0.638793	0.424148	0.99992	0.176511	4.51204	0.033657	0.689025	-0.193827	4.98221	2.72771	0.0986207	0.913277	0.0750865	0.170357	0.679795	0.999629	0.108538	0.233744	0.628761	0.999962	0.216879	0.492252	0.482924	0.999969
Anxa9	annexin A9	3	95296096	95307176	-1	F2.1	ENSMUSG00000015702	FALSE		1	0.458969	0.33569	-0.281419	0.33569	0.691551	0.405637	0.99992	-0.0804815	0.0547185	0.815047	0.99992	0.796913	0.33569	2.7274	0.0986396	0.913277	-0.00774781	0.105025	0.74588	0.999629	-0.0400495	0.0771628	0.78118	0.999962	-0.0807369	0.0933212	0.759997	0.999969
Lmo3	LIM domain only 3	6	138362918	138581968	-1	G1	ENSMUSG00000030226	FALSE		8	0.775968	7.346	-0.217146	7.346	5.68508	0.0171097	0.527958	-0.0494898	0.306713	0.579704	0.99992	-0.210481	7.346	2.72611	0.0987196	0.913277	-0.299455	2.69716	0.100527	0.880622	-0.0376707	0.0129088	0.909541	0.999962	-0.182366	1.45303	0.228043	0.999969
Cys1	cystin 1	12	24665838	24681813	-1	A1.3	ENSMUSG00000062563	FALSE		27	0.419102	2.51887	0.217305	2.51887	1.7725	0.183073	0.99992	0.185095	1.27963	0.257968	0.99992	-0.379673	2.51887	2.72306	0.0989085	0.913443	0.232908	0.546903	0.459586	0.999629	0.289948	0.903372	0.341879	0.999962	-0.101094	0.100702	0.750989	0.999969
Gbp9	guanylate-binding protein 9	5	105078394	105139539	-1	E5	ENSMUSG00000029298	FALSE		0	0.351389	0.50821	0.418587	0.50821	2.41536	0.120151	0.953475	0.0645922	0.0562194	0.812574	0.99992	-0.630697	0.50821	2.72303	0.0989103	0.913443	0.201932	0.517814	0.471776	0.999629	0.186694	0.429404	0.512281	0.999962	0.47618	3.88766	0.0486422	0.999969
Capn3	calpain 3	2	120456019	120504913	1	E5	ENSMUSG00000079110	FALSE		8	0.770306	1.94848	-0.953883	1.94848	17.1762	3.40673e-05	0.0121235	0.0169229	0.00562234	0.940229	0.99992	-0.55201	1.94848	2.72229	0.0989561	0.913443	-0.535402	8.36521	0.00382472	0.221406	-0.314973	2.68886	0.101052	0.999962	-0.27626	5.04331	0.0247212	0.999969
Flt3	FMS-like tyrosine kinase 3	5	147330741	147400489	-1	G3	ENSMUSG00000042817	FALSE		9	0.868668	2.33422	0.447798	2.33422	4.69066	0.0303269	0.66596	0.273909	1.74763	0.186175	0.99992	-0.488157	2.33422	2.71736	0.0992622	0.914594	0.192595	0.573338	0.448936	0.999629	0.0825076	0.0610435	0.804854	0.999962	-0.0521065	0.0579688	0.809736	0.999969
Ube2l6	ubiquitin-conjugating enzyme E2L 6	2	84798828	84810335	1	D	ENSMUSG00000027078	FALSE		6	0.452778	0.798107	0.278525	0.798107	1.28447	0.25707	0.99992	0.443332	3.25391	0.0712535	0.846669	-0.574266	0.798107	2.71542	0.0993831	0.915125	0.146647	0.378855	0.538217	0.999629	0.214181	0.610525	0.43459	0.999962	0.242723	1.06055	0.303089	0.999969
Erlec1	endoplasmic reticulum lectin 1	11	30930774	30954335	-1	A4	ENSMUSG00000020311	FALSE		1	0.499357	5.27255	-0.0241109	5.27255	0.0959393	0.756758	0.99992	-0.120958	2.32045	0.127683	0.962438	0.183061	5.27255	2.71503	0.0994069	0.91515	0.265289	0.773642	0.379093	0.999629	0.0731292	0.0476444	0.827214	0.999962	-0.0088654	0.00977855	0.921228	0.999969
Gnal	guanine nucleotide binding protein, alpha stimulating, olfactory type	18	67088336	67226792	1	E1	ENSMUSG00000024524	FALSE		4	0.808765	9.20941	-0.314648	9.20941	9.62954	0.00191472	0.179909	-0.0479909	0.241469	0.623147	0.99992	0.237134	9.20941	2.71216	0.0995862	0.915329	-0.0901771	1.41507	0.234217	0.999629	0.138977	0.623051	0.429916	0.999962	0.0418497	0.0451318	0.831762	0.999969
Inpp5k	inositol polyphosphate 5-phosphatase K	11	75630988	75648871	1	B5	ENSMUSG00000006127	FALSE		3	0.332712	5.14772	0.063154	5.14772	0.684217	0.408138	0.99992	0.0406067	0.281818	0.595512	0.99992	-0.177775	5.14772	2.707	0.0999089	0.915486	-0.0342876	0.00976962	0.921264	0.999629	0.0221815	0.0041278	0.948773	0.999962	0.13184	0.142439	0.705868	0.999969
Tanc1	tetratricopeptide repeat, ankyrin repeat and coiled-coil containing 1	2	59612042	59846149	1	C1.1	ENSMUSG00000035168	FALSE		1	0.551814	4.72123	0.398357	4.72123	10.3587	0.00128864	0.144194	-0.0257124	0.0446258	0.832694	0.99992	-0.287733	4.72123	2.7066	0.0999336	0.915486	0.303201	2.63405	0.104595	0.890808	0.0983519	0.385677	0.53458	0.999962	0.245692	2.00339	0.156948	0.999969
Hhipl1	hedgehog interacting protein-like 1	12	108306270	108328300	1	F1	ENSMUSG00000021260	FALSE		5	0.396987	2.93992	-0.243458	2.93992	0.893717	0.344472	0.99992	-0.707131	7.37197	0.00662482	0.344435	0.59532	2.93992	2.70313	0.100151	0.916268	0.160801	2.21401	0.136763	0.956289	0.126169	1.41283	0.234587	0.999962	0.0492216	0.308848	0.578388	0.999969
Nyap2	neuronal tyrosine-phophorylated phosphoinositide 3-kinase adaptor 2	1	81076950	81341764	1	C5	ENSMUSG00000054976	FALSE		4	0.715288	5.27092	-0.147185	5.27092	2.97058	0.0847916	0.884641	-0.0921983	1.1603	0.281404	0.99992	0.198697	5.27092	2.70266	0.100181	0.916268	-0.166083	0.398403	0.527915	0.999629	-0.0769803	0.0743475	0.785109	0.999962	0.12812	0.289445	0.590576	0.999969
Impg1	interphotoreceptor matrix proteoglycan 1	9	80313330	80465481	-1	E1	ENSMUSG00000032343	FALSE		11	0.405883	0.398933	-0.398121	0.398933	0.578956	0.446722	0.99992	-0.307817	0.35577	0.550865	0.99992	1.21162	0.398933	2.70239	0.100198	0.916268	-0.21477	4.02428	0.0448499	0.691669	-0.287288	4.60147	0.0319446	0.999962	0.0075981	0.00588115	0.938871	0.999969
Arhgef3	Rho guanine nucleotide exchange factor (GEF) 3	14	27238039	27403904	1	A3	ENSMUSG00000021895	FALSE		11	0.730775	6.25948	-0.0329121	6.25948	0.117887	0.731338	0.99992	-0.209227	4.80529	0.0283725	0.655194	0.226242	6.25948	2.70071	0.100304	0.916411	0.317246	2.66724	0.102434	0.882394	0.268743	3.04692	0.0808904	0.999962	0.0681129	0.0597531	0.806887	0.999969
Olfml2b	olfactomedin-like 2B	1	170644532	170682789	1	H3	ENSMUSG00000038463	FALSE		13	0.385947	1.48889	0.492906	1.48889	5.06951	0.0243502	0.614819	0.225051	1.02658	0.310964	0.99992	-0.505583	1.48889	2.69973	0.100365	0.916715	0.423189	2.83418	0.0922776	0.854409	0.362139	1.83601	0.17542	0.999962	0.522382	4.31102	0.0378663	0.999969
Rxfp2	relaxin/insulin-like family peptide receptor 2	5	150018675	150082184	1	G3	ENSMUSG00000053368	FALSE		1	0.585589	0.0712298	0.941001	0.0712298	8.16445	0.00427195	0.271157	0.534265	2.50025	0.113828	0.944111	-0.762957	0.0712298	2.69313	0.100782	0.917032	0.41038	2.22666	0.135647	0.954344	0.304736	1.14891	0.283778	0.999962	0.0630803	0.00967231	0.921656	0.999969
Fam216b	family with sequence similarity 216, member B	14	78081021	78089007	-1	D3	ENSMUSG00000045655	FALSE		7	0.781921	0.811112	0.242453	0.811112	0.424172	0.514863	0.99992	0.200105	0.2907	0.589772	0.99992	0.850707	0.811112	2.69237	0.10083	0.917032	0.0477649	0.00425554	0.947987	0.999629	-0.123296	0.582306	0.44541	0.999962	0.0197641	0.0525367	0.818707	0.999969
Snhg11	small nucleolar RNA host gene 11	2	158375638	158386145	1	H1	ENSMUSG00000044349	FALSE		1	0.5203	9.46441	0.0881091	9.46441	1.17527	0.278322	0.99992	0.17649	4.84177	0.0277784	0.649639	-0.186343	9.46441	2.69079	0.10093	0.917032	0.076059	0.498612	0.480111	0.999629	0.0779361	0.546186	0.45988	0.999962	-0.120989	0.212666	0.644685	0.999969
Armc4	armadillo repeat containing 4	18	7088233	7297901	-1	A1	ENSMUSG00000061802	FALSE		7	0.890128	-0.114573	0.218902	-0.114573	0.323384	0.569581	0.99992	-0.22755	0.347601	0.555474	0.99992	0.886752	-0.114573	2.6887	0.101062	0.917083	0.140196	0.349081	0.554634	0.999629	-0.0419042	0.0326428	0.856624	0.999962	0.0539228	0.0553058	0.814075	0.999969
Adi1	acireductone dioxygenase 1	12	28675231	28682175	1	A2	ENSMUSG00000020629	FALSE		0	-0.07363	5.36405	-0.580533	5.36405	13.9709	0.000185665	0.0398707	0.0153332	0.0112384	0.915573	0.99992	0.356185	5.36405	2.6806	0.101577	0.919148	-0.452811	5.93541	0.0148396	0.444634	-0.262918	2.61385	0.105935	0.999962	-0.431118	4.74043	0.0294618	0.999969
Cyr61	cysteine rich protein 61	3	145646971	145649985	-1	H2	ENSMUSG00000028195	FALSE		10	0.709262	1.73392	-0.109553	1.73392	0.238005	0.625651	0.99992	-0.398911	3.11445	0.0776008	0.858858	0.510138	1.73392	2.6761	0.101865	0.920982	-0.0540804	0.337008	0.561562	0.999629	-0.0562992	0.0716143	0.789001	0.999962	-0.0710541	0.0623965	0.802747	0.999969
Dhcr24	24-dehydrocholesterol reductase	4	106561038	106589113	1	C7	ENSMUSG00000034926	FALSE		32	0.818289	5.86389	-0.0269438	5.86389	0.0700634	0.791244	0.99992	-0.0402011	0.152118	0.696519	0.99992	-0.24071	5.86389	2.67451	0.101967	0.921212	-0.170348	0.686958	0.407201	0.999629	-0.117253	0.517902	0.471738	0.999962	-0.18175	1.00959	0.315001	0.999969
Ccdc114	coiled-coil domain containing 114	7	45924072	45948956	1	B3	ENSMUSG00000040189	FALSE		7	0.950912	1.16441	0.360047	1.16441	1.39689	0.237245	0.99992	-0.0382184	0.0155408	0.90079	0.99992	0.699837	1.16441	2.67078	0.102206	0.921212	0.0997178	0.1949	0.658869	0.999629	-0.0961352	0.240887	0.623566	0.999962	-0.03442	0.0198992	0.887819	0.999969
Capza1	capping protein (actin filament) muscle Z-line, alpha 1	3	104822779	104864505	-1	F2.2	ENSMUSG00000070372	FALSE		1	0.567117	4.03519	0.324032	4.03519	6.99839	0.0081583	0.387105	0.154586	1.56276	0.211262	0.99992	-0.283776	4.03519	2.66976	0.102271	0.921212	0.262628	1.11771	0.290412	0.999629	0.0955919	0.117308	0.731973	0.999962	0.0525585	0.0289708	0.864847	0.999969
Vegfc	vascular endothelial growth factor C	8	54077532	54186454	1	B1.3	ENSMUSG00000031520	FALSE		2	0.492749	0.396886	0.210226	0.396886	0.621704	0.430415	0.99992	0.222407	0.690797	0.405893	0.99992	-0.618085	0.396886	2.66756	0.102413	0.921212	0.119331	0.153703	0.695021	0.999629	0.151797	0.238634	0.625194	0.999962	-0.0338442	0.00974667	0.921356	0.999969
Ramp2	receptor (calcitonin) activity modifying protein 2	11	101246028	101259546	1	D	ENSMUSG00000001240	FALSE		10	0.335462	2.48264	0.164907	2.48264	1.12961	0.287858	0.99992	0.27779	3.20078	0.0736032	0.851468	-0.357376	2.48264	2.66417	0.102631	0.921669	-0.212291	0.524649	0.468865	0.999629	-0.156286	0.272091	0.601933	0.999962	-0.189337	0.413914	0.519989	0.999969
Nub1	negative regulator of ubiquitin-like proteins 1	5	24685815	24710555	1	A3	ENSMUSG00000028954	FALSE		15	0.425573	6.4626	-0.18713	6.4626	7.4015	0.00651694	0.341162	-0.0205701	0.0895413	0.764761	0.99992	0.160031	6.4626	2.65454	0.103255	0.92355	-0.490827	4.91429	0.0266354	0.558363	-0.434629	3.50563	0.0611604	0.999962	-0.111875	0.316396	0.573782	0.999969
3110047P20Rik	RIKEN cDNA 3110047P20 gene	5	63649103	63810546	1	C3.1	ENSMUSG00000090061	FALSE		2	0.804813	4.07363	-0.441492	4.07363	3.97681	0.0461309	0.754225	-0.310711	2.1671	0.140992	0.975976	-0.493451	4.07363	2.64899	0.103616	0.924331	-0.158305	1.21908	0.269542	0.999629	-0.0873009	0.165879	0.683801	0.999962	-0.302617	6.96525	0.00831076	0.853003
Zcwpw1	zinc finger, CW type with PWWP domain 1	5	137787798	137822621	1	G2	ENSMUSG00000037108	FALSE		13	0.453438	3.15798	0.00694514	3.15798	0.0018431	0.965756	0.99992	-0.0547851	0.12151	0.727403	0.99992	0.365884	3.15798	2.64622	0.103797	0.924457	0.0192452	0.00532738	0.941815	0.999629	-0.116902	0.42206	0.515911	0.999962	0.3712	2.54163	0.11088	0.999969
Ighg2c	immunoglobulin heavy constant gamma 2C	12	113285325	113288930	-1	F1	ENSMUSG00000076612	FALSE		2	0.534232	-1.5122	-3.47485	-1.5122	11.0395	0.00089193	0.113228	-1.51435	2.4303	0.11901	0.951268	2.2814	-1.5122	2.64556	0.10384	0.924457	-0.360217	7.18333	0.00735839	0.312135	-0.251528	3.83032	0.0503335	0.999962	-0.418453	6.79579	0.00913731	0.892923
Ido1	indoleamine 2,3-dioxygenase 1	8	24584136	24597009	-1	A2	ENSMUSG00000031551	FALSE		3	0.561649	3.41947	-0.170669	3.41947	1.01388	0.313975	0.99992	-0.279025	2.50843	0.113239	0.942509	0.396601	3.41947	2.64536	0.103852	0.924457	-0.16144	0.250787	0.616521	0.999629	-0.0905148	0.0505289	0.822145	0.999962	0.348997	2.85593	0.0910375	0.999969
Nat2	N-acetyltransferase 2 (arylamine N-acetyltransferase)	8	67494867	67502580	1	B3.2	ENSMUSG00000051147	FALSE		5	0.483183	0.100439	-0.532464	0.100439	2.83475	0.0922449	0.897472	-0.310178	0.991733	0.319319	0.99992	0.721761	0.100439	2.64498	0.103877	0.924457	0.114562	0.15949	0.689627	0.999629	0.193591	0.408599	0.522681	0.999962	-0.0327552	0.00901226	0.924368	0.999969
Sstr3	somatostatin receptor 3	15	78537015	78544345	-1	E1	ENSMUSG00000044933	FALSE		2	0.832773	2.52604	0.155319	2.52604	0.508779	0.475668	0.99992	-0.291273	1.70326	0.191863	0.99992	-0.5028	2.52604	2.64216	0.104062	0.92496	0.0753764	0.119853	0.729194	0.999629	0.0974929	0.318561	0.572474	0.999962	-0.239988	2.08984	0.148281	0.999969
Cyb5b	cytochrome b5 type B	8	107150661	107187470	1	D3	ENSMUSG00000031924	FALSE		10	0.499001	6.80658	-0.0658482	6.80658	0.92619	0.335855	0.99992	-0.194082	8.023	0.0046187	0.284837	0.156618	6.80658	2.64145	0.104109	0.92496	0.00975718	0.0253587	0.873476	0.999629	-0.0425942	0.0121127	0.912364	0.999962	-0.0228171	0.00719716	0.932392	0.999969
Lig3	ligase III, DNA, ATP-dependent	11	82781108	82804274	1	C	ENSMUSG00000020697	FALSE		33	0.47664	4.83276	-0.0403595	4.83276	0.154707	0.694077	0.99992	-0.0361036	0.123456	0.725316	0.99992	0.23861	4.83276	2.63972	0.104222	0.92496	0.0290797	0.000976361	0.975073	0.999629	0.024423	0.0407412	0.840038	0.999962	-0.243647	1.23731	0.26599	0.999969
Nlrp10	NLR family, pyrin domain containing 10	7	108921860	108930158	-1	E3	ENSMUSG00000049709	FALSE		11	0.454784	-0.0104216	-0.144251	-0.0104216	0.175324	0.675423	0.99992	-0.29087	0.700567	0.402593	0.99992	0.791094	-0.0104216	2.63894	0.104273	0.925083	0.20356	0.585575	0.444135	0.999629	0.178512	0.499309	0.479804	0.999962	-0.0974594	0.157257	0.691694	0.999969
Drd1a	dopamine receptor D1A	13	54051186	54055658	-1	B1	ENSMUSG00000021478	FALSE		4	0.934525	7.58408	-0.295442	7.58408	6.71545	0.00955814	0.419063	-0.0190265	0.0292485	0.864206	0.99992	0.265046	7.58408	2.63886	0.104279	0.925083	-0.110846	0.454087	0.500401	0.999629	0.115142	0.344524	0.557229	0.999962	0.0333186	0.28893	0.590907	0.999969
Ctsb	cathepsin B	14	63122462	63145919	1	D1	ENSMUSG00000021939	FALSE		37	0.710749	8.65656	0.00292081	8.65656	0.00183323	0.965848	0.99992	0.0697606	1.04551	0.306542	0.99992	-0.157268	8.65656	2.63758	0.104363	0.925499	-0.115589	0.156508	0.692392	0.999629	-0.0841755	0.101903	0.749558	0.999962	0.0509582	0.0328193	0.856241	0.999969
Fam19a1	family with sequence similarity 19, member A1	6	96113154	96657198	1	D3	ENSMUSG00000059187	FALSE		2	0.78445	2.90919	-0.254426	2.90919	1.09827	0.294645	0.99992	-0.152583	0.44604	0.504222	0.99992	-0.535314	2.90919	2.63592	0.104471	0.925712	-0.140923	1.9421	0.16344	0.992523	-0.107	0.69101	0.405821	0.999962	-0.265044	4.37491	0.0364717	0.999969
Gnl2	guanine nucleotide binding protein-like 2 (nucleolar)	4	125016585	125055380	1	D2.2	ENSMUSG00000028869	FALSE		1	0.401633	5.40039	0.00369344	5.40039	0.00120243	0.972338	0.99992	-0.159923	2.24864	0.133732	0.968743	0.244966	5.40039	2.63452	0.104564	0.925712	0.410884	3.5261	0.0604098	0.758244	0.334761	2.55684	0.109818	0.999962	0.117672	0.20412	0.651415	0.999969
Slc41a1	solute carrier family 41, member 1	1	131827493	131848865	1	E4	ENSMUSG00000013275	FALSE	Magnesium transporter that is related to a rare Taiwanese variant of Parkinson's disease (Lin et al., 2014. Parkinsonism Rev)	2	0.692014	6.33474	-0.358441	6.33474	18.6175	1.59746e-05	0.00685076	-0.212426	5.9666	0.0145793	0.498935	0.196484	6.33474	2.63159	0.104757	0.925712	-0.419277	5.45255	0.0195398	0.491792	-0.258836	1.56846	0.210431	0.999962	-0.0658645	0.46819	0.493821	0.999969
Il2rb	interleukin 2 receptor, beta chain	15	78480553	78495066	-1	E1	ENSMUSG00000068227	FALSE		44	0.667892	-0.210363	-0.112636	-0.210363	0.0458629	0.830425	0.99992	0.414898	0.580859	0.445976	0.99992	-1.2027	-0.210363	2.63051	0.104828	0.925712	-0.295499	1.57602	0.209335	0.999629	-0.185897	0.391913	0.531296	0.999962	0.329569	0.290454	0.58993	0.999969
Gng2	guanine nucleotide binding protein (G protein), gamma 2	14	19872559	19977627	-1	A3	ENSMUSG00000043004	FALSE		9	0.70412	6.56394	0.0839617	6.56394	0.450544	0.502077	0.99992	0.0499642	0.163633	0.685834	0.99992	-0.28647	6.56394	2.62997	0.104864	0.925712	-0.172708	1.19959	0.273403	0.999629	-0.116363	0.791519	0.373641	0.999962	-0.602021	12.2559	0.000463781	0.209408
Ccp110	centriolar coiled coil protein 110	7	118712552	118737024	1	F2	ENSMUSG00000033904	FALSE		12	0.619218	6.30101	0.152534	6.30101	3.08334	0.079098	0.8648	0.161014	3.08274	0.0791271	0.8649	-0.204752	6.30101	2.6294	0.104901	0.925712	-0.0641069	0.00586681	0.938946	0.999629	-0.127826	0.274469	0.60035	0.999962	0.166465	3.4753	0.0622913	0.999969
Mpeg1	macrophage expressed gene 1	19	12460779	12465284	1	A	ENSMUSG00000046805	FALSE		28	0.554035	4.03735	-0.699738	4.03735	19.3363	1.09601e-05	0.00511661	-0.0625204	0.166396	0.683335	0.99992	0.368565	4.03735	2.62916	0.104917	0.925712	-0.359297	2.56825	0.109029	0.90461	-0.149705	0.614814	0.432981	0.999962	-0.223685	1.75613	0.185108	0.999969
Gpr61	G protein-coupled receptor 61	3	108148321	108154882	-1	F2.3	ENSMUSG00000046793	FALSE		27	0.608381	4.04658	0.0794776	4.04658	0.827591	0.36297	0.99992	0.148034	2.86365	0.090602	0.894397	-0.200027	4.04658	2.62657	0.105088	0.925712	0.113575	0.0824027	0.774067	0.999629	0.195009	0.237348	0.626128	0.999962	0.0715669	0.0295571	0.863499	0.999969
Nxph1	neurexophilin 1	6	8948431	9249032	1	A1	ENSMUSG00000046178	FALSE		1	0.54388	4.87475	-0.0101226	4.87475	0.00937036	0.922885	0.99992	-0.174908	2.89471	0.088871	0.892374	0.238786	4.87475	2.62419	0.105246	0.925751	-0.0129861	0.0350872	0.851413	0.999629	-0.18537	0.602704	0.437548	0.999962	-0.0760561	0.200006	0.654716	0.999969
1700020I14Rik	RIKEN cDNA 1700020I14 gene	2	119594297	119607502	1	E5	ENSMUSG00000085438	FALSE		2	0.836142	8.43543	-0.0674618	8.43543	0.671721	0.412452	0.99992	-0.16197	3.89806	0.0483419	0.763482	-0.188212	8.43543	2.6213	0.105438	0.925751	0.0137053	0.0631311	0.801614	0.999629	0.16151	0.667492	0.413927	0.999962	-0.0772622	0.0760613	0.782708	0.999969
Gm15631	predicted gene 15631	6	105674755	105677581	-1	E1	ENSMUSG00000085067	FALSE		0	-0.598306	1.97366	0.0335444	1.97366	0.0226398	0.880398	0.99992	-0.492422	4.49754	0.0339437	0.690257	0.519826	1.97366	2.62039	0.105498	0.925751	0.373884	2.94351	0.0862234	0.841424	0.421494	3.25155	0.071356	0.999962	-0.0156439	0.0186718	0.891312	0.999969
Dcn	decorin	10	97479500	97518162	1	C3	ENSMUSG00000019929	FALSE		49	0.474369	2.18469	-0.0288499	2.18469	0.0099857	0.920401	0.99992	0.164685	0.323036	0.569789	0.99992	-0.665563	2.18469	2.62031	0.105504	0.925751	-0.321366	3.50091	0.061335	0.758691	-0.311167	3.35504	0.0669996	0.999962	-0.16453	0.265315	0.606492	0.999969
Pgp	phosphoglycolate phosphatase	17	24470473	24471591	1	A3.3	ENSMUSG00000043445	FALSE		39	0.478193	4.51877	0.0330705	4.51877	0.129296	0.719163	0.99992	0.0757446	0.676726	0.410716	0.99992	-0.210027	4.51877	2.61943	0.105562	0.925751	0.000335267	4.338e-05	0.994745	0.999629	0.129382	0.172201	0.678163	0.999962	-0.30408	0.94014	0.332242	0.999969
1810062O18Rik	RIKEN cDNA 1810062O18 gene	14	20546079	20570687	1	A3	ENSMUSG00000084925	FALSE		3	0.424794	-0.115127	-0.388038	-0.115127	1.98092	0.159293	0.994966	-0.48561	3.0399	0.0812412	0.874793	0.635215	-0.115127	2.61516	0.105847	0.926062	-0.0715536	0.0370617	0.84734	0.999629	-0.0261315	0.00378452	0.950946	0.999962	0.0166661	0.0028191	0.957656	0.999969
Trhr2	thyrotropin releasing hormone receptor 2	8	122356967	122360746	-1	E1	ENSMUSG00000039079	FALSE		2	0.577872	1.52409	0.127413	1.52409	0.416357	0.518761	0.99992	0.0203315	0.0103766	0.918863	0.99992	-0.45543	1.52409	2.61422	0.10591	0.926062	0.0514925	0.0512302	0.820936	0.999629	0.188435	0.444547	0.504936	0.999962	0.131175	0.193613	0.659926	0.999969
Wbscr16	Williams-Beuren syndrome chromosome region 16 homolog (human)	5	134148054	134176774	-1	G2	ENSMUSG00000061979	FALSE		13	0.453302	3.25372	0.179212	3.25372	2.02775	0.154449	0.98946	0.309503	6.09402	0.013564	0.483441	-0.286014	3.25372	2.61097	0.106127	0.926062	-0.056047	0.0466388	0.829019	0.999629	-0.173055	0.391255	0.531641	0.999962	0.268963	1.11173	0.291707	0.999969
Syt17	synaptotagmin XVII	7	118381856	118443552	-1	F1	ENSMUSG00000058420	FALSE		2	0.65669	3.2775	-0.144293	3.2775	0.428025	0.512959	0.99992	-0.1794	0.6604	0.416419	0.99992	-0.506267	3.2775	2.61029	0.106172	0.926062	-0.17947	1.06923	0.301118	0.999629	-0.129877	0.664437	0.414998	0.999962	-0.4371	6.66738	0.00981933	0.913708
Dbn1	drebrin 1	13	55473429	55488111	-1	B1	ENSMUSG00000034675	FALSE		15	0.731928	7.6375	-0.0849466	7.6375	1.3322	0.248414	0.99992	0.0158194	0.0462008	0.829811	0.99992	0.170835	7.6375	2.61021	0.106178	0.926062	-0.130336	0.379249	0.538005	0.999629	-0.0864712	0.0951927	0.757677	0.999962	0.008099	0.0113236	0.915255	0.999969
Hspa2	heat shock protein 2	12	76404176	76406934	1	C3	ENSMUSG00000059970	FALSE		13	0.564437	4.90471	-0.0554145	4.90471	0.224238	0.635829	0.99992	0.0153872	0.018327	0.892314	0.99992	0.265691	4.90471	2.60527	0.106509	0.926062	-0.1029	0.421565	0.516157	0.999629	-0.355498	3.39377	0.0654433	0.999962	0.197114	1.16022	0.281419	0.999969
Syt13	synaptotagmin XIII	2	92915098	92956058	1	E1	ENSMUSG00000027220	FALSE		9	0.872213	6.56906	0.0587119	6.56906	0.247878	0.618573	0.99992	-0.0953019	0.65713	0.417575	0.99992	-0.274246	6.56906	2.59904	0.106928	0.927219	0.0230165	0.00235958	0.961258	0.999629	-0.00640429	0.0447751	0.832418	0.999962	-0.214772	0.603164	0.437373	0.999969
Lgi1	leucine-rich repeat LGI family, member 1	19	38264782	38308939	1	C3	ENSMUSG00000067242	FALSE		6	0.717594	6.91092	-0.10609	6.91092	1.81666	0.177711	0.99992	-0.135507	3.06122	0.0801815	0.870072	0.177898	6.91092	2.59641	0.107106	0.927219	0.146483	0.410189	0.521874	0.999629	0.256651	1.09632	0.295075	0.999962	0.182314	0.950015	0.329716	0.999969
Terf1	telomeric repeat binding factor 1	1	15805658	15843428	1	A3	ENSMUSG00000025925	FALSE		8	0.443193	2.84357	0.00106864	2.84357	6.51848e-05	0.993558	0.99992	0.32881	6.23313	0.0125382	0.468261	-0.300156	2.84357	2.59613	0.107125	0.927219	-0.356921	1.59434	0.206707	0.999629	-0.291757	1.07166	0.300572	0.999962	-0.168416	0.352845	0.552507	0.999969
Tubgcp3	tubulin, gamma complex associated protein 3	8	12614277	12672248	-1	A1.1	ENSMUSG00000000759	FALSE		1	0.427147	5.30451	0.0286516	5.30451	0.0958796	0.756831	0.99992	-0.0790972	0.757486	0.384117	0.99992	0.209993	5.30451	2.59134	0.10745	0.92818	0.558284	6.80527	0.00908891	0.354952	0.482521	4.9252	0.0264677	0.999962	-0.05282	0.293661	0.587884	0.999969
Hist2h2bb	histone cluster 2, H2bb	3	96269721	96279001	1	F2.1	ENSMUSG00000050936	FALSE		21	0.500615	1.75095	0.143901	1.75095	0.17793	0.673158	0.99992	-0.518782	2.23431	0.134977	0.970134	0.788235	1.75095	2.59037	0.107516	0.928277	0.283411	1.8839	0.169891	0.993393	0.308724	2.27016	0.131886	0.999962	0.0621386	0.000606084	0.980359	0.999969
Col24a1	collagen, type XXIV, alpha 1	3	145292472	145552011	1	H2	ENSMUSG00000028197	FALSE		2	0.880178	2.99374	0.0403558	2.99374	0.0412526	0.839051	0.99992	-0.314609	2.49966	0.113871	0.944111	-0.453228	2.99374	2.58769	0.107697	0.928548	0.243319	1.10998	0.292086	0.999629	0.364672	2.72714	0.0986557	0.999962	-0.0302966	0.00994576	0.92056	0.999969
Klhl21	kelch-like 21	4	152008803	152017680	1	E2	ENSMUSG00000073700	FALSE		43	0.578337	3.84517	0.0974878	3.84517	0.623317	0.429817	0.99992	0.176759	2.04381	0.152826	0.987036	-0.276303	3.84517	2.58544	0.10785	0.928949	-0.129046	0.206619	0.649431	0.999629	-0.0926963	0.12273	0.726092	0.999962	-0.176797	0.457239	0.498917	0.999969
Gm12407	predicted gene 12407	4	41791989	41793773	-1	A5	ENSMUSG00000095298	FALSE		46	0.513686	-1.69552	0.324931	-1.69552	0.0532468	0.817507	0.99992	-0.216278	0.0227325	0.880155	0.99992	3.24813	-1.69552	2.58466	0.107904	0.929061	0.106148	4.43768	0.035154	0.613479	-0.109403	0.720687	0.395919	0.999962	-0.0834363	4.43503	0.0352086	0.999969
AU040320	expressed sequence AU040320	4	126753544	126870070	1	D2.2	ENSMUSG00000028830	FALSE		7	0.568255	5.94456	-0.0210359	5.94456	0.11753	0.731729	0.99992	-0.0988106	2.57963	0.108247	0.929887	0.139544	5.94456	2.5833	0.107996	0.929217	0.156462	0.213874	0.643748	0.999629	0.142915	0.169761	0.680324	0.999962	0.176459	0.254871	0.613666	0.999969
Prkch	protein kinase C, eta	12	73584797	73778185	1	C3	ENSMUSG00000021108	FALSE		22	0.592618	5.1208	0.0826523	5.1208	0.453379	0.500735	0.99992	-0.00760741	0.00393885	0.949957	0.99992	0.282617	5.1208	2.582	0.108085	0.929572	0.282612	3.21687	0.0728827	0.80246	0.274519	3.24324	0.0717187	0.999962	0.350826	2.99783	0.0833759	0.999969
Nphp4	nephronophthisis 4 (juvenile) homolog (human)	4	152476706	152563183	1	E2	ENSMUSG00000039577	FALSE		29	0.567516	4.2062	0.13196	4.2062	1.33518	0.247887	0.99992	0.198879	2.99917	0.0833074	0.880746	-0.259913	4.2062	2.58143	0.108124	0.929572	0.000593876	0.06351	0.801032	0.999629	0.0279929	0.0782769	0.779646	0.999962	0.058415	0.0374197	0.846613	0.999969
Insr	insulin receptor	8	3150922	3279617	-1	A1.1	ENSMUSG00000005534	FALSE		7	0.478025	5.77034	-0.00349632	5.77034	0.00155119	0.968583	0.99992	-0.0292943	0.111241	0.738736	0.99992	0.200686	5.77034	2.57813	0.108349	0.929928	0.54008	8.61251	0.00333861	0.20648	0.514704	6.5802	0.0103119	0.798044	-0.0706029	0.640848	0.423404	0.999969
Ccdc33	coiled-coil domain containing 33	9	58028677	58118823	-1	B	ENSMUSG00000037716	FALSE		7	0.93405	0.435034	0.322867	0.435034	0.694469	0.404648	0.99992	0.083377	0.0482969	0.826054	0.99992	0.852251	0.435034	2.57574	0.108514	0.929928	0.133841	0.463522	0.495983	0.999629	-0.041257	0.0147569	0.903313	0.999962	0.112266	0.262831	0.608182	0.999969
Relt	RELT tumor necrosis factor receptor	7	100845848	100863446	-1	E2	ENSMUSG00000008318	FALSE		9	0.731807	3.12927	0.1915	3.12927	1.67778	0.195219	0.99992	0.168829	1.29947	0.254309	0.99992	-0.337808	3.12927	2.57555	0.108527	0.929928	-0.0599392	0.0653171	0.798281	0.999629	-0.197713	0.622349	0.430176	0.999962	-0.102089	0.16758	0.682272	0.999969
Mis18bp1	MIS18 binding protein 1	12	65132734	65172604	-1	C1	ENSMUSG00000047534	FALSE		19	0.560892	-0.54629	-0.444463	-0.54629	1.12426	0.289004	0.99992	-0.519197	1.51693	0.218085	0.99992	0.953377	-0.54629	2.57481	0.108577	0.929962	-0.0151046	0.0108582	0.917009	0.999629	0.00477859	0.0197962	0.888108	0.999962	0.195731	0.845513	0.357825	0.999969
Fam102b	family with sequence similarity 102, member B	3	108970997	109027607	-1	F3	ENSMUSG00000040339	FALSE		4	0.730179	6.75306	-0.116828	6.75306	1.61302	0.204068	0.99992	-0.0131348	0.02135	0.88383	0.99992	0.210316	6.75306	2.57429	0.108613	0.930086	0.13549	0.650887	0.419796	0.999629	0.267778	1.94823	0.162778	0.999962	0.154937	0.203619	0.651815	0.999969
2410004N09Rik	RIKEN cDNA 2410004N09 gene	18	33794892	33795986	1	B1	ENSMUSG00000087590	FALSE		25	0.483734	0.981241	0.0519475	0.981241	0.0425125	0.836646	0.99992	0.519535	4.31036	0.0378809	0.711225	-0.562253	0.981241	2.57341	0.108673	0.93032	-0.423017	3.74221	0.0530542	0.73323	-0.397567	3.3332	0.0678947	0.999962	-0.0616497	0.0159383	0.899536	0.999969
Trpm6	transient receptor potential cation channel, subfamily M, member 6	19	18749983	18892510	1	B	ENSMUSG00000024727	FALSE		1	0.634248	-0.306438	1.11423	-0.306438	3.76069	0.052471	0.786381	0.898296	2.69132	0.100896	0.917032	-1.27697	-0.306438	2.56777	0.109062	0.931639	0.029068	0.0117782	0.913577	0.999629	-0.0778972	0.539676	0.462567	0.999962	0.0245697	0.514325	0.473273	0.999969
Gpcpd1	glycerophosphocholine phosphodiesterase GDE1 homolog (S. cerevisiae)	2	132529082	132587729	-1	F2	ENSMUSG00000027346	FALSE		2	0.661424	6.69205	-0.0180228	6.69205	0.0457339	0.83066	0.99992	-0.100218	1.44903	0.228684	0.99992	-0.190129	6.69205	2.56673	0.109133	0.931639	-0.106995	0.100528	0.751197	0.999629	0.00745358	2.54851e-05	0.995972	0.999962	-0.00392637	0.000186658	0.989099	0.999969
Bid	BH3 interacting domain death agonist	6	120891930	120916853	-1	F1	ENSMUSG00000004446	FALSE		46	0.777125	2.55835	0.207881	2.55835	0.796386	0.372176	0.99992	0.214647	0.880819	0.347977	0.99992	-0.518488	2.55835	2.56624	0.109167	0.931639	-0.136981	1.28705	0.256592	0.999629	-0.302128	3.03784	0.0813439	0.999962	0.0011285	0.184584	0.667463	0.999969
Zfp385a	zinc finger protein 385A	15	103313895	103340086	-1	F3	ENSMUSG00000000552	FALSE		1	0.650685	5.89459	0.182216	5.89459	6.09382	0.0135655	0.483441	0.165584	5.02289	0.0250143	0.622719	-0.165218	5.89459	2.56474	0.109271	0.931639	0.329784	1.61747	0.203445	0.999629	0.188277	0.466053	0.494809	0.999962	0.249923	0.857453	0.354452	0.999969
Laptm4b	lysosomal-associated protein transmembrane 4B	15	34238026	34284295	1	B3.1	ENSMUSG00000022257	FALSE		1	0.806799	5.54461	0.253025	5.54461	8.67908	0.00321883	0.241319	0.127113	2.22865	0.135472	0.970774	-0.193135	5.54461	2.56449	0.109288	0.931639	0.199847	1.14023	0.285603	0.999629	-0.00975335	0.0147096	0.903467	0.999962	-0.0279714	0.0599694	0.806544	0.999969
Slc7a11	solute carrier family 7 (cationic amino acid transporter, y+ system), member 11	3	50364936	50443613	-1	C	ENSMUSG00000027737	FALSE		0	0.289446	4.9541	-0.110606	4.9541	0.475971	0.490253	0.99992	0.304303	3.38212	0.0659071	0.83302	-0.378953	4.9541	2.56199	0.109461	0.932567	-0.286901	2.04877	0.152329	0.976307	-0.263201	2.13503	0.143968	0.999962	-0.322239	0.763105	0.382358	0.999969
Bdh1	3-hydroxybutyrate dehydrogenase, type 1	16	31422280	31458901	1	B2	ENSMUSG00000046598	FALSE		13	0.518038	4.72783	0.254179	4.72783	7.25904	0.0070545	0.356956	0.0867092	0.83977	0.359463	0.99992	-0.213267	4.72783	2.55639	0.109849	0.933016	0.272271	0.975389	0.32334	0.999629	0.130853	0.155096	0.693712	0.999962	0.0974107	0.217683	0.640811	0.999969
Glt8d1	glycosyltransferase 8 domain containing 1	14	31001393	31012441	1	B	ENSMUSG00000021916	FALSE		8	0.491091	4.59554	-0.15378	4.59554	1.62373	0.202573	0.99992	0.506687	17.9565	2.2601e-05	0.00899148	-0.267923	4.59554	2.55627	0.109858	0.933016	-0.48352	7.24406	0.00711361	0.307395	-0.347239	3.36493	0.0665985	0.999962	-0.382176	4.32393	0.0375801	0.999969
Epb4.1l3	erythrocyte protein band 4.1-like 3	17	69156810	69289985	1	E1.3	ENSMUSG00000024044	FALSE		1	0.81004	7.61126	0.136879	7.61126	3.51333	0.0608768	0.818676	0.0728271	0.962889	0.32646	0.99992	-0.167132	7.61126	2.55376	0.110032	0.933812	0.188889	0.704191	0.401379	0.999629	0.0858461	0.135669	0.712625	0.999962	-0.0982099	0.0901481	0.763989	0.999969
Kcng3	potassium voltage-gated channel, subfamily G, member 3	17	83585957	83631895	-1	E4	ENSMUSG00000045053	FALSE		6	0.732962	1.19014	-0.223426	1.19014	0.822048	0.364582	0.99992	-0.43377	3.21645	0.0729016	0.849919	0.551486	1.19014	2.55193	0.110159	0.934215	0.322392	1.49262	0.22181	0.999629	0.422713	2.43177	0.118898	0.999962	0.0237213	0.00562162	0.940233	0.999969
Psmb2	proteasome (prosome, macropain) subunit, beta type 2	4	126677630	126709714	1	D2.2	ENSMUSG00000028837	FALSE		32	0.406346	5.34949	0.0434545	5.34949	0.297691	0.585334	0.99992	0.100158	1.59508	0.206602	0.99992	-0.179374	5.34949	2.5493	0.110343	0.934215	-0.307443	1.40506	0.235878	0.999629	-0.379277	1.99659	0.157654	0.999962	0.245637	0.769069	0.380505	0.999969
Hic1	hypermethylated in cancer 1	11	75164565	75169519	-1	B5	ENSMUSG00000043099	FALSE		27	0.29174	0.888522	0.254176	0.888522	1.24978	0.263595	0.99992	0.353788	2.44883	0.117613	0.949524	-0.509489	0.888522	2.54582	0.110586	0.935363	0.155274	0.220593	0.638588	0.999629	0.0619497	0.0494013	0.824108	0.999962	-0.187005	0.642833	0.422687	0.999969
Tcf7	transcription factor 7, T cell specific	11	52252371	52283014	-1	B1.3	ENSMUSG00000000782	FALSE		4	0.772427	3.0123	-0.198597	3.0123	1.84565	0.17429	0.99992	0.0192588	0.0174125	0.895019	0.99992	0.331661	3.0123	2.54375	0.110731	0.935898	-0.117586	0.22118	0.638143	0.999629	-0.00987615	0.000211463	0.988398	0.999962	0.0433502	0.0124663	0.911099	0.999969
Tet2	tet methylcytosine dioxygenase 2	3	133463679	133544390	-1	G3	ENSMUSG00000040943	FALSE		4	0.703329	5.31783	-0.123943	5.31783	1.82416	0.176819	0.99992	-0.0657654	0.516415	0.472375	0.99992	0.207672	5.31783	2.54052	0.110958	0.936285	-0.0131544	6.71701e-05	0.993461	0.999629	0.0204301	0.0487948	0.825174	0.999962	0.0707157	0.0381805	0.845081	0.999969
Zmynd10	zinc finger, MYND domain containing 10	9	107547310	107551319	1	F1	ENSMUSG00000010044	FALSE		7	0.701678	2.45118	-0.167104	2.45118	0.688709	0.406604	0.99992	0.0513782	0.0653245	0.79827	0.99992	0.453094	2.45118	2.53966	0.111019	0.936285	-0.184461	1.21913	0.269532	0.999629	-0.304149	2.22169	0.136084	0.999962	0.140415	0.192252	0.661049	0.999969
2210016F16Rik	RIKEN cDNA 2210016F16 gene	13	58380046	58385225	-1	B1	ENSMUSG00000021550	FALSE		0	-0.183067	2.68243	-0.207513	2.68243	1.47348	0.224797	0.99992	-0.213109	1.549	0.213283	0.99992	0.387461	2.68243	2.53915	0.111055	0.936406	-0.338039	2.318	0.127885	0.941376	-0.371895	2.68317	0.101414	0.999962	-0.195734	0.591577	0.44181	0.999969
Otx2	orthodenticle homolog 2 (Drosophila)	14	48657679	48667644	-1	C1	ENSMUSG00000021848	FALSE		7	0.835018	0.877132	0.177891	0.877132	0.112547	0.737263	0.99992	0.126305	0.0595526	0.807205	0.99992	1.18156	0.877132	2.53613	0.111267	0.936596	0.0284523	0.121121	0.727822	0.999629	-0.185947	2.3283	0.12704	0.999962	0.00307459	0.346262	0.556237	0.999969
Atp6v1g2	ATPase, H+ transporting, lysosomal V1 subunit G2	17	35233660	35238767	1	B1	ENSMUSG00000024403	FALSE		32	0.712977	7.73751	-0.0198192	7.73751	0.0692412	0.792445	0.99992	0.0053005	0.00495851	0.943862	0.99992	-0.169558	7.73751	2.53467	0.11137	0.936596	-0.161858	0.462241	0.496578	0.999629	-0.0303605	0.0231209	0.879143	0.999962	-0.0346131	0.0408138	0.839898	0.999969
Bok	BCL2-related ovarian killer protein	1	93685694	93695762	1	D	ENSMUSG00000026278	FALSE		2	0.398233	3.75678	0.0856283	3.75678	0.239328	0.624692	0.99992	-0.728248	14.8409	0.000116974	0.0300506	0.413018	3.75678	2.53062	0.111656	0.937622	0.206998	0.662503	0.415678	0.999629	0.102188	0.132541	0.715812	0.999962	0.0631407	0.000848644	0.97676	0.999969
Abcc8	ATP-binding cassette, sub-family C (CFTR/MRP), member 8	7	46104523	46180033	-1	B3	ENSMUSG00000040136	FALSE		2	0.693642	3.98464	-0.154303	3.98464	1.38243	0.239688	0.99992	0.0970605	0.534054	0.464908	0.99992	-0.298521	3.98464	2.52896	0.111774	0.937655	-0.281618	1.48254	0.223377	0.999629	-0.177928	0.532972	0.46536	0.999962	-0.00249805	0.536476	0.463897	0.999969
Nicn1	nicolin 1	9	108290448	108296498	1	F1	ENSMUSG00000032606	FALSE		25	0.699865	5.85178	0.0443539	5.85178	0.394552	0.529916	0.99992	0.0666488	0.889112	0.345718	0.99992	-0.159013	5.85178	2.52651	0.111947	0.938646	-0.0658824	0.0886019	0.765962	0.999629	-0.112912	0.216872	0.641433	0.999962	-0.0148243	0.00103419	0.974345	0.999969
Vegfb	vascular endothelial growth factor B	19	6982473	6987651	-1	A	ENSMUSG00000024962	FALSE		25	0.514294	5.1163	0.146074	5.1163	3.06216	0.080135	0.870072	0.122137	2.10033	0.147268	0.982814	-0.188205	5.1163	2.52364	0.112151	0.939447	0.0782478	0.116253	0.733135	0.999629	0.0436441	0.0389901	0.843468	0.999962	0.305694	1.12647	0.288529	0.999969
Mttp	microsomal triglyceride transfer protein	3	138089855	138143388	-1	G3	ENSMUSG00000028158	FALSE		8	0.446386	3.89247	-0.394217	3.89247	8.20533	0.00417674	0.268792	-0.0496824	0.131246	0.717143	0.99992	0.315557	3.89247	2.52244	0.112237	0.939802	-0.277043	2.37329	0.123427	0.928394	-0.273289	1.89271	0.168897	0.999962	-0.201471	1.95578	0.161965	0.999969
Grk5	G protein-coupled receptor kinase 5	19	60889749	61092553	1	D3	ENSMUSG00000003228	FALSE		4	0.649791	3.94793	-0.219066	3.94793	4.61925	0.0316151	0.676185	-0.0841185	0.680934	0.409265	0.99992	0.227418	3.94793	2.51556	0.112727	0.94191	-0.327698	1.23591	0.266261	0.999629	-0.217653	0.519302	0.47114	0.999962	0.0769607	0.0789473	0.778729	0.999969
Grrp1	glycine/arginine rich protein 1	4	134251110	134254106	-1	D3	ENSMUSG00000050105	FALSE		39	0.515082	0.515551	0.389521	0.515551	2.26594	0.132246	0.966119	-0.359917	1.85544	0.173152	0.99992	-0.584603	0.515551	2.51305	0.112907	0.94215	0.361993	2.152	0.142385	0.967449	0.359562	1.91855	0.166017	0.999962	0.165713	0.387064	0.533847	0.999969
Fzd3	frizzled homolog 3 (Drosophila)	14	65201026	65262463	-1	D1	ENSMUSG00000007989	FALSE		6	0.921116	4.32232	-0.181538	4.32232	2.19751	0.138234	0.974222	-0.349569	8.49291	0.00356534	0.255856	0.272996	4.32232	2.51138	0.113027	0.94215	0.281452	2.90669	0.0882129	0.842474	0.38716	4.23125	0.0396863	0.999962	0.0261368	0.00210422	0.963412	0.999969
Rab35	RAB35, member RAS oncogene family	5	115631929	115647736	1	F	ENSMUSG00000029518	FALSE		8	0.610553	6.10134	-0.120845	6.10134	2.18326	0.139519	0.975339	0.0461368	0.308592	0.578546	0.99992	-0.183052	6.10134	2.51119	0.11304	0.94215	-0.231699	0.718882	0.396511	0.999629	-0.00646775	0.036205	0.849093	0.999962	0.0189629	0.130212	0.718213	0.999969
Stard4	StAR-related lipid transfer (START) domain containing 4	18	33199355	33213862	-1	B1	ENSMUSG00000024378	FALSE		10	0.539141	4.51455	-0.150129	4.51455	1.02553	0.31121	0.99992	0.126995	0.720057	0.396125	0.99992	-0.334736	4.51455	2.51037	0.113099	0.94215	-0.430234	4.94979	0.0260938	0.558329	-0.352741	4.01857	0.0450019	0.999962	-0.128221	1.07384	0.300079	0.999969
Nudt19	nudix (nucleoside diphosphate linked moiety X)-type motif 19	7	35547185	35556304	-1	B2	ENSMUSG00000034875	FALSE		2	0.69188	5.32293	0.0238319	5.32293	0.0982774	0.753907	0.99992	0.032058	0.177339	0.67367	0.99992	-0.170448	5.32293	2.5094	0.113169	0.942339	-0.205338	0.429325	0.51232	0.999629	-0.12097	0.194303	0.659359	0.999962	0.0370435	0.0264972	0.870692	0.999969
Pygm	muscle glycogen phosphorylase	19	6384399	6398459	1	A	ENSMUSG00000032648	FALSE		9	0.720717	4.27703	0.192647	4.27703	2.65945	0.102936	0.923174	0.152192	1.65517	0.198256	0.99992	-0.271068	4.27703	2.50033	0.113822	0.944111	0.196944	0.681443	0.40909	0.999629	-0.025268	0.00713003	0.932707	0.999962	0.144231	0.405348	0.52434	0.999969
Vps33a	vacuolar protein sorting 33A (yeast)	5	123528764	123573015	-1	F	ENSMUSG00000029434	FALSE		0	-0.441504	6.59506	0.0207319	6.59506	0.0862252	0.769032	0.99992	-0.161566	5.07511	0.0242717	0.614819	0.159036	6.59506	2.49995	0.11385	0.944111	0.167111	0.278543	0.597658	0.999629	-0.0272298	0.0607826	0.805263	0.999962	0.0790736	1.11902	0.29013	0.999969
Islr	immunoglobulin superfamily containing leucine-rich repeat	9	58156265	58159221	-1	B	ENSMUSG00000037206	FALSE		18	0.542637	2.38352	0.23709	2.38352	0.762107	0.38267	0.99992	0.351277	1.57657	0.209256	0.99992	-0.624061	2.38352	2.4982	0.113976	0.944111	0.0936077	1.22337	0.2687	0.999629	0.0752316	0.739794	0.389727	0.999962	-0.162266	0.0438288	0.834173	0.999969
Cadps2	Ca2+-dependent activator protein for secretion 2	6	23262773	23839421	-1	A3.1	ENSMUSG00000017978	FALSE		39	0.931848	5.48025	0.0807064	5.48025	0.359007	0.549058	0.99992	-0.169506	1.6611	0.197455	0.99992	-0.301848	5.48025	2.49811	0.113983	0.944111	0.188172	0.605753	0.436391	0.999629	0.202251	0.689162	0.406449	0.999962	-0.181066	0.362788	0.546962	0.999969
Kcnc1	potassium voltage gated channel, Shaw-related subfamily, member 1	7	46396497	46438375	1	B3	ENSMUSG00000058975	FALSE		9	0.818779	7.04335	0.111423	7.04335	1.79971	0.179748	0.99992	0.0411211	0.245055	0.620578	0.99992	-0.187214	7.04335	2.49745	0.11403	0.944259	0.129989	0.235296	0.627624	0.999629	0.112434	0.124533	0.724169	0.999962	-0.266116	1.61335	0.204022	0.999969
Abhd8	abhydrolase domain containing 8	8	71456700	71463657	-1	B3.3	ENSMUSG00000007950	FALSE		38	0.602431	7.22804	0.145425	7.22804	4.17745	0.0409652	0.73189	0.0462399	0.424277	0.514811	0.99992	-0.158626	7.22804	2.49255	0.114387	0.945599	0.0723433	0.0386452	0.844153	0.999629	-0.00246801	0.0033534	0.953821	0.999962	-0.00720367	0.0143171	0.904757	0.999969
Ccnd2	cyclin D2	6	127125779	127151048	-1	F3	ENSMUSG00000000184	FALSE	OVERLAP	3	0.818994	5.87436	-0.44908	5.87436	11.2856	0.000781118	0.101233	-0.144237	1.25109	0.263344	0.99992	0.295128	5.87436	2.49075	0.114517	0.945599	-0.479215	6.39933	0.0114164	0.397155	-0.240738	1.69369	0.193116	0.999962	-0.137595	0.0171537	0.895797	0.999969
Fndc4	fibronectin type III domain containing 4	5	31292255	31295877	-1	B1	ENSMUSG00000038552	FALSE		9	0.638686	5.76022	0.279999	5.76022	9.97109	0.00159017	0.162445	-0.0535476	0.376851	0.539293	0.99992	-0.198676	5.76022	2.48105	0.115226	0.947371	0.274057	2.27564	0.131421	0.946558	0.104484	0.067513	0.794993	0.999962	0.169032	0.573119	0.449022	0.999969
Cisd3	CDGSH iron sulfur domain 3	11	97685826	97688621	1	D	ENSMUSG00000078695	FALSE		46	0.743056	3.28558	0.087309	3.28558	0.258213	0.61135	0.99992	0.451813	6.76803	0.00928054	0.410728	-0.38771	3.28558	2.48079	0.115245	0.947371	-0.0671575	0.0414589	0.838655	0.999629	-0.119659	0.244427	0.621027	0.999962	-0.0178372	0.203166	0.652177	0.999969
Zfand2a	zinc finger, AN1-type domain 2A	5	139471211	139484549	-1	G2	ENSMUSG00000053581	FALSE		0	-0.7109	4.96612	-0.0277942	4.96612	0.0864729	0.76871	0.99992	-0.175547	3.31593	0.0686113	0.836768	0.211924	4.96612	2.47883	0.115388	0.947371	0.270091	1.08837	0.296834	0.999629	0.188184	0.512238	0.474172	0.999962	0.0227738	0.00697004	0.933465	0.999969
Trak2	trafficking protein, kinesin binding 2	1	58900449	58973430	-1	C1.3	ENSMUSG00000026028	FALSE		1	0.347628	7.94455	0.202678	7.94455	4.02066	0.0449462	0.748462	0.193826	3.38558	0.0657691	0.832501	-0.22907	7.94455	2.47861	0.115404	0.947371	0.352581	3.33146	0.0679664	0.783129	0.354163	3.04841	0.0808161	0.999962	0.266645	2.69888	0.100419	0.999969
Pik3cd	phosphatidylinositol 3-kinase catalytic delta polypeptide	4	149649168	149702571	-1	E2	ENSMUSG00000039936	FALSE		8	0.696002	4.12395	-0.304064	4.12395	5.71884	0.0167838	0.523859	0.107658	0.749092	0.386764	0.99992	-0.282016	4.12395	2.47671	0.115544	0.947371	-0.454485	6.28975	0.0121438	0.400331	-0.298908	2.69869	0.100431	0.999962	-0.201198	1.98796	0.158554	0.999969
Aff1	AF4/FMR2 family, member 1	5	103692374	103855322	1	E5	ENSMUSG00000029313	FALSE		31	0.358	4.55028	-0.236026	4.55028	4.13108	0.0421025	0.735804	-0.139641	1.50159	0.220427	0.99992	0.257699	4.55028	2.47643	0.115565	0.947371	-0.367426	2.68375	0.101377	0.88182	-0.266079	1.34614	0.245954	0.999962	0.0859203	0.185734	0.666491	0.999969
Tigd2	tigger transposable element derived 2	6	59208870	59212033	1	B3	ENSMUSG00000049232	FALSE		6	0.579789	3.26441	-0.107861	3.26441	0.881212	0.34787	0.99992	-0.112446	0.951661	0.329297	0.99992	0.255438	3.26441	2.47139	0.115936	0.947704	-0.00541523	0.000181573	0.989249	0.999629	-0.122928	0.103209	0.748012	0.999962	0.0397558	0.0135252	0.907416	0.999969
Pkp1	plakophilin 1	1	135871395	135919207	-1	E4	ENSMUSG00000026413	FALSE		2	0.779928	-1.03833	-1.74847	-1.03833	7.2468	0.00710275	0.357667	-3.07481	16.84	4.06671e-05	0.0138465	1.56435	-1.03833	2.47054	0.115998	0.947704	-0.225204	0.52631	0.468162	0.999629	-0.0858703	0.000500694	0.982148	0.999962	-0.368577	4.15636	0.0414784	0.999969
Sdk2	sidekick homolog 2 (chicken)	11	113776374	114067046	-1	E2	ENSMUSG00000041592	FALSE		2	0.609572	4.57471	-0.181954	4.57471	2.07941	0.149298	0.983557	-0.374566	8.32127	0.00391834	0.264159	0.286484	4.57471	2.46861	0.11614	0.947704	0.200574	1.04956	0.305608	0.999629	0.315192	2.28256	0.130836	0.999962	-0.214778	1.21977	0.269405	0.999969
Tcea1	transcription elongation factor A (SII) 1	1	4857814	4897909	1	A1	ENSMUSG00000033813	FALSE		1	0.466903	6.32595	-0.0428832	6.32595	0.582088	0.445495	0.99992	-0.0732215	1.69105	0.193463	0.99992	0.124918	6.32595	2.46853	0.116146	0.947704	0.0755127	0.0289403	0.864917	0.999629	0.02542	0.0031971	0.954909	0.999962	0.0795254	0.0321221	0.85776	0.999969
Sec24a	Sec24 related gene family, member A (S. cerevisiae)	11	51692264	51763634	-1	B1.3	ENSMUSG00000036391	FALSE		2	0.341538	4.63086	-0.157951	4.63086	1.13075	0.287616	0.99992	0.179875	1.45772	0.227294	0.99992	-0.332143	4.63086	2.46839	0.116157	0.947704	-0.289672	2.07867	0.14937	0.974584	-0.192238	0.867382	0.351681	0.999962	-0.320376	3.98872	0.0458058	0.999969
Pth1r	parathyroid hormone 1 receptor	9	110722088	110743686	-1	F2	ENSMUSG00000032492	FALSE		0	0.498383	1.72347	0.26614	1.72347	2.0631	0.150903	0.984427	0.213007	1.31933	0.250711	0.99992	-0.410798	1.72347	2.4682	0.116171	0.947704	0.109608	0.116156	0.733241	0.999629	0.0509251	0.0303719	0.861649	0.999962	0.215288	0.607137	0.435868	0.999969
Ifrd2	interferon-related developmental regulator 2	9	107587718	107593038	1	F1	ENSMUSG00000010048	FALSE		4	0.597138	2.78009	0.0667144	2.78009	0.214565	0.643212	0.99992	0.228835	2.51418	0.112827	0.94215	-0.319781	2.78009	2.4648	0.116423	0.948585	0.0694698	0.175502	0.675267	0.999629	0.219164	0.666279	0.414352	0.999962	0.0606233	0.055846	0.813186	0.999969
Rps15	ribosomal protein S15	10	80292453	80294114	1	C1	ENSMUSG00000063457	FALSE		34	0.506727	7.42425	0.131289	7.42425	2.04859	0.152347	0.986744	0.254035	7.6527	0.00566873	0.319758	-0.201752	7.42425	2.46347	0.116521	0.948969	0.0300055	0.0529417	0.818021	0.999629	-0.0293837	0.112802	0.736977	0.999962	0.255106	0.876398	0.34919	0.999969
Maats1	MYCBP-associated, testis expressed 1	16	38297754	38342143	-1	B3	ENSMUSG00000022805	FALSE		7	0.908068	1.19542	0.37985	1.19542	1.52455	0.216933	0.99992	0.12508	0.174277	0.676339	0.99992	0.670628	1.19542	2.46253	0.116591	0.948969	0.13566	0.377724	0.538824	0.999629	-0.0692789	0.129236	0.719225	0.999962	0.113964	0.661329	0.416091	0.999969
Satb1	special AT-rich sequence binding protein 1	17	51736187	51833290	-1	C	ENSMUSG00000023927	FALSE		2	0.882043	5.28917	0.00696886	5.28917	0.00201432	0.964202	0.99992	-0.156671	1.00049	0.317192	0.99992	-0.345398	5.28917	2.46142	0.116674	0.948993	-0.0687963	0.366654	0.544834	0.999629	-0.00720183	0.0561989	0.812608	0.999962	0.0286509	0.147988	0.700465	0.999969
Pid1	phosphotyrosine interaction domain containing 1	1	84036296	84364180	-1	C5	ENSMUSG00000045658	FALSE		36	0.615031	4.77649	0.102879	4.77649	1.02612	0.311072	0.99992	0.0438781	0.182711	0.669053	0.99992	-0.226461	4.77649	2.46024	0.116761	0.948993	0.274212	1.1007	0.294113	0.999629	0.294842	1.30484	0.25333	0.999962	-0.194718	0.966828	0.325472	0.999969
Akna	AT-hook transcription factor	4	63367125	63403354	-1	C1	ENSMUSG00000039158	FALSE		7	0.74609	2.48015	-0.0563695	2.48015	0.109659	0.740532	0.99992	-0.0783776	0.21095	0.646024	0.99992	0.374368	2.48015	2.4574	0.116973	0.949019	-0.0226736	0.00558424	0.940431	0.999629	-0.098015	0.126028	0.722587	0.999962	-0.0250434	0.0130932	0.908901	0.999969
Gm12396	predicted gene 12396	4	40775133	40775725	-1	A5	ENSMUSG00000056412	FALSE		11	0.402586	0.831344	-1.08229	0.831344	3.77002	0.052179	0.784656	-0.371665	0.477269	0.489662	0.99992	1.22071	0.831344	2.45717	0.116989	0.949019	0.12051	0.625977	0.428835	0.999629	0.155585	1.01299	0.314188	0.999962	-0.181552	1.59267	0.206945	0.999969
Casc1	cancer susceptibility candidate 1	6	145174834	145210970	-1	G3	ENSMUSG00000043541	FALSE		7	0.896163	0.588409	0.0935592	0.588409	0.0978978	0.754367	0.99992	0.0159756	0.00303406	0.956073	0.99992	0.648084	0.588409	2.45618	0.117063	0.949019	0.0455332	0.0325378	0.856852	0.999629	-0.136947	0.353138	0.552342	0.999962	0.083585	0.429846	0.512065	0.999969
Cstf2t	cleavage stimulation factor, 3' pre-RNA subunit 2, tau	19	31082841	31086590	1	C1	ENSMUSG00000053536	FALSE		0	-0.244026	6.21559	-0.129208	6.21559	4.53069	0.0332922	0.685682	-0.0332361	0.299639	0.584109	0.99992	0.134471	6.21559	2.45534	0.117126	0.949019	-0.547509	3.14035	0.0763776	0.810071	-0.507283	2.67145	0.102163	0.999962	-0.227122	0.463858	0.495827	0.999969
Gimap6	GTPase, IMAP family member 6	6	48701582	48708225	-1	B2.3	ENSMUSG00000047867	FALSE		24	0.526393	1.26896	0.270161	1.26896	1.23945	0.265578	0.99992	0.176288	0.542029	0.461593	0.99992	-0.539736	1.26896	2.45533	0.117127	0.949019	0.564048	4.94888	0.0261076	0.558329	0.528261	4.01322	0.045145	0.999962	0.419367	2.76558	0.0963117	0.999969
Inpp5j	inositol polyphosphate 5-phosphatase J	11	3494375	3504821	-1	A1	ENSMUSG00000034570	FALSE		6	0.332967	5.91549	0.0275629	5.91549	0.121975	0.726902	0.99992	0.0601479	0.578357	0.446957	0.99992	-0.174248	5.91549	2.45515	0.11714	0.949019	0.133972	0.508214	0.475913	0.999629	0.332184	1.99953	0.157348	0.999962	-0.174025	0.690775	0.405901	0.999969
Parp3	poly (ADP-ribose) polymerase family, member 3	9	106470322	106476949	-1	F1	ENSMUSG00000023249	FALSE		31	0.666353	2.87191	-0.3547	2.87191	4.31081	0.0378709	0.711225	-0.116113	0.462878	0.496282	0.99992	0.375143	2.87191	2.4547	0.117174	0.949019	-0.304991	1.55131	0.212943	0.999629	-0.198452	0.614295	0.433175	0.999962	0.014387	0.306004	0.580143	0.999969
Ndufaf2	NADH dehydrogenase (ubiquinone) 1 alpha subcomplex, assembly factor 2	13	108052590	108158625	-1	D2.1	ENSMUSG00000068184	FALSE		27	0.476579	3.04104	0.042378	3.04104	0.101796	0.749685	0.99992	0.169252	1.62356	0.202596	0.99992	-0.294166	3.04104	2.45354	0.11726	0.949019	-0.0601512	0.036509	0.848468	0.999629	0.0590207	0.038385	0.844672	0.999962	-0.02352	0.00472793	0.945181	0.999969
Camk2g	calcium/calmodulin-dependent protein kinase II gamma	14	20734875	20794088	-1	A3	ENSMUSG00000021820	FALSE		39	0.832058	7.03197	0.0415801	7.03197	0.181918	0.66973	0.99992	-0.0783259	0.626501	0.428642	0.99992	-0.218944	7.03197	2.45347	0.117265	0.949019	-0.00499967	0.0526515	0.818512	0.999629	-0.0201172	0.111742	0.738169	0.999962	-0.0390944	0.00218164	0.962746	0.999969
Scn5a	sodium channel, voltage-gated, type V, alpha	9	119483408	119579016	-1	F3	ENSMUSG00000032511	FALSE		1	0.800111	3.89929	-0.0305586	3.89929	0.0212673	0.884053	0.99992	0.0601431	0.0803106	0.776877	0.99992	0.469705	3.89929	2.45204	0.117372	0.949019	-0.0658417	1.16939	0.279527	0.999629	-0.264857	4.46664	0.0345629	0.999962	-0.242333	2.21961	0.136267	0.999969
Serpinf1	serine (or cysteine) peptidase inhibitor, clade F, member 1	11	75409769	75422701	-1	B5	ENSMUSG00000000753	FALSE		1	0.51337	2.33781	0.920413	2.33781	8.4049	0.0037421	0.260121	0.661868	4.03189	0.0446478	0.747851	-0.694618	2.33781	2.45139	0.117421	0.949019	0.114344	1.66503	0.196926	0.999629	-0.00464777	0.0724314	0.787829	0.999962	-0.0917592	0.295607	0.58665	0.999969
Fkbp7	FK506 binding protein 7	2	76663044	76673116	-1	C3	ENSMUSG00000002732	FALSE		23	0.537979	0.649336	0.302281	0.649336	1.82131	0.177158	0.99992	0.315451	1.9666	0.160809	0.996619	-0.494179	0.649336	2.44556	0.117858	0.949792	0.0580691	0.0195768	0.888725	0.999629	-0.107448	0.0931858	0.760166	0.999962	0.0349437	0.00499338	0.943665	0.999969
Atp5d	ATP synthase, H+ transporting, mitochondrial F1 complex, delta subunit	10	80138632	80145818	1	C1	ENSMUSG00000003072	FALSE		25	0.355344	6.76408	0.1181	6.76408	2.87782	0.0898077	0.893128	0.0818436	1.38034	0.240043	0.99992	-0.152665	6.76408	2.44325	0.118032	0.950082	0.0759032	0.043057	0.835618	0.999629	0.0568433	0.00901531	0.924355	0.999962	0.096216	0.210141	0.646657	0.999969
Cacng4	calcium channel, voltage-dependent, gamma subunit 4	11	107732357	107794557	-1	E1	ENSMUSG00000020723	FALSE		4	0.777586	6.6415	-0.122594	6.6415	1.99051	0.158288	0.993937	0.0594288	0.468005	0.493906	0.99992	0.194773	6.6415	2.44284	0.118062	0.950101	-0.209038	0.797858	0.371734	0.999629	-0.0568441	0.0803787	0.776785	0.999962	0.110027	0.800567	0.370924	0.999969
Kbtbd11	kelch repeat and BTB (POZ) domain containing 11	8	15011025	15033333	1	A1.1	ENSMUSG00000055675	FALSE		3	0.720361	6.81602	-0.221849	6.81602	7.54707	0.00601076	0.326931	-0.0576723	0.50944	0.475381	0.99992	0.179673	6.81602	2.4419	0.118133	0.950316	-0.383673	2.92638	0.0871426	0.841424	-0.159538	0.4529	0.500961	0.999962	-0.047601	0.0140469	0.905656	0.999969
2700060E02Rik	RIKEN cDNA 2700060E02 gene	14	19811402	19823823	-1	A3	ENSMUSG00000021807	FALSE		1	0.41349	5.17595	0.118677	5.17595	1.5989	0.20606	0.99992	0.208078	4.91076	0.0266898	0.640202	-0.20808	5.17595	2.43892	0.118358	0.950892	-0.244002	1.083	0.298026	0.999629	-0.163068	0.510409	0.474962	0.999962	-0.309135	1.691	0.193469	0.999969
Aktip	thymoma viral proto-oncogene 1 interacting protein	8	91112041	91134465	-1	C4	ENSMUSG00000031667	FALSE		37	0.778346	6.54269	0.073414	6.54269	1.36066	0.243422	0.99992	0.0984847	2.4451	0.117892	0.949792	-0.138849	6.54269	2.43474	0.118674	0.951268	0.108358	0.162726	0.686659	0.999629	0.0743461	0.0798179	0.777544	0.999962	-0.143881	0.141001	0.707288	0.999969
4930451C15Rik	RIKEN cDNA 4930451C15 gene	16	17544465	17561247	-1	A3	ENSMUSG00000022759	FALSE		7	0.917615	0.586897	0.464696	0.586897	1.66573	0.196831	0.99992	-0.296132	0.695318	0.404362	0.99992	0.77576	0.586897	2.43432	0.118705	0.951268	0.155697	0.741104	0.389307	0.999629	0.00470495	0.0218559	0.882471	0.999962	0.135314	0.799558	0.371226	0.999969
Pycr1	pyrroline-5-carboxylate reductase 1	11	120635712	120643769	-1	E2	ENSMUSG00000025140	FALSE		0	-0.171422	0.142005	-0.189297	0.142005	0.455221	0.499866	0.99992	-0.356962	1.58445	0.20812	0.99992	0.620721	0.142005	2.43392	0.118735	0.951268	-0.0592213	0.0840584	0.771871	0.999629	-0.123782	0.160753	0.688465	0.999962	0.233361	0.491462	0.483276	0.999969
Arhgap22	Rho GTPase activating protein 22	14	33214026	33369934	1	B	ENSMUSG00000063506	FALSE		27	0.611597	2.47198	0.0455566	2.47198	0.0526789	0.818466	0.99992	0.317808	2.54988	0.110302	0.934215	-0.430851	2.47198	2.43392	0.118735	0.951268	-0.199504	0.425424	0.514243	0.999629	-0.0786359	0.0518364	0.819898	0.999962	-0.175179	0.265207	0.606566	0.999969
Cdh8	cadherin 8	8	99024471	99416471	-1	D1	ENSMUSG00000036510	FALSE		4	0.605221	5.97801	-0.100256	5.97801	1.70083	0.192179	0.99992	-0.0963334	1.55696	0.212111	0.99992	0.172068	5.97801	2.43389	0.118738	0.951268	-0.00403993	0.00414561	0.948663	0.999629	0.0676075	0.11182	0.738082	0.999962	0.227719	0.69555	0.404283	0.999969
Iqcg	IQ motif containing G	16	33015385	33056218	-1	B3	ENSMUSG00000035578	FALSE		7	0.691634	1.83644	-0.0232999	1.83644	0.00989081	0.920779	0.99992	0.120511	0.265097	0.60664	0.99992	0.51477	1.83644	2.43334	0.11878	0.951268	-0.0782085	0.556088	0.455841	0.999629	-0.264604	2.06699	0.150519	0.999962	0.0981379	0.0999887	0.751843	0.999969
Gm13688	predicted gene 13688	2	80602733	80603340	1	C3	ENSMUSG00000083284	FALSE		0	0.137508	-0.241086	0.625535	-0.241086	1.70614	0.191486	0.99992	0.313983	0.417205	0.518335	0.99992	-1.05327	-0.241086	2.43282	0.118819	0.951268	0.0407228	0.156629	0.692279	0.999629	-0.0246685	0.00331017	0.95412	0.999962	0.320052	3.58532	0.0582924	0.999969
Fmod	fibromodulin	1	134037254	134048277	1	E4	ENSMUSG00000041559	FALSE		46	0.943384	2.33035	0.140899	2.33035	0.100687	0.751007	0.99992	0.82744	3.62158	0.0570347	0.805027	-0.990478	2.33035	2.43249	0.118844	0.951268	-0.144338	1.25485	0.262627	0.999629	-0.273879	3.36189	0.0667216	0.999962	-0.13644	0.296326	0.586195	0.999969
Fkbp5	FK506 binding protein 5	17	28399095	28517524	-1	A3.3	ENSMUSG00000024222	FALSE		0	0.0188566	5.87904	-0.123657	5.87904	1.28412	0.257134	0.99992	-0.142929	1.80711	0.178855	0.99992	0.235861	5.87904	2.43211	0.118873	0.951268	0.0972763	0.601209	0.438117	0.999629	0.120175	0.546804	0.459627	0.999962	0.0823579	1.45317	0.228019	0.999969
Sik2	salt inducible kinase 2	9	50892801	51009073	-1	A5.3	ENSMUSG00000037112	FALSE		28	0.886291	5.37026	-0.127964	5.37026	1.12349	0.289167	0.99992	-0.119749	0.98259	0.32156	0.99992	0.274699	5.37026	2.43207	0.118876	0.951268	0.0919773	0.259725	0.610309	0.999629	0.13682	0.918996	0.337739	0.999962	-0.0539077	0.0175992	0.894461	0.999969
Dpy19l3	dpy-19-like 3 (C. elegans)	7	35685165	35754454	-1	B2	ENSMUSG00000043671	FALSE		4	0.771003	6.32359	-0.174693	6.32359	3.42695	0.0641405	0.828787	-0.0450524	0.235298	0.627623	0.99992	0.209262	6.32359	2.43173	0.118902	0.951268	0.0529821	0.172105	0.678248	0.999629	0.24609	1.34116	0.246829	0.999962	0.109629	0.159858	0.689287	0.999969
Erbb2ip	Erbb2 interacting protein	13	103818787	103920514	-1	D1	ENSMUSG00000021709	FALSE		41	0.798598	7.08453	-0.00605746	7.08453	0.00599386	0.938289	0.99992	-0.0700634	0.754078	0.385188	0.99992	0.173262	7.08453	2.42611	0.119329	0.951999	-0.000546651	0.0374756	0.8465	0.999629	-0.0938834	0.0881476	0.766545	0.999962	0.197543	1.43888	0.230321	0.999969
Ptpdc1	protein tyrosine phosphatase domain containing 1	13	48577873	48625573	-1	A5	ENSMUSG00000038042	FALSE		13	0.762279	5.19937	0.0700127	5.19937	0.524943	0.468741	0.99992	-0.0420797	0.197709	0.656576	0.99992	0.210421	5.19937	2.42521	0.119397	0.952284	0.1416	0.320868	0.571086	0.999629	-0.0319034	0.0180105	0.893242	0.999962	0.12611	0.0943407	0.75873	0.999969
Clec4a2	C-type lectin domain family 4, member a2	6	123106428	123143999	1	F2	ENSMUSG00000030148	FALSE		19	0.329302	-1.04764	0.236252	-1.04764	0.201637	0.653403	0.99992	-0.0212096	0.00171215	0.966994	0.99992	1.13104	-1.04764	2.42133	0.119694	0.952574	0.172948	0.398306	0.527966	0.999629	0.0650418	0.0484106	0.825852	0.999962	-0.121571	0.25393	0.614321	0.999969
Sp6	trans-acting transcription factor 6	11	97013394	97024734	1	D	ENSMUSG00000038560	FALSE		0	0.306471	0.642397	1.16071	0.642397	6.18228	0.0129036	0.47316	0.892523	3.67361	0.0552803	0.79817	-0.989361	0.642397	2.42015	0.119784	0.952714	0.292984	3.77832	0.0519207	0.728097	0.134994	0.9198	0.337527	0.999962	0.580427	10.1699	0.00142748	0.39728
Galt	galactose-1-phosphate uridyl transferase	4	41755228	41758695	1	A5	ENSMUSG00000036073	FALSE		3	0.524036	4.48196	0.0252398	4.48196	0.0317708	0.858532	0.99992	0.238179	2.82863	0.0925974	0.897472	-0.315691	4.48196	2.42002	0.119793	0.952714	-0.226996	0.902264	0.342175	0.999629	-0.023112	0.00878249	0.925336	0.999962	0.208062	0.903013	0.341975	0.999969
D030055H07Rik	RIKEN cDNA D030055H07 gene	9	106148687	106160201	1	F1	ENSMUSG00000086296	FALSE		44	0.699656	0.447506	-1.24108	0.447506	10.0997	0.00148297	0.156654	-0.225686	0.350249	0.553972	0.99992	0.848633	0.447506	2.41967	0.11982	0.952714	-0.455006	4.92602	0.0264551	0.558363	-0.273737	1.57376	0.209662	0.999962	-0.111317	0.51325	0.473735	0.999969
Fam43a	family with sequence similarity 43, member A	16	30599723	30602797	1	B2	ENSMUSG00000046546	FALSE		0	0.240854	2.94059	0.301356	2.94059	3.81089	0.0509204	0.778163	0.139685	0.813008	0.367233	0.99992	-0.33939	2.94059	2.41859	0.119902	0.952898	0.359414	1.96019	0.161493	0.990307	0.286753	1.10889	0.292324	0.999962	0.283046	1.35646	0.244153	0.999969
Dkkl1	dickkopf-like 1	7	45207525	45211883	-1	B3	ENSMUSG00000030792	FALSE		2	0.954999	1.35086	-0.470723	1.35086	1.33366	0.248155	0.99992	-0.416026	1.13481	0.286752	0.99992	-0.879096	1.35086	2.41686	0.120035	0.953075	-0.170587	1.13154	0.287447	0.999629	-0.0470205	0.242731	0.622241	0.999962	-0.144521	0.484275	0.486492	0.999969
Exph5	exophilin 5	9	53301670	53377514	1	A5.3	ENSMUSG00000034584	FALSE		5	0.813819	2.38495	0.133794	2.38495	0.260247	0.60995	0.99992	-0.232438	0.804999	0.369603	0.99992	-0.569406	2.38495	2.4161	0.120094	0.953198	0.134557	0.526635	0.468025	0.999629	0.197929	1.44297	0.229659	0.999962	-0.0791575	0.249173	0.617658	0.999969
Mettl21a	methyltransferase like 21A	1	64606473	64617242	-1	C2	ENSMUSG00000025956	FALSE		14	0.504391	2.92365	0.12675	2.92365	0.772198	0.379538	0.99992	-0.325471	4.68332	0.0304568	0.667161	0.322733	2.92365	2.41112	0.120476	0.95411	0.343272	1.55784	0.211981	0.999629	0.185388	0.376779	0.539332	0.999962	0.22272	0.50506	0.477285	0.999969
Nek2	NIMA (never in mitosis gene a)-related expressed kinase 2	1	191821444	191833050	1	H6	ENSMUSG00000026622	FALSE		3	0.558549	1.16946	-0.189925	1.16946	0.625022	0.429187	0.99992	-0.328278	1.71644	0.190152	0.99992	0.538297	1.16946	2.41077	0.120503	0.95411	0.000175179	0.00113475	0.973127	0.999629	0.030525	0.01567	0.900381	0.999962	0.488275	3.71121	0.0540483	0.999969
Uap1l1	UDP-N-acteylglucosamine pyrophosphorylase 1-like 1	2	25359889	25365682	-1	A3	ENSMUSG00000026956	FALSE		2	0.369049	2.45011	-0.124323	2.45011	0.43809	0.508046	0.99992	0.371664	3.94078	0.0471288	0.760178	-0.411747	2.45011	2.40871	0.120662	0.954129	-0.432204	4.29907	0.0381331	0.6417	-0.414665	4.30576	0.0379835	0.999962	0.0118329	0.142943	0.705373	0.999969
Slc48a1	solute carrier family 48 (heme transporter), member 1	15	97784355	97792692	1	F1	ENSMUSG00000081534	FALSE		25	0.684041	6.69813	0.0616198	6.69813	0.895151	0.344085	0.99992	0.0607528	0.852947	0.35572	0.99992	-0.1436	6.69813	2.40795	0.12072	0.954129	-0.0561104	0.00804043	0.928551	0.999629	-0.0814147	0.0420579	0.837509	0.999962	0.316637	0.918964	0.337747	0.999969
Isca1	iron-sulfur cluster assembly 1 homolog (S. cerevisiae)	13	59755409	59769810	-1	B2	ENSMUSG00000044792	FALSE		19	0.567505	6.4628	-0.252483	6.4628	2.1851	0.139352	0.975339	-0.401146	5.13172	0.0234924	0.608682	0.377627	6.4628	2.40792	0.120722	0.954129	-0.169622	1.65893	0.197748	0.999629	-0.0941697	0.387595	0.533566	0.999962	-0.183096	1.76274	0.184283	0.999969
Apba3	amyloid beta (A4) precursor protein-binding, family A, member 3	10	81268172	81273246	1	C1	ENSMUSG00000004931	FALSE		0	0.0409901	3.58495	0.246716	3.58495	4.67779	0.030555	0.667963	0.163361	2.04623	0.152583	0.986942	-0.249676	3.58495	2.40687	0.120804	0.954172	0.389578	1.70515	0.191616	0.999629	0.332472	1.22192	0.268984	0.999962	0.145777	0.280396	0.596442	0.999969
Gm9770	predicted gene 9770	10	130412499	130413312	1	D3	ENSMUSG00000040540	FALSE		15	0.375757	1.01215	0.573058	1.01215	0.749231	0.38672	0.99992	0.976465	2.20342	0.137705	0.973471	-1.39649	1.01215	2.40407	0.12102	0.955136	0.300111	1.31135	0.252151	0.999629	0.439674	2.52379	0.112141	0.999962	0.264556	1.23636	0.266174	0.999969
Ttc12	tetratricopeptide repeat domain 12	9	49436963	49486225	-1	A5.3	ENSMUSG00000040219	FALSE		20	0.430403	2.08304	-0.358076	2.08304	2.4128	0.120347	0.95411	-0.0312823	0.0183658	0.8922	0.99992	0.500481	2.08304	2.40365	0.121053	0.955222	-0.309309	1.86595	0.17194	0.994829	-0.314962	2.22876	0.135463	0.999962	-0.131876	0.0282153	0.866604	0.999969
Slc36a1	solute carrier family 36 (proton/amino acid symporter), member 1	11	55204350	55236330	1	B1.3	ENSMUSG00000020261	FALSE		2	0.827841	5.56554	0.0180452	5.56554	0.041772	0.838055	0.99992	-0.164276	3.33746	0.0677191	0.836768	-0.194275	5.56554	2.40193	0.121185	0.955328	0.244581	2.00309	0.156979	0.981478	0.411498	4.30218	0.0380635	0.999962	0.0074974	0.013445	0.90769	0.999969
Bub1b	budding uninhibited by benzimidazoles 1 homolog, beta (S. cerevisiae)	2	118598211	118641591	1	E5	ENSMUSG00000040084	FALSE		19	0.604245	-0.477174	-0.577649	-0.477174	1.7978	0.179978	0.99992	-0.307893	0.516019	0.472545	0.99992	0.93634	-0.477174	2.40101	0.121257	0.955328	-0.315656	2.06723	0.150495	0.974818	-0.244584	1.17325	0.278734	0.999962	-0.0672872	0.0401733	0.841142	0.999969
Iqub	IQ motif and ubiquitin domain containing	6	24444865	24515067	-1	A3.1	ENSMUSG00000046192	FALSE		19	0.667519	1.84624	-0.192979	1.84624	0.902179	0.342198	0.99992	-0.156378	0.604984	0.436683	0.99992	0.442173	1.84624	2.40072	0.121279	0.955328	-0.131499	0.255213	0.613428	0.999629	-0.163325	0.377616	0.538882	0.999962	-0.0532246	0.0461503	0.829903	0.999969
Npr3	natriuretic peptide receptor 3	15	11839896	11905674	-1	A1	ENSMUSG00000022206	FALSE		9	0.758608	2.00733	0.19628	2.00733	0.597034	0.439712	0.99992	0.0450264	0.0312598	0.859662	0.99992	-0.564174	2.00733	2.39794	0.121495	0.955583	0.0185023	0.000616441	0.980192	0.999629	-0.078374	0.156953	0.691977	0.999962	-0.356377	4.5527	0.0328669	0.999969
Itga4	integrin alpha 4	2	79255426	79333123	1	C3	ENSMUSG00000027009	FALSE		2	0.709749	1.4872	-0.104924	1.4872	0.270074	0.603282	0.99992	-0.0354606	0.0307373	0.860828	0.99992	-0.448555	1.4872	2.39517	0.12171	0.956237	-0.200614	0.585779	0.444056	0.999629	-0.151787	0.359564	0.548749	0.999962	-0.308163	1.09924	0.294433	0.999969
Prdx5	peroxiredoxin 5	19	6906697	6910106	-1	A	ENSMUSG00000024953	FALSE		25	0.76931	6.62513	-0.0191894	6.62513	0.0849225	0.770734	0.99992	0.049397	0.562358	0.453312	0.99992	-0.145094	6.62513	2.39369	0.121826	0.956237	-0.350689	1.80226	0.179439	0.999629	-0.334997	1.60269	0.205522	0.999962	-0.0708401	0.0396701	0.842127	0.999969
Plscr4	phospholipid scramblase 4	9	92457378	92493510	1	E3.3	ENSMUSG00000032377	FALSE		1	0.721225	1.45382	0.724876	1.45382	10.3899	0.00126704	0.142877	0.415287	3.28766	0.0698023	0.841666	-0.491292	1.45382	2.39264	0.121908	0.956404	0.228076	1.14221	0.285186	0.999629	0.0424348	0.0425452	0.836584	0.999962	-0.00411687	0.00107464	0.973849	0.999969
Lrrc8d	leucine rich repeat containing 8D	5	105699969	105832436	1	E5	ENSMUSG00000046079	FALSE		19	0.631465	5.14371	-0.0959467	5.14371	1.37731	0.240561	0.99992	-0.0586132	0.512943	0.473867	0.99992	0.17872	5.14371	2.39061	0.122066	0.957298	-0.228711	0.556135	0.455822	0.999629	-0.234469	0.61855	0.431587	0.999962	0.143268	0.189871	0.663024	0.999969
Klc2	kinesin light chain 2	19	5107746	5118560	-1	A	ENSMUSG00000024862	FALSE		39	0.870784	7.23517	-0.0138795	7.23517	0.0370662	0.84733	0.99992	-0.0106623	0.022317	0.881247	0.99992	-0.156809	7.23517	2.38884	0.122204	0.957743	-0.136539	0.399102	0.527553	0.999629	-0.0482811	0.0999626	0.751875	0.999962	-0.181454	0.567485	0.45126	0.999969
Fam13c	family with sequence similarity 13, member C	10	70440668	70558731	1	B5.3	ENSMUSG00000043259	FALSE		36	0.539427	5.71703	-0.0116187	5.71703	0.027737	0.867729	0.99992	0.0243331	0.121871	0.727015	0.99992	-0.154272	5.71703	2.38848	0.122233	0.957743	-0.134748	0.221229	0.638105	0.999629	0.123914	0.178844	0.672369	0.999962	-0.355324	1.58392	0.208197	0.999969
Dock10	dedicator of cytokinesis 10	1	80501073	80758553	-1	C5	ENSMUSG00000038608	FALSE		1	0.613679	6.39952	0.150257	6.39952	2.3804	0.122866	0.957887	-0.130894	1.8369	0.175314	0.99992	0.212154	6.39952	2.38583	0.12244	0.957887	0.293197	2.02805	0.154419	0.977436	0.176916	0.63476	0.425615	0.999962	0.271837	2.47526	0.11565	0.999969
Prkd2	protein kinase D2	7	16842902	16870461	1	A2	ENSMUSG00000041187	FALSE		0	-0.0135829	1.56619	0.184297	1.56619	0.924668	0.336252	0.99992	0.289372	2.28381	0.130731	0.96396	-0.417436	1.56619	2.38522	0.122487	0.957887	0.074107	0.0444622	0.832996	0.999629	0.197333	0.386257	0.534274	0.999962	-0.184091	0.348232	0.555116	0.999969
Cpne4	copine IV	9	104547286	105034544	1	F1	ENSMUSG00000032564	FALSE		39	0.769393	5.3001	-0.0178844	5.3001	0.0258884	0.872173	0.99992	-0.212641	3.49549	0.0615363	0.821777	-0.247457	5.3001	2.38457	0.122539	0.957887	0.0817223	0.0598569	0.806722	0.999629	0.13053	0.282023	0.595378	0.999962	-0.33189	4.40952	0.0357388	0.999969
Stc1	stanniocalcin 1	14	69029289	69041401	1	D2	ENSMUSG00000014813	FALSE		46	0.666467	2.59289	0.201131	2.59289	1.45603	0.227563	0.99992	0.190171	1.29685	0.25479	0.99992	-0.364897	2.59289	2.38202	0.122739	0.957887	-0.00349848	0.000513653	0.981918	0.999629	-0.0658134	0.0643118	0.799806	0.999962	-0.281999	1.09734	0.294851	0.999969
Kcne1l	potassium voltage-gated channel, Isk-related family, member 1-like, pseudogene	X	142304752	142306294	-1	F2	ENSMUSG00000090122	FALSE		40	0.604573	2.07198	-0.0565091	2.07198	0.077171	0.781168	0.99992	-0.0142144	0.00500841	0.943581	0.99992	0.444457	2.07198	2.38101	0.122818	0.957887	0.169571	0.464809	0.495385	0.999629	0.130804	0.324187	0.569102	0.999962	-0.0758307	0.0760153	0.782772	0.999969
Pon2	paraoxonase 2	6	5264147	5298455	-1	A1	ENSMUSG00000032667	FALSE		1	0.4549	4.5939	0.919098	4.5939	6.01191	0.0142096	0.491573	0.848719	5.15118	0.0232306	0.606947	-0.761813	4.5939	2.37998	0.122899	0.957887	0.29493	0.650121	0.42007	0.999629	0.161872	0.157581	0.691393	0.999962	0.0771623	0.187785	0.664767	0.999969
Nek5	NIMA (never in mitosis gene a)-related expressed kinase 5	8	22073616	22125053	-1	A2	ENSMUSG00000037738	FALSE		7	0.824911	-0.489933	0.16291	-0.489933	0.126317	0.722281	0.99992	-0.104437	0.0524906	0.818785	0.99992	0.990982	-0.489933	2.3783	0.123032	0.958125	0.125179	0.252058	0.61563	0.999629	-0.059988	0.0764211	0.782207	0.999962	-0.00909529	0.0121281	0.912308	0.999969
Tctn2	tectonic family member 2	5	124598749	124627738	1	F	ENSMUSG00000029386	FALSE		7	0.681194	4.21112	0.0675653	4.21112	0.475655	0.490397	0.99992	-0.0323007	0.107943	0.742499	0.99992	0.212428	4.21112	2.37705	0.12313	0.958516	0.202404	0.560043	0.454243	0.999629	-0.0102185	0.00447622	0.946658	0.999962	0.0274368	0.0207373	0.885497	0.999969
Sparcl1	SPARC-like 1	5	104079111	104114088	-1	E5	ENSMUSG00000029309	FALSE		9	0.891805	10.1643	0.108461	10.1643	1.46121	0.226738	0.99992	0.00708546	0.00623986	0.937038	0.99992	-0.197306	10.1643	2.37646	0.123176	0.958516	0.267009	1.32599	0.24952	0.999629	0.193966	0.6196	0.431196	0.999962	0.159933	0.516386	0.472388	0.999969
Sergef	secretion regulating guanine nucleotide exchange factor	7	46443168	46639807	-1	B3	ENSMUSG00000030839	FALSE		45	0.47573	3.80067	0.192522	3.80067	2.74838	0.0973531	0.909942	0.0993901	0.728926	0.393231	0.99992	-0.250148	3.80067	2.3757	0.123236	0.958516	-0.0134479	2.49086e-05	0.996018	0.999629	-0.0653047	0.0500372	0.822999	0.999962	-0.128495	0.21932	0.639559	0.999969
Pcna-ps2	proliferating cell nuclear antigen pseudogene 2	19	9283238	9284494	1	A	ENSMUSG00000067608	FALSE		5	0.368497	-0.352133	0.168075	-0.352133	0.040741	0.840039	0.99992	0.743688	0.821044	0.364875	0.99992	-1.83747	-0.352133	2.3726	0.123481	0.958516	-0.115882	2.02761	0.154463	0.977436	-0.160548	2.31652	0.128006	0.999962	-0.186078	2.51145	0.113022	0.999969
Ttll6	tubulin tyrosine ligase-like family, member 6	11	96133786	96165451	1	D	ENSMUSG00000038756	FALSE		7	0.858238	-0.0467568	0.0572066	-0.0467568	0.0195153	0.888899	0.99992	-0.0948904	0.0559731	0.812978	0.99992	0.878084	-0.0467568	2.37227	0.123507	0.958516	0.0182558	0.00788275	0.929253	0.999629	-0.136089	0.416923	0.518477	0.999962	0.0444166	0.0548662	0.814802	0.999969
Avpi1	arginine vasopressin-induced 1	19	42123273	42129059	-1	C3	ENSMUSG00000018821	FALSE		2	0.647335	3.4551	-0.0485441	3.4551	0.163818	0.685665	0.99992	0.134789	1.26481	0.260743	0.99992	-0.261222	3.4551	2.37004	0.123684	0.958516	-0.422745	2.50894	0.113202	0.914329	-0.356872	1.77077	0.183286	0.999962	-0.0740299	0.24297	0.622069	0.999969
Slc30a1	solute carrier family 30 (zinc transporter), member 1	1	191906767	191913247	1	H6	ENSMUSG00000037434	FALSE		4	0.649868	5.3171	-0.120589	5.3171	2.87678	0.0898653	0.893128	-0.0757476	1.1324	0.287264	0.99992	0.154792	5.3171	2.36953	0.123724	0.958516	-0.205139	0.341377	0.559036	0.999629	-0.142629	0.163856	0.685631	0.999962	0.0388104	0.0142418	0.905007	0.999969
Adra1b	adrenergic receptor, alpha 1b	11	43774606	43901210	-1	B1.1	ENSMUSG00000050541	FALSE		9	0.745675	2.47632	0.223417	2.47632	1.32727	0.249291	0.99992	-0.202931	1.08231	0.298182	0.99992	-0.433889	2.47632	2.3695	0.123726	0.958516	0.12008	0.187711	0.664829	0.999629	0.00604573	9.35614e-07	0.999228	0.999962	0.120823	0.182181	0.669505	0.999969
Camk4	calcium/calmodulin-dependent protein kinase IV	18	32939041	33195767	1	B1	ENSMUSG00000038128	FALSE		21	0.389309	8.58144	-0.0741011	8.58144	0.348674	0.554864	0.99992	-0.255259	4.29833	0.0381498	0.713621	0.271201	8.58144	2.36894	0.123771	0.958516	0.348617	3.75066	0.0527868	0.731734	0.439113	6.28131	0.0122018	0.853754	0.186459	0.501166	0.478988	0.999969
Nckap5	NCK-associated protein 5	1	125913620	126830799	-1	E3	ENSMUSG00000049690	FALSE		1	0.658115	1.66526	0.0918512	1.66526	0.258872	0.610896	0.99992	0.0107734	0.00351966	0.952692	0.99992	0.390836	1.66526	2.36774	0.123866	0.958516	0.155834	0.221845	0.637637	0.999629	-0.0709649	0.0969745	0.755491	0.999962	0.034939	0.0103263	0.919059	0.999969
Lynx1	Ly6/neurotoxin 1	15	74747856	74752979	-1	D3	ENSMUSG00000022594	FALSE		32	0.382248	7.8925	0.139368	7.8925	1.41344	0.234486	0.99992	-0.055636	0.203556	0.651866	0.99992	-0.259746	7.8925	2.36731	0.1239	0.958516	-0.028771	0.0221312	0.881739	0.999629	0.0453722	0.00483416	0.944569	0.999962	0.272739	3.10767	0.0779246	0.999969
Timp2	tissue inhibitor of metalloproteinase 2	11	118301069	118355740	-1	E2	ENSMUSG00000017466	FALSE		1	0.909509	8.13803	0.0254091	8.13803	0.063143	0.801596	0.99992	-0.0303227	0.0955563	0.757229	0.99992	0.217375	8.13803	2.36663	0.123955	0.958516	0.0966767	0.000339748	0.985294	0.999629	-0.122655	0.775314	0.378578	0.999962	0.0146411	0.732996	0.391914	0.999969
Mctp1	multiple C2 domains, transmembrane 1	13	76384535	77031810	1	C1	ENSMUSG00000021596	FALSE		4	0.835028	7.41807	-0.221136	7.41807	3.71985	0.0537692	0.792591	-0.0936905	0.702455	0.40196	0.99992	0.25121	7.41807	2.36503	0.124082	0.958516	0.0142115	0.0181614	0.892798	0.999629	0.155577	0.601712	0.437926	0.999962	0.234606	2.15475	0.142129	0.999969
Mfsd4	major facilitator superfamily domain containing 4	1	132022806	132068062	-1	E4	ENSMUSG00000059149	FALSE		2	0.906503	3.84733	-0.20036	3.84733	0.862996	0.352902	0.99992	-0.259566	1.51207	0.218824	0.99992	-0.468149	3.84733	2.36491	0.124091	0.958516	-0.0831117	0.657153	0.417567	0.999629	-0.00816403	0.209753	0.646961	0.999962	-0.101352	0.26295	0.6081	0.999969
Stxbp2	syntaxin binding protein 2	8	3630955	3643644	1	A1.1	ENSMUSG00000004626	FALSE		7	0.316538	4.22876	0.00307436	4.22876	0.000273151	0.986814	0.99992	-0.0750346	0.184759	0.667315	0.99992	0.393259	4.22876	2.36198	0.124324	0.958516	0.609152	17.9789	2.23372e-05	0.00697726	0.630488	17.8843	2.34754e-05	0.0169868	0.00261599	0.689615	0.406295	0.999969
Ddi2	DNA-damage inducible protein 2	4	141677549	141723419	-1	E1	ENSMUSG00000078515	FALSE		8	0.662603	5.23164	-0.044632	5.23164	0.419586	0.517143	0.99992	0.033756	0.239597	0.624497	0.99992	-0.149875	5.23164	2.36123	0.124384	0.958516	-0.287375	0.781563	0.376664	0.999629	-0.0188181	0.000434019	0.983379	0.999962	-0.0605994	0.149363	0.699145	0.999969
Nr2e1	nuclear receptor subfamily 2, group E, member 1	10	42561963	42583632	-1	B2	ENSMUSG00000019803	FALSE		11	0.504689	3.70367	-0.0284975	3.70367	0.0509726	0.821379	0.99992	-0.0455429	0.132024	0.716342	0.99992	0.275092	3.70367	2.36057	0.124437	0.958748	0.0567525	0.0447459	0.832472	0.999629	0.0882358	0.156651	0.692259	0.999962	-0.0704035	0.112535	0.737276	0.999969
Calml4	calmodulin-like 4	9	62858104	62875918	1	B	ENSMUSG00000032246	FALSE		49	0.938834	0.361832	0.0215114	0.361832	0.0016535	0.967564	0.99992	0.00828083	0.000250346	0.987376	0.99992	1.14006	0.361832	2.35792	0.124648	0.95899	0.00631046	0.203492	0.651917	0.999629	-0.182041	1.64129	0.200149	0.999962	-0.00273235	0.560033	0.454247	0.999969
Lsp1	lymphocyte specific 1	7	142460809	142494867	1	F5	ENSMUSG00000018819	FALSE		2	0.863556	1.76203	-0.354096	1.76203	2.42968	0.119057	0.951268	-0.11465	0.272495	0.601663	0.99992	-0.488368	1.76203	2.3579	0.12465	0.95899	-0.186716	0.561602	0.453615	0.999629	0.0596635	0.0832385	0.772956	0.999962	-0.268251	2.42879	0.119125	0.999969
Rgs22	regulator of G-protein signalling 22	15	36009479	36140400	-1	B3.1	ENSMUSG00000037627	FALSE		7	0.895349	1.35775	0.35517	1.35775	1.26355	0.26098	0.99992	0.0833542	0.0723529	0.787941	0.99992	0.662307	1.35775	2.35769	0.124667	0.95899	0.099713	0.113542	0.736147	0.999629	-0.130608	0.440368	0.506945	0.999962	0.143388	0.377945	0.538705	0.999969
Gstm7	glutathione S-transferase, mu 7	3	107926334	107931817	-1	F2.3	ENSMUSG00000004035	FALSE		27	0.373838	4.23693	-0.24183	4.23693	0.393006	0.530723	0.99992	0.971566	6.39645	0.0114349	0.448876	-0.82194	4.23693	2.35519	0.124866	0.959165	-0.314893	7.75659	0.00535169	0.259898	-0.189304	2.65108	0.10348	0.999962	-0.646066	33.7122	6.38979e-09	4.62365e-05
Adamts3	a disintegrin-like and metallopeptidase (reprolysin type) with thrombospondin type 1 motif, 3	5	89673841	89883334	-1	E1	ENSMUSG00000043635	FALSE		4	0.713778	5.98147	-0.374117	5.98147	6.62167	0.0100745	0.430931	-0.246131	3.00303	0.0831088	0.879855	0.310375	5.98147	2.35404	0.124959	0.959451	-0.0882999	0.386615	0.534084	0.999629	0.0675018	0.546134	0.459902	0.999962	0.1075	1.20263	0.272797	0.999969
Nup35	nucleoporin 35	2	80617236	80658906	1	C3	ENSMUSG00000026999	FALSE		0	0.226528	3.5652	0.178805	3.5652	0.895304	0.344044	0.99992	-0.023155	0.0153717	0.901329	0.99992	-0.409687	3.5652	2.34873	0.125385	0.960601	0.026737	0.000262645	0.98707	0.999629	-0.0309467	0.00992652	0.920637	0.999962	0.421062	5.19457	0.0226575	0.999969
Pln	phospholamban	10	53337686	53345999	1	B3	ENSMUSG00000038583	FALSE		2	0.415034	0.180823	0.159292	0.180823	0.306398	0.579899	0.99992	0.0265602	0.00849414	0.926568	0.99992	-0.628071	0.180823	2.3482	0.125428	0.960759	-0.33257	2.0581	0.151399	0.975815	-0.314135	1.79846	0.179899	0.999962	0.159263	0.20784	0.648465	0.999969
Mt2	metallothionein 2	8	94172618	94173567	1	C5	ENSMUSG00000031762	FALSE		13	0.650796	5.44148	-0.038466	5.44148	0.0583981	0.809046	0.99992	-0.0535735	0.111248	0.738728	0.99992	0.347247	5.44148	2.34403	0.125764	0.961506	0.105292	0.0519602	0.819687	0.999629	-0.0271465	0.0456294	0.830851	0.999962	0.269161	1.11347	0.291329	0.999969
Gabbr2	gamma-aminobutyric acid (GABA) B receptor, 2	4	46662318	46991873	-1	B1	ENSMUSG00000039809	FALSE		2	0.82098	6.94327	-0.0577991	6.94327	0.23283	0.629433	0.99992	-0.216675	3.11252	0.0776928	0.85917	-0.26043	6.94327	2.34344	0.125811	0.961506	-0.0726324	0.071553	0.789089	0.999629	0.00604499	0.00432066	0.947591	0.999962	-0.143535	0.360764	0.548082	0.999969
Necab1	N-terminal EF-hand calcium binding protein 1	4	14952245	15149794	-1	A2	ENSMUSG00000040536	FALSE		30	0.605726	7.13786	-0.0843211	7.13786	1.57152	0.209987	0.99992	-0.237307	12.8327	0.000340615	0.0598711	0.144443	7.13786	2.34128	0.125986	0.961506	0.0567896	0.12696	0.721605	0.999629	0.098411	0.268328	0.604456	0.999962	-0.116102	0.0973129	0.755078	0.999969
Nyap1	neuronal tyrosine-phosphorylated phosphoinositide 3-kinase adaptor 1	5	137730883	137741607	-1	G2	ENSMUSG00000045348	FALSE		25	0.538359	6.09864	0.0200364	6.09864	0.109184	0.741076	0.99992	0.0851419	1.96863	0.160594	0.996619	-0.131167	6.09864	2.34013	0.126079	0.961506	-0.152417	0.189284	0.663513	0.999629	-0.0714575	0.0409519	0.839631	0.999962	-0.0936379	0.068719	0.793211	0.999969
9230110C19Rik	RIKEN cDNA 9230110C19 gene	9	8021672	8042823	-1	A1	ENSMUSG00000053070	FALSE		16	0.447053	2.63658	0.0342266	2.63658	0.0497771	0.823452	0.99992	-0.291801	3.54792	0.05962	0.815696	0.332859	2.63658	2.33995	0.126094	0.961506	0.470189	2.97446	0.0845884	0.834112	0.425389	2.36735	0.123897	0.999962	0.149366	0.303567	0.581655	0.999969
Kcnab1	potassium voltage-gated channel, shaker-related subfamily, beta member 1	3	65109384	65378223	1	E1	ENSMUSG00000027827	FALSE		4	0.854271	8.27733	-0.17623	8.27733	2.50435	0.113532	0.943881	-0.127371	1.34767	0.245686	0.99992	0.246248	8.27733	2.33963	0.126119	0.961506	-0.0103325	0.00665202	0.934997	0.999629	0.180551	0.716952	0.397146	0.999962	0.195597	1.70613	0.191488	0.999969
Phldb2	pleckstrin homology-like domain, family B, member 2	16	45746243	45953598	-1	B5	ENSMUSG00000033149	FALSE		18	0.545131	2.45187	0.11469	2.45187	0.511219	0.474612	0.99992	0.348328	4.70917	0.0300022	0.662551	-0.346233	2.45187	2.33934	0.126143	0.961506	-0.127746	0.137094	0.711188	0.999629	-0.157299	0.249336	0.617543	0.999962	-0.242029	0.471632	0.492237	0.999969
Cmtm8	CKLF-like MARVEL transmembrane domain containing 8	9	114789345	114844152	-1	F3	ENSMUSG00000041012	FALSE		7	0.759356	-0.354434	0.16461	-0.354434	0.226889	0.63384	0.99992	-0.337951	0.873817	0.349901	0.99992	0.757621	-0.354434	2.33753	0.12629	0.961506	0.0866526	0.0691348	0.792601	0.999629	-0.118668	0.273154	0.601224	0.999962	-0.0617079	0.144819	0.703537	0.999969
Scnn1a	sodium channel, nonvoltage-gated 1 alpha	6	125320659	125344943	1	F3	ENSMUSG00000030340	FALSE		19	0.571976	1.29666	0.0793622	1.29666	0.123884	0.724859	0.99992	-0.308493	1.83796	0.17519	0.99992	0.489552	1.29666	2.33731	0.126307	0.961506	0.102397	0.153538	0.695177	0.999629	-0.0679343	0.0642726	0.799866	0.999962	0.308841	1.99182	0.158151	0.999969
Ccdc170	coiled-coil domain containing 170	10	4482502	4562231	1	A1	ENSMUSG00000019767	FALSE		7	0.766061	-0.518628	0.191248	-0.518628	0.184585	0.667462	0.99992	-0.467047	0.995086	0.318502	0.99992	0.973084	-0.518628	2.33648	0.126374	0.961506	-0.0575771	0.0549051	0.814738	0.999629	-0.180496	0.740284	0.38957	0.999962	-0.0484878	0.012361	0.911474	0.999969
Trpc6	transient receptor potential cation channel, subfamily C, member 6	9	8544196	8680565	1	A1	ENSMUSG00000031997	FALSE		5	0.539247	2.25414	-0.0959775	2.25414	0.318204	0.572689	0.99992	-0.324184	3.4749	0.0623064	0.821777	0.371473	2.25414	2.33603	0.126412	0.961506	0.170831	0.386484	0.534153	0.999629	0.183103	0.412584	0.520661	0.999962	-0.22799	0.678145	0.410226	0.999969
Gm4793	predicted gene 4793	1	135584773	135599950	1	E4	ENSMUSG00000054412	FALSE		41	0.658692	0.139352	0.926744	0.139352	8.0253	0.00461285	0.284837	0.635886	3.74349	0.0530137	0.789045	-0.68707	0.139352	2.33568	0.12644	0.961506	0.373051	1.89563	0.168569	0.993393	0.24446	0.73011	0.392847	0.999962	0.201537	0.37071	0.542618	0.999969
Tekt4	tektin 4	17	25471590	25476594	1	A3.3	ENSMUSG00000024175	FALSE		1	0.765708	0.955033	0.42685	0.955033	1.71139	0.190805	0.99992	-0.181076	0.320147	0.571519	0.99992	0.695429	0.955033	2.33544	0.126459	0.961506	0.292614	2.19387	0.138561	0.958529	0.0798104	0.21492	0.642938	0.999962	0.23987	0.129898	0.718538	0.999969
2410066E13Rik	RIKEN cDNA 2410066E13 gene	6	54681772	54700406	1	B3	ENSMUSG00000038065	FALSE		9	0.794735	4.83243	0.151742	4.83243	2.11908	0.145474	0.981035	-0.0137752	0.0173818	0.895111	0.99992	-0.230119	4.83243	2.33501	0.126495	0.961506	0.254827	1.14957	0.283639	0.999629	0.207772	0.602705	0.437548	0.999962	-0.164865	0.290644	0.589808	0.999969
Cxcr4	chemokine (C-X-C motif) receptor 4	1	128588199	128592293	-1	E3	ENSMUSG00000045382	FALSE		19	0.520379	0.192892	-0.0695203	0.192892	0.0556023	0.813587	0.99992	-0.0265171	0.00803653	0.928568	0.99992	0.632483	0.192892	2.33278	0.126676	0.962099	0.0207096	0.00409051	0.949004	0.999629	-0.0361239	0.013941	0.906011	0.999962	-0.050846	0.0624692	0.802635	0.999969
Lrrc7	leucine rich repeat containing 7	3	158084439	158562221	-1	H4	ENSMUSG00000028176	FALSE		6	0.840989	6.06046	-0.180755	6.06046	2.37597	0.123215	0.958516	-0.191992	2.77641	0.0956621	0.906517	0.254301	6.06046	2.33192	0.126746	0.962099	0.112391	0.744801	0.388127	0.999629	0.25935	1.74975	0.185908	0.999962	-0.0189663	0.130499	0.717915	0.999969
Fuom	fucose mutarotase	7	140096770	140102441	-1	F4	ENSMUSG00000025466	FALSE		1	0.406122	3.75522	0.350211	3.75522	8.70681	0.00317023	0.239554	0.227798	3.53432	0.0601109	0.815759	-0.256146	3.75522	2.33134	0.126793	0.962099	0.424647	2.73343	0.0982679	0.872474	0.275113	1.09216	0.295993	0.999962	0.108815	0.125153	0.723511	0.999969
Anks6	ankyrin repeat and sterile alpha motif domain containing 6	4	47015669	47057306	-1	B1	ENSMUSG00000066191	FALSE		35	0.349934	3.594	0.148806	3.594	0.859989	0.353742	0.99992	0.346936	4.66187	0.0308395	0.669099	-0.341053	3.594	2.32996	0.126905	0.962226	-0.268595	1.67592	0.195468	0.999629	-0.256725	1.61718	0.203486	0.999962	0.246647	1.51579	0.218257	0.999969
Azin1	antizyme inhibitor 1	15	38487430	38519266	-1	B3.1	ENSMUSG00000037458	FALSE		2	0.390126	7.18162	-0.101817	7.18162	2.6537	0.103309	0.923579	-0.155238	6.15588	0.0130976	0.475227	0.13494	7.18162	2.32844	0.127029	0.962438	-0.00384152	0.00196019	0.964686	0.999629	0.075874	0.0831255	0.773106	0.999962	0.0658486	0.0889119	0.765565	0.999969
Lmcd1	LIM and cysteine-rich domains 1	6	112273758	112330425	1	E3	ENSMUSG00000057604	FALSE		5	0.681779	1.23465	-0.261201	1.23465	1.31897	0.250777	0.99992	-0.278538	1.50536	0.219849	0.99992	0.490483	1.23465	2.32792	0.127072	0.962438	-0.170104	0.346325	0.556201	0.999629	-0.118126	0.176764	0.674169	0.999962	-0.382039	1.89303	0.16886	0.999969
Anxa8	annexin A8	14	34085981	34100571	1	B	ENSMUSG00000021950	FALSE		14	0.719667	-1.08565	1.49486	-1.08565	6.27574	0.0122402	0.462759	-0.646842	1.04209	0.307335	0.99992	1.27448	-1.08565	2.32718	0.127132	0.962438	0.3637	4.32727	0.0375063	0.634785	0.0781199	0.36788	0.544162	0.999962	0.32825	6.58537	0.010282	0.915308
Zmat4	zinc finger, matrin type 4	8	23636019	24156585	1	A2	ENSMUSG00000037492	FALSE		9	0.77675	4.85465	0.276544	4.85465	4.24814	0.0392934	0.721173	0.0528865	0.157632	0.691346	0.99992	-0.294393	4.85465	2.32467	0.127337	0.962438	0.122498	0.128474	0.720019	0.999629	-0.0458173	0.0666173	0.796327	0.999962	0.148344	0.114645	0.734917	0.999969
Qdpr	quinoid dihydropteridine reductase	5	45434032	45450235	-1	B3	ENSMUSG00000015806	FALSE		31	0.668985	6.51431	-0.2512	6.51431	3.57826	0.0585405	0.810668	-0.203678	2.33578	0.126431	0.961506	0.282315	6.51431	2.32387	0.127402	0.962438	-0.34478	4.84706	0.0276932	0.56368	-0.351228	6.25553	0.0123806	0.853754	0.0543593	0.142602	0.705708	0.999969
Psmc3ip	proteasome (prosome, macropain) 26S subunit, ATPase 3, interacting protein	11	101091823	101095436	-1	D	ENSMUSG00000019303	FALSE		8	0.674902	1.28284	-0.486857	1.28284	5.20478	0.0225249	0.598024	-0.144251	0.465416	0.495104	0.99992	0.458112	1.28284	2.32374	0.127413	0.962438	-0.497104	3.26787	0.0706491	0.794432	-0.346299	1.55407	0.212536	0.999962	-0.0641791	0.0449732	0.832053	0.999969
Ube2cbp	ubiquitin-conjugating enzyme E2C binding protein	9	86307234	86464950	-1	E3.1	ENSMUSG00000032415	FALSE		0	-0.219564	0.837418	0.323179	0.837418	2.37965	0.122925	0.957887	0.349208	2.7606	0.0966123	0.908296	-0.448262	0.837418	2.32219	0.12754	0.962438	0.106	0.07228	0.788046	0.999629	0.0304042	0.00484046	0.944533	0.999962	-0.0248262	0.00877512	0.925367	0.999969
Mthfr	5,10-methylenetetrahydrofolate reductase	4	148039077	148059551	1	E2	ENSMUSG00000029009	FALSE		3	0.60008	4.91091	0.0120359	4.91091	0.0134487	0.907677	0.99992	0.122816	1.39242	0.237997	0.99992	-0.222083	4.91091	2.32188	0.127566	0.962438	-0.149617	0.187194	0.665262	0.999629	0.0192186	0.0408335	0.83986	0.999962	0.192307	0.576723	0.4476	0.999969
Scnm1	sodium channel modifier 1	3	95129536	95134011	-1	F2.1	ENSMUSG00000092607	FALSE		13	0.42808	3.6876	0.196686	3.6876	3.24309	0.0717252	0.847038	0.298887	7.47999	0.00623885	0.332759	-0.234379	3.6876	2.32045	0.127683	0.962438	0.107956	0.128674	0.719811	0.999629	-0.0540739	0.0364163	0.848658	0.999962	0.335469	1.70173	0.192062	0.999969
Ccdc78	coiled-coil domain containing 78	17	25786580	25790513	1	A3.3	ENSMUSG00000071202	FALSE		7	0.88312	-0.134774	-0.130101	-0.134774	0.0605245	0.805669	0.99992	-0.103294	0.0416271	0.838332	0.99992	1.10122	-0.134774	2.32029	0.127696	0.962438	-0.105383	0.414358	0.519766	0.999629	-0.243981	2.06575	0.150641	0.999962	-0.0181576	0.123151	0.725642	0.999969
Gng13	guanine nucleotide binding protein (G protein), gamma 13	17	25717171	25719406	1	A3.3	ENSMUSG00000025739	FALSE		2	0.825729	3.16505	0.00325488	3.16505	0.000532591	0.981588	0.99992	0.0314901	0.048652	0.825426	0.99992	-0.308065	3.16505	2.31864	0.127832	0.962438	-0.169237	0.25295	0.615006	0.999629	-0.0485022	0.0132006	0.908529	0.999962	0.0687604	0.000346557	0.985147	0.999969
Rcl1	RNA terminal phosphate cyclase-like 1	19	29101375	29143843	1	C1	ENSMUSG00000024785	FALSE		8	0.709764	3.85293	-0.222873	3.85293	5.56314	0.0183425	0.548834	-0.0456946	0.234473	0.628227	0.99992	0.203021	3.85293	2.31351	0.128254	0.962709	-0.563845	3.01073	0.0827152	0.831124	-0.478261	2.09911	0.147385	0.999962	-0.15513	0.187536	0.664975	0.999969
Srp54c	signal recognition particle 54C	12	55239326	55263020	1	C1	ENSMUSG00000021020	FALSE		8	0.783105	3.5262	-0.759435	3.5262	23.82	1.0578e-06	0.000802531	-0.0325428	0.0491465	0.824555	0.99992	-0.325384	3.5262	2.31031	0.128519	0.963772	-0.214153	9.96194	0.0015981	0.12863	0.0744106	0.122475	0.726365	0.999962	-0.374163	7.20688	0.00726247	0.816655
Nptx1	neuronal pentraxin 1	11	119538719	119547753	-1	E2	ENSMUSG00000025582	FALSE		2	0.977285	7.14237	-0.207343	7.14237	1.03597	0.308761	0.99992	-0.457536	4.96362	0.0258859	0.633163	-0.439576	7.14237	2.3095	0.128586	0.963772	0.0125932	0.0147096	0.903467	0.999629	0.169663	0.719512	0.396304	0.999962	-0.0480514	0.00176777	0.966463	0.999969
Dlec1	deleted in lung and esophageal cancer 1	9	119102478	119148246	1	F3	ENSMUSG00000038060	FALSE		7	0.834238	1.875	0.198258	1.875	0.709933	0.399466	0.99992	-0.183603	0.645283	0.421804	0.99992	0.497022	1.875	2.30754	0.128748	0.963772	0.184206	1.00607	0.315846	0.999629	0.043109	0.113173	0.73656	0.999962	0.0231991	0.184497	0.667537	0.999969
Rogdi	rogdi homolog (Drosophila)	16	5008730	5013517	-1	A1	ENSMUSG00000022540	FALSE		3	0.684157	6.26582	-0.00523545	6.26582	0.00640073	0.936234	0.99992	0.0531146	0.657986	0.417272	0.99992	-0.142556	6.26582	2.3066	0.128825	0.963772	-0.0918345	0.0596558	0.807041	0.999629	0.0469113	0.0394209	0.842617	0.999962	0.00268808	0.00168389	0.967268	0.999969
Tle2	transducin-like enhancer of split 2, homolog of Drosophila E(spl)	10	81574561	81590845	1	C1	ENSMUSG00000034771	FALSE		1	0.316226	4.16035	0.158828	4.16035	2.52484	0.112066	0.939196	0.234594	5.49794	0.0190389	0.557094	-0.214172	4.16035	2.30642	0.12884	0.963772	0.0538638	0.0238527	0.87726	0.999629	0.0103817	0.000140495	0.990543	0.999962	-0.12698	0.261931	0.608797	0.999969
Ddhd2	DDHD domain containing 2	8	25725324	25754280	-1	A2	ENSMUSG00000061313	FALSE		16	0.486768	6.11307	0.130798	6.11307	2.01394	0.15586	0.992433	0.102993	1.25228	0.263118	0.99992	-0.197263	6.11307	2.30502	0.128956	0.963854	-0.0146816	0.100813	0.750857	0.999629	-0.108205	0.190627	0.662395	0.999962	-0.0917819	0.778683	0.377544	0.999969
Mcm4	minichromosome maintenance deficient 4 homolog (S. cerevisiae)	16	15623897	15637400	-1	A2	ENSMUSG00000022673	FALSE		6	0.511652	3.49918	-0.149328	3.49918	2.07378	0.14985	0.984023	-0.0893454	0.740055	0.389643	0.99992	0.222571	3.49918	2.30494	0.128963	0.963854	-0.377629	0.8169	0.366088	0.999629	-0.322033	0.58585	0.444028	0.999962	-0.0174865	0.00130321	0.971203	0.999969
Tshz3	teashirt zinc finger family member 3	7	36698118	36773545	1	B2	ENSMUSG00000021217	FALSE		2	0.903974	3.60505	-0.101322	3.60505	0.36315	0.546762	0.99992	-0.165402	1.03425	0.309163	0.99992	-0.355547	3.60505	2.30459	0.128992	0.963854	-0.0130025	0.0582603	0.809267	0.999629	0.0878937	0.179885	0.671472	0.999962	-0.0522349	0.353289	0.552257	0.999969
Chst15	carbohydrate (N-acetylgalactosamine 4-sulfate 6-O) sulfotransferase 15	7	132235780	132317228	-1	F3	ENSMUSG00000030930	FALSE		4	0.862847	6.10017	-0.22453	6.10017	4.7944	0.0285524	0.655857	-0.0605343	0.357124	0.550108	0.99992	0.22366	6.10017	2.30073	0.129313	0.963854	-0.147707	0.282809	0.594866	0.999629	0.0359901	0.0262521	0.871286	0.999962	0.105181	0.812338	0.36743	0.999969
Nat1	N-acetyl transferase 1	8	67490758	67492104	1	B3.2	ENSMUSG00000025588	FALSE		5	0.64844	0.761015	-0.736141	0.761015	7.17159	0.00740669	0.366669	-0.172016	0.421259	0.51631	0.99992	0.579439	0.761015	2.30064	0.12932	0.963854	-0.211172	0.590671	0.44216	0.999629	-0.0471679	0.03705	0.847363	0.999962	-0.313471	1.65268	0.198595	0.999969
Gm8707	predicted gene 8707	9	41654303	41655282	1	A5.1	ENSMUSG00000098093	FALSE		8	0.752576	1.52332	-0.557202	1.52332	4.7418	0.0294382	0.658521	-0.178634	0.506675	0.476582	0.99992	-0.573105	1.52332	2.29996	0.129378	0.963854	-0.481718	4.83049	0.0279606	0.565324	-0.306952	2.40198	0.121182	0.999962	-0.0583334	0.0186889	0.891262	0.999969
2610005L07Rik	RIKEN cDNA 2610005L07 gene	8	20267774	20424814	-1	A2	ENSMUSG00000071793	FALSE		23	0.566524	4.33452	0.383578	4.33452	8.93471	0.00279802	0.226493	0.301454	5.64708	0.0174845	0.533719	-0.272968	4.33452	2.29974	0.129396	0.963854	0.312815	1.92795	0.164983	0.992523	0.103328	0.320487	0.571315	0.999962	0.39127	3.26273	0.0708709	0.999969
Lrrk2	leucine-rich repeat kinase 2	15	91673175	91816120	1	E3	ENSMUSG00000036273	FALSE		6	0.799023	6.73314	-0.264466	6.73314	3.93436	0.0473092	0.761094	-0.172923	1.78214	0.181887	0.99992	0.287907	6.73314	2.29854	0.129496	0.963854	0.0462787	0.138386	0.709891	0.999629	0.132937	0.591741	0.441747	0.999962	-0.142325	0.248132	0.618394	0.999969
Tmem181c-ps	transmembrane protein 181C, pseudogene	17	6612646	6621267	-1	A1	ENSMUSG00000093880	FALSE	OVERLAP	14	0.63821	4.11358	2.63994	4.11358	12.9794	0.000314944	0.0569734	1.3596	3.73856	0.0531703	0.790563	-1.40585	4.11358	2.29833	0.129513	0.963854	0.56156	4.59282	0.0321061	0.602088	0.411514	1.74285	0.186778	0.999962	0.0134486	0.00260762	0.959274	0.999969
Higd1b	HIG1 domain family, member 1B	11	102835849	102838040	1	E1	ENSMUSG00000020928	FALSE		2	0.334084	0.399831	0.228419	0.399831	0.84825	0.357048	0.99992	0.284051	1.30398	0.253487	0.99992	-0.529941	0.399831	2.29706	0.129619	0.963854	-0.0189599	0.00208995	0.963537	0.999629	-0.00174075	3.49075e-05	0.995286	0.999962	0.132222	0.128633	0.719854	0.999969
Dnaic2	dynein, axonemal, intermediate chain 2	11	114727408	114757889	1	E2	ENSMUSG00000034706	FALSE		7	0.870089	1.52538	0.252201	1.52538	1.04639	0.306341	0.99992	-0.00710977	0.000847224	0.976779	0.99992	0.522966	1.52538	2.29563	0.129738	0.963854	0.127152	0.362764	0.546975	0.999629	-0.0920258	0.138177	0.7101	0.999962	0.260869	2.23538	0.134884	0.999969
[truncated: 13,345 more rows]
