# Supplementary material for: Striatal transcriptome of a mouse model of ADHD reveals a pattern of synaptic remodeling
Source: PLoS One. 2018 Aug 15;13(8):e0201553. doi: 10.1371/journal.pone.0201553 (PMC6093675; doi:10.1371/journal.pone.0201553)
Supplement: S2 Table — See S1 Table. (XLSX) [file pone.0201553.s002.xlsx]

## Sheet: Table 2
module	modsize	selection.logFC	selection.PValue	selection.FDR	drug.logFC	drug.PValue	drug.FDR	interaction.logFC	interaction.PValue	interaction.FDR	repheno_cor	drug_response_cor	pnd60_cor
ME14	510	377.17	1.50459e-12	2.25688e-10	0.691066	0.418036	0.564913	3.29146	0.0884365	0.563229	0.669743	0.456538	0.423847
ME7	755	11.3516	0.00390581	0.117174	2.50244	0.133234	0.563229	3.24877	0.0903452	0.563229	0.132327	-0.0418772	0.153871
ME46	158	0.263643	0.614645	0.743522	0.232145	0.636462	0.763755	2.03133	0.173302	0.563229	-0.115272	-0.230141	-0.174392
ME0	2463	0.701253	0.414697	0.564913	0.0898292	0.768253	0.853614	1.86763	0.190645	0.563229	-0.15971	-0.0819976	0.24054
ME39	224	0.470267	0.502681	0.633757	8.82209	0.00902296	0.147487	1.72241	0.207899	0.563229	0.0875147	0.0772772	-0.143704
ME38	239	2.2914	0.149595	0.563229	1.29173	0.272467	0.563229	1.31377	0.268567	0.563229	0.137412	0.0344984	0.331755
ME18	453	1.25805	0.278572	0.563229	1.19001	0.291484	0.563229	1.26526	0.27725	0.563229	-0.1722	-0.149859	-0.311442
ME12	579	1.02599	0.326175	0.563229	1.17403	0.294634	0.563229	1.1872	0.292034	0.563229	-0.171238	-0.113979	-0.334457
ME37	257	0.116408	0.737403	0.843798	0.844332	0.371806	0.563229	1.18664	0.292144	0.563229	-0.100315	-0.26713	0.0124479
ME17	479	1.73011	0.206936	0.563229	1.82602	0.195397	0.563229	1.15106	0.299244	0.563229	0.210968	0.276194	-0.1272
ME29	343	1.06436	0.317566	0.563229	0.803182	0.38343	0.563229	1.15015	0.299428	0.563229	-0.162233	-0.10298	0.447078
ME23	368	1.33196	0.265405	0.563229	0.990622	0.334405	0.563229	1.14669	0.300132	0.563229	0.244358	0.00369712	0.286391
ME32	319	1.34012	0.264002	0.563229	3.9312	0.0648385	0.511883	1.11895	0.305854	0.563229	-0.110129	-0.168159	-0.0415707
ME19	448	2.09468	0.167122	0.563229	0.429212	0.521684	0.646716	1.10583	0.308613	0.563229	0.0832589	0.082587	0.24703
ME45	167	1.13541	0.30244	0.563229	1.02578	0.326224	0.563229	1.06479	0.317472	0.563229	-0.182283	-0.114487	-0.176097
ME40	218	1.10745	0.308271	0.563229	0.89496	0.358206	0.563229	1.05017	0.320714	0.563229	0.11805	0.00964219	-0.018681
ME42	200	1.69113	0.211873	0.563229	0.786349	0.388341	0.563229	1.02319	0.326818	0.563229	-0.171829	-0.105179	-0.248375
ME27	360	1.82741	0.195236	0.563229	1.00463	0.331112	0.563229	1.01389	0.328958	0.563229	-0.195078	-0.0638507	-0.119755
ME10	613	2.8612	0.110121	0.563229	1.26572	0.277165	0.563229	1.00057	0.33206	0.563229	-0.289214	-0.210963	-0.0671236
ME11	580	1.50153	0.238169	0.563229	0.761997	0.395616	0.563229	0.992741	0.333904	0.563229	0.148191	0.021969	-0.0198965
ME9	657	0.404722	0.533656	0.656134	1.58633	0.225916	0.563229	0.977886	0.337441	0.563229	0.176062	0.0410348	-0.138785
ME43	184	0.966453	0.340199	0.563229	1.49651	0.238921	0.563229	0.913274	0.353465	0.563229	-0.0690597	-0.0118517	-0.162095
ME30	338	1.16428	0.296578	0.563229	1.10157	0.309517	0.563229	0.898473	0.357289	0.563229	-0.0284442	-0.0708449	-0.200454
ME22	393	1.31239	0.268809	0.563229	1.14195	0.301099	0.563229	0.879867	0.362183	0.563229	0.0327856	-0.0144037	0.157966
ME31	336	0.945497	0.34534	0.563229	0.776973	0.391118	0.563229	0.872516	0.364143	0.563229	-0.163477	-0.105007	0.234723
ME26	362	1.02131	0.327249	0.563229	0.796877	0.385258	0.563229	0.864534	0.36629	0.563229	0.12919	-0.0676331	0.293689
ME47	133	1.72966	0.206991	0.563229	0.175442	0.680889	0.797917	0.858229	0.367998	0.563229	0.22397	0.174514	0.035984
ME2	1799	9.01272	0.00844209	0.147487	8.99488	0.00849462	0.147487	0.764959	0.39472	0.563229	-0.145583	0.0191774	-0.118926
ME20	411	1.14936	0.299589	0.563229	1.14315	0.300854	0.563229	0.74568	0.400607	0.563229	-0.181175	-0.123229	-0.258728
ME6	774	0.500294	0.489546	0.627623	2.2981	0.149039	0.563229	0.741923	0.40177	0.563229	0.119831	0.255599	-0.0480474
ME24	365	1.07505	0.315224	0.563229	0.841493	0.372591	0.563229	0.718126	0.409257	0.564756	0.829827	0.935933	0.224399
ME21	410	2.09835	0.166772	0.563229	0.445957	0.51378	0.642224	0.651392	0.43145	0.577835	0.154039	0.192192	0.232768
ME25	362	0.778773	0.390583	0.563229	0.199613	0.661022	0.78507	0.544324	0.471329	0.614777	-0.303492	-0.340088	0.0907345
ME48	128	3.42032	0.0829591	0.563229	5.58846	0.031063	0.332818	0.470045	0.50278	0.633757	-0.188495	0.00389561	-0.0283506
ME4	945	4.0794	0.0604824	0.50402	0.55721	0.466214	0.613439	0.280019	0.603954	0.736529	-0.232418	0.00175642	-0.0220609
ME33	313	2.50503	0.133047	0.563229	4.19224	0.0573944	0.50402	0.137391	0.71575	0.825865	0.336739	0.318757	-0.00320499
ME44	181	14.2213	0.00167159	0.0835797	0.155981	0.698099	0.811743	0.101258	0.754441	0.850873	-0.525304	-0.369695	-0.0321792
ME28	350	0.92743	0.349862	0.563229	0.519532	0.481441	0.622553	0.0940355	0.763063	0.853614	0.00553692	0.163859	-0.160833
ME5	915	8.35768	0.0106386	0.147487	3.37324	0.0849126	0.563229	0.0700252	0.794679	0.872001	-0.169872	0.0550017	-0.167427
ME16	496	4.89186	0.04188	0.392625	0.111714	0.742542	0.843798	0.0611723	0.807798	0.872001	0.375482	0.216967	-0.0694378
ME13	543	5.29154	0.0352223	0.352223	3.00484	0.10224	0.563229	0.0610061	0.808054	0.872001	0.0988103	-0.115825	0.257625
ME3	1066	8.19168	0.0112942	0.147487	0.00148671	0.96972	0.976228	0.0436865	0.837076	0.896867	-0.374899	-0.138937	-0.0235252
ME8	731	181.375	3.80171e-10	2.85128e-08	0.195005	0.664693	0.78507	0.0376205	0.848648	0.902817	-0.639786	-0.3873	-0.256829
ME34	310	0.0687282	0.796543	0.872001	1.80314	0.198075	0.563229	0.0117821	0.914913	0.959698	-0.338162	-0.406229	0.0912021
ME1	2536	10.6128	0.00494006	0.123501	2.60993	0.125741	0.563229	0.00748916	0.932111	0.961372	0.245719	0.00356666	0.0225874
ME36	264	1.14199	0.301091	0.563229	7.16499	0.0165405	0.190852	0.00719886	0.933436	0.961372	0.118606	0.195603	-0.0891814
ME41	204	8.07121	0.0117989	0.147487	0.0239811	0.87887	0.928384	0.00565266	0.941	0.961372	0.202456	0.0301662	0.303622
ME49	84	0.585184	0.455424	0.604545	0.714587	0.410389	0.564756	0.00543518	0.942144	0.961372	-0.0449034	-0.219736	0.0261327
ME15	498	0.787027	0.388142	0.563229	12.2468	0.00296645	0.111242	0.00376356	0.951842	0.964705	0.0478294	0.0624483	0.0972039
ME35	293	1.71107	0.209329	0.563229	3.29202	0.0884117	0.563229	0.000253191	0.987501	0.987501	-0.271316	-0.162434	0.0490981
