# Supplementary material for: Striatal transcriptome of a mouse model of ADHD reveals a pattern of synaptic remodeling
Source: PLoS One. 2018 Aug 15;13(8):e0201553. doi: 10.1371/journal.pone.0201553 (PMC6093675; doi:10.1371/journal.pone.0201553)
Supplement: S3 Table — DAVID enrichment analysis results for WGCNA modules 8, 14, and 44. These modules’ eigengenes showed significant effects of selection. (XLSX) [file pone.0201553.s003.xlsx]

## Sheet: Module 8 DAVID
Annotation Cluster 1	Enrichment Score: 4.047516397221135
Category	Term	Count	%	PValue	Genes	List Total	Pop Hits	Pop Total	Fold Enrichment	Bonferroni	Benjamini	FDR
UP_KEYWORDS	Mitochondrion	46	9.18164	7.77453e-06	ENSMUSG00000035505, ENSMUSG00000025777, ENSMUSG00000018796, ENSMUSG00000066839, ENSMUSG00000027618, ENSMUSG00000024580, ENSMUSG00000036983, ENSMUSG00000028982, ENSMUSG00000020079, ENSMUSG00000030613, ENSMUSG00000018740, ENSMUSG00000071654, ENSMUSG00000021185, ENSMUSG00000040018, ENSMUSG00000034203, ENSMUSG00000034729, ENSMUSG00000029066, ENSMUSG00000030986, ENSMUSG00000025208, ENSMUSG00000021868,…	482	1058	22680	2.04582	0.00232189	0.000464811	0.0103833
GOTERM_CC_DIRECT	GO:0005739~mitochondrion	67	13.3733	9.01262e-06	ENSMUSG00000035505, ENSMUSG00000021033, ENSMUSG00000029518, ENSMUSG00000027618, ENSMUSG00000038286, ENSMUSG00000028982, ENSMUSG00000020079, ENSMUSG00000064037, ENSMUSG00000018740, ENSMUSG00000071654, ENSMUSG00000034203, ENSMUSG00000034729, ENSMUSG00000030986, ENSMUSG00000032044, ENSMUSG00000029066, ENSMUSG00000025208, ENSMUSG00000021868, ENSMUSG00000053253, ENSMUSG00000028973, ENSMUSG00000025212,…	439	1721	19662	1.74364	0.00345488	0.00115296	0.0124954
UP_KEYWORDS	Transit peptide	28	5.58882	1.44378e-05	ENSMUSG00000035505, ENSMUSG00000066839, ENSMUSG00000027618, ENSMUSG00000036983, ENSMUSG00000024580, ENSMUSG00000020079, ENSMUSG00000030613, ENSMUSG00000021185, ENSMUSG00000029066, ENSMUSG00000025208, ENSMUSG00000021868, ENSMUSG00000063884, ENSMUSG00000025940, ENSMUSG00000028973, ENSMUSG00000019143, ENSMUSG00000003809, ENSMUSG00000021040, ENSMUSG00000019763, ENSMUSG00000030861, ENSMUSG00000047635,…	482	510	22680	2.58335	0.00430762	0.000719228	0.0192817
UP_SEQ_FEATURE	transit peptide:Mitochondrion	24	4.79042	0.00169591	ENSMUSG00000028973, ENSMUSG00000019143, ENSMUSG00000003809, ENSMUSG00000035505, ENSMUSG00000066839, ENSMUSG00000021040, ENSMUSG00000030861, ENSMUSG00000027618, ENSMUSG00000024570, ENSMUSG00000036983, ENSMUSG00000024580, ENSMUSG00000019864, ENSMUSG00000020079, ENSMUSG00000030613, ENSMUSG00000006818, ENSMUSG00000021185, ENSMUSG00000040521, ENSMUSG00000029066, ENSMUSG00000025208, ENSMUSG00000021868,…	426	496	18012	2.04589	0.864133	0.864133	2.70003
GOTERM_CC_DIRECT	GO:0005759~mitochondrial matrix	12	2.39521	0.0033728	ENSMUSG00000003809, ENSMUSG00000034442, ENSMUSG00000019143, ENSMUSG00000030861, ENSMUSG00000040521, ENSMUSG00000027618, ENSMUSG00000024580, ENSMUSG00000021868, ENSMUSG00000036983, ENSMUSG00000020664, ENSMUSG00000068921, ENSMUSG00000020079	439	188	19662	2.85882	0.726743	0.194445	4.57633
Annotation Cluster 2	Enrichment Score: 3.130255971080323
Category	Term	Count	%	PValue	Genes	List Total	Pop Hits	Pop Total	Fold Enrichment	Bonferroni	Benjamini	FDR
GOTERM_BP_DIRECT	GO:0006974~cellular response to DNA damage stimulus	23	4.59082	0.000301288	ENSMUSG00000025077, ENSMUSG00000030166, ENSMUSG00000052139, ENSMUSG00000032512, ENSMUSG00000031536, ENSMUSG00000030528, ENSMUSG00000030641, ENSMUSG00000079109, ENSMUSG00000052934, ENSMUSG00000024947, ENSMUSG00000035958, ENSMUSG00000039994, ENSMUSG00000055401, ENSMUSG00000035486, ENSMUSG00000070520, ENSMUSG00000035726, ENSMUSG00000074194, ENSMUSG00000029387, ENSMUSG00000031446, ENSMUSG00000030322,…	416	420	18082	2.3803	0.447846	0.17961	0.51587
UP_KEYWORDS	DNA damage	18	3.59281	0.00090965	ENSMUSG00000025077, ENSMUSG00000030166, ENSMUSG00000052139, ENSMUSG00000031536, ENSMUSG00000079109, ENSMUSG00000052934, ENSMUSG00000035958, ENSMUSG00000039994, ENSMUSG00000055401, ENSMUSG00000070520, ENSMUSG00000021177, ENSMUSG00000035726, ENSMUSG00000029387, ENSMUSG00000031446, ENSMUSG00000030322, ENSMUSG00000035960, ENSMUSG00000006599, ENSMUSG00000030983	482	336	22680	2.52075	0.238229	0.0297819	1.20814
UP_KEYWORDS	DNA repair	16	3.19361	0.000977512	ENSMUSG00000025077, ENSMUSG00000030166, ENSMUSG00000052139, ENSMUSG00000031536, ENSMUSG00000079109, ENSMUSG00000035958, ENSMUSG00000055401, ENSMUSG00000070520, ENSMUSG00000021177, ENSMUSG00000035726, ENSMUSG00000029387, ENSMUSG00000031446, ENSMUSG00000030322, ENSMUSG00000035960, ENSMUSG00000006599, ENSMUSG00000030983	482	279	22680	2.69843	0.253544	0.0288185	1.29773
GOTERM_BP_DIRECT	GO:0006281~DNA repair	18	3.59281	0.0011246	ENSMUSG00000025077, ENSMUSG00000030166, ENSMUSG00000052139, ENSMUSG00000031536, ENSMUSG00000030528, ENSMUSG00000079109, ENSMUSG00000035958, ENSMUSG00000055401, ENSMUSG00000070520, ENSMUSG00000021177, ENSMUSG00000035726, ENSMUSG00000029387, ENSMUSG00000031446, ENSMUSG00000029191, ENSMUSG00000030322, ENSMUSG00000035960, ENSMUSG00000006599, ENSMUSG00000030983	416	318	18082	2.46036	0.891155	0.358257	1.91281
Annotation Cluster 3	Enrichment Score: 2.4189345629802332
Category	Term	Count	%	PValue	Genes	List Total	Pop Hits	Pop Total	Fold Enrichment	Bonferroni	Benjamini	FDR
GOTERM_BP_DIRECT	GO:0060271~cilium morphogenesis	14	2.79441	0.000155582	ENSMUSG00000038593, ENSMUSG00000021013, ENSMUSG00000002031, ENSMUSG00000014232, ENSMUSG00000031755, ENSMUSG00000084957, ENSMUSG00000001105, ENSMUSG00000025008, ENSMUSG00000040040, ENSMUSG00000024169, ENSMUSG00000037325, ENSMUSG00000001039, ENSMUSG00000035984, ENSMUSG00000060798	416	170	18082	3.57958	0.264111	0.264111	0.266703
GOTERM_BP_DIRECT	GO:0042384~cilium assembly	12	2.39521	0.000191886	ENSMUSG00000031755, ENSMUSG00000014232, ENSMUSG00000084957, ENSMUSG00000001105, ENSMUSG00000040040, ENSMUSG00000024169, ENSMUSG00000021013, ENSMUSG00000037325, ENSMUSG00000001039, ENSMUSG00000060798, ENSMUSG00000035984, ENSMUSG00000002031	416	129	18082	4.04338	0.314936	0.172314	0.328841
UP_KEYWORDS	Cilium	13	2.59481	0.000817469	ENSMUSG00000027676, ENSMUSG00000021013, ENSMUSG00000002031, ENSMUSG00000036188, ENSMUSG00000031755, ENSMUSG00000014232, ENSMUSG00000001105, ENSMUSG00000040040, ENSMUSG00000024169, ENSMUSG00000037325, ENSMUSG00000001039, ENSMUSG00000021318, ENSMUSG00000056698	482	191	22680	3.20262	0.216922	0.030103	1.08633
GOTERM_BP_DIRECT	GO:0007224~smoothened signaling pathway	8	1.59681	0.0011984	ENSMUSG00000014232, ENSMUSG00000001105, ENSMUSG00000025008, ENSMUSG00000040040, ENSMUSG00000037325, ENSMUSG00000001039, ENSMUSG00000021318, ENSMUSG00000002031	416	71	18082	4.89762	0.905906	0.325586	2.03712
GOTERM_BP_DIRECT	GO:0030030~cell projection organization	11	2.19561	0.00258504	ENSMUSG00000031755, ENSMUSG00000014232, ENSMUSG00000001105, ENSMUSG00000025008, ENSMUSG00000038593, ENSMUSG00000040040, ENSMUSG00000021013, ENSMUSG00000037325, ENSMUSG00000002496, ENSMUSG00000001039, ENSMUSG00000060798	416	151	18082	3.16642	0.993914	0.432694	4.34544
UP_KEYWORDS	Cytoskeleton	38	7.58483	0.00263797	ENSMUSG00000028696, ENSMUSG00000025925, ENSMUSG00000031165, ENSMUSG00000040296, ENSMUSG00000027676, ENSMUSG00000006219, ENSMUSG00000031506, ENSMUSG00000026656, ENSMUSG00000021013, ENSMUSG00000045007, ENSMUSG00000019948, ENSMUSG00000001105, ENSMUSG00000022089, ENSMUSG00000001039, ENSMUSG00000052298, ENSMUSG00000020672, ENSMUSG00000036403, ENSMUSG00000038593, ENSMUSG00000024397, ENSMUSG00000028978,…	482	1073	22680	1.6664	0.546063	0.0453959	3.46648
UP_KEYWORDS	Cilium biogenesis/degradation	10	1.99601	0.00305159	ENSMUSG00000031755, ENSMUSG00000014232, ENSMUSG00000001105, ENSMUSG00000025008, ENSMUSG00000038593, ENSMUSG00000040040, ENSMUSG00000021013, ENSMUSG00000037325, ENSMUSG00000001039, ENSMUSG00000060798	482	140	22680	3.361	0.599011	0.0495007	3.99982
GOTERM_CC_DIRECT	GO:0005929~cilium	14	2.79441	0.00523901	ENSMUSG00000027676, ENSMUSG00000021013, ENSMUSG00000002031, ENSMUSG00000036188, ENSMUSG00000031755, ENSMUSG00000014232, ENSMUSG00000001105, ENSMUSG00000040040, ENSMUSG00000024169, ENSMUSG00000037325, ENSMUSG00000020664, ENSMUSG00000001039, ENSMUSG00000021318, ENSMUSG00000056698	439	257	19662	2.43982	0.866955	0.250353	7.02418
UP_KEYWORDS	Cell projection	26	5.18962	0.00566213	ENSMUSG00000027676, ENSMUSG00000040296, ENSMUSG00000021013, ENSMUSG00000051379, ENSMUSG00000014232, ENSMUSG00000001105, ENSMUSG00000040537, ENSMUSG00000001039, ENSMUSG00000021318, ENSMUSG00000052298, ENSMUSG00000038593, ENSMUSG00000024397, ENSMUSG00000024456, ENSMUSG00000020462, ENSMUSG00000036188, ENSMUSG00000002031, ENSMUSG00000031755, ENSMUSG00000040040, ENSMUSG00000024169, ENSMUSG00000021998,…	482	678	22680	1.80443	0.816912	0.0854812	7.30351
GOTERM_CC_DIRECT	GO:0005856~cytoskeleton	38	7.58483	0.0100394	ENSMUSG00000028696, ENSMUSG00000025925, ENSMUSG00000031165, ENSMUSG00000040296, ENSMUSG00000027676, ENSMUSG00000006219, ENSMUSG00000031506, ENSMUSG00000026656, ENSMUSG00000021013, ENSMUSG00000045007, ENSMUSG00000019948, ENSMUSG00000001105, ENSMUSG00000022089, ENSMUSG00000002496, ENSMUSG00000001039, ENSMUSG00000052298, ENSMUSG00000020672, ENSMUSG00000036403, ENSMUSG00000024397, ENSMUSG00000038593,…	439	1113	19662	1.52916	0.979237	0.349823	13.0556
GOTERM_CC_DIRECT	GO:0036064~ciliary basal body	8	1.59681	0.0110612	ENSMUSG00000031755, ENSMUSG00000001105, ENSMUSG00000040040, ENSMUSG00000024169, ENSMUSG00000021013, ENSMUSG00000037325, ENSMUSG00000001039, ENSMUSG00000060798	439	109	19662	3.2872	0.986035	0.321784	14.2917
GOTERM_CC_DIRECT	GO:0072372~primary cilium	5	0.998004	0.0249994	ENSMUSG00000001105, ENSMUSG00000040040, ENSMUSG00000024169, ENSMUSG00000021318, ENSMUSG00000002031	439	50	19662	4.47882	0.99994	0.455351	29.6036
GOTERM_CC_DIRECT	GO:0005813~centrosome	17	3.39321	0.0351298	ENSMUSG00000036403, ENSMUSG00000021013, ENSMUSG00000022833, ENSMUSG00000045007, ENSMUSG00000034303, ENSMUSG00000052934, ENSMUSG00000002031, ENSMUSG00000014232, ENSMUSG00000001105, ENSMUSG00000040040, ENSMUSG00000024169, ENSMUSG00000037443, ENSMUSG00000026024, ENSMUSG00000027285, ENSMUSG00000037325, ENSMUSG00000001039, ENSMUSG00000035960	439	435	19662	1.75034	0.999999	0.533695	39.0942
GOTERM_CC_DIRECT	GO:0042995~cell projection	23	4.59082	0.0774876	ENSMUSG00000038593, ENSMUSG00000024397, ENSMUSG00000027676, ENSMUSG00000040296, ENSMUSG00000021013, ENSMUSG00000024456, ENSMUSG00000051379, ENSMUSG00000020462, ENSMUSG00000002031, ENSMUSG00000036188, ENSMUSG00000031755, ENSMUSG00000014232, ENSMUSG00000001105, ENSMUSG00000040040, ENSMUSG00000021998, ENSMUSG00000022099, ENSMUSG00000079055, ENSMUSG00000040537, ENSMUSG00000037325, ENSMUSG00000001039,…	439	712	19662	1.44681	1	0.682439	67.3161
Annotation Cluster 4	Enrichment Score: 2.0581209371271934
Category	Term	Count	%	PValue	Genes	List Total	Pop Hits	Pop Total	Fold Enrichment	Bonferroni	Benjamini	FDR
UP_KEYWORDS	S-adenosyl-L-methionine	11	2.19561	0.00205657	ENSMUSG00000034442, ENSMUSG00000037134, ENSMUSG00000004127, ENSMUSG00000026707, ENSMUSG00000034639, ENSMUSG00000045662, ENSMUSG00000039620, ENSMUSG00000036983, ENSMUSG00000037085, ENSMUSG00000075232, ENSMUSG00000024019	482	158	22680	3.27591	0.459656	0.0462464	2.71217
UP_KEYWORDS	Methyltransferase	10	1.99601	0.0130623	ENSMUSG00000034442, ENSMUSG00000037134, ENSMUSG00000004127, ENSMUSG00000026707, ENSMUSG00000034639, ENSMUSG00000045662, ENSMUSG00000039620, ENSMUSG00000036983, ENSMUSG00000021951, ENSMUSG00000024019	482	176	22680	2.67352	0.980383	0.163642	16.1057
GOTERM_MF_DIRECT	GO:0008168~methyltransferase activity	10	1.99601	0.0134132	ENSMUSG00000034442, ENSMUSG00000037134, ENSMUSG00000004127, ENSMUSG00000026707, ENSMUSG00000034639, ENSMUSG00000045662, ENSMUSG00000039620, ENSMUSG00000036983, ENSMUSG00000021951, ENSMUSG00000024019	391	168	17446	2.65589	0.999831	0.618935	18.2359
GOTERM_BP_DIRECT	GO:0032259~methylation	10	1.99601	0.0162487	ENSMUSG00000034442, ENSMUSG00000037134, ENSMUSG00000004127, ENSMUSG00000026707, ENSMUSG00000034639, ENSMUSG00000045662, ENSMUSG00000039620, ENSMUSG00000036983, ENSMUSG00000021951, ENSMUSG00000024019	416	169	18082	2.57197	1	0.73956	24.5108
Annotation Cluster 5	Enrichment Score: 1.98275907978226
Category	Term	Count	%	PValue	Genes	List Total	Pop Hits	Pop Total	Fold Enrichment	Bonferroni	Benjamini	FDR
UP_KEYWORDS	Cell division	18	3.59281	0.00262688	ENSMUSG00000028212, ENSMUSG00000025077, ENSMUSG00000024370, ENSMUSG00000025925, ENSMUSG00000052139, ENSMUSG00000026749, ENSMUSG00000035351, ENSMUSG00000074476, ENSMUSG00000039994, ENSMUSG00000053333, ENSMUSG00000035486, ENSMUSG00000024660, ENSMUSG00000022089, ENSMUSG00000003824, ENSMUSG00000027285, ENSMUSG00000079614, ENSMUSG00000056305, ENSMUSG00000066979	482	372	22680	2.2768	0.544551	0.0479659	3.45214
GOTERM_BP_DIRECT	GO:0051301~cell division	18	3.59281	0.00597406	ENSMUSG00000028212, ENSMUSG00000025077, ENSMUSG00000024370, ENSMUSG00000025925, ENSMUSG00000052139, ENSMUSG00000026749, ENSMUSG00000035351, ENSMUSG00000074476, ENSMUSG00000039994, ENSMUSG00000053333, ENSMUSG00000035486, ENSMUSG00000024660, ENSMUSG00000022089, ENSMUSG00000003824, ENSMUSG00000027285, ENSMUSG00000079614, ENSMUSG00000056305, ENSMUSG00000066979	416	374	18082	2.09196	0.999993	0.569834	9.77337
UP_KEYWORDS	Mitosis	13	2.59481	0.00966425	ENSMUSG00000025077, ENSMUSG00000024370, ENSMUSG00000025925, ENSMUSG00000052139, ENSMUSG00000026749, ENSMUSG00000074476, ENSMUSG00000035351, ENSMUSG00000039994, ENSMUSG00000053333, ENSMUSG00000024660, ENSMUSG00000027285, ENSMUSG00000079614, ENSMUSG00000066979	482	259	22680	2.36178	0.945178	0.129136	12.1646
GOTERM_BP_DIRECT	GO:0007067~mitotic nuclear division	14	2.79441	0.0118513	ENSMUSG00000025077, ENSMUSG00000024370, ENSMUSG00000025925, ENSMUSG00000052139, ENSMUSG00000004936, ENSMUSG00000026749, ENSMUSG00000035351, ENSMUSG00000074476, ENSMUSG00000039994, ENSMUSG00000053333, ENSMUSG00000024660, ENSMUSG00000027285, ENSMUSG00000079614, ENSMUSG00000066979	416	277	18082	2.19686	1	0.728953	18.505
UP_KEYWORDS	Cell cycle	23	4.59082	0.0151939	ENSMUSG00000028212, ENSMUSG00000025077, ENSMUSG00000024370, ENSMUSG00000025925, ENSMUSG00000052139, ENSMUSG00000069631, ENSMUSG00000026749, ENSMUSG00000035351, ENSMUSG00000074476, ENSMUSG00000030641, ENSMUSG00000052934, ENSMUSG00000039994, ENSMUSG00000053333, ENSMUSG00000035486, ENSMUSG00000024660, ENSMUSG00000074698, ENSMUSG00000022089, ENSMUSG00000003824, ENSMUSG00000027285, ENSMUSG00000079614,…	482	626	22680	1.72882	0.989723	0.167327	18.4938
GOTERM_BP_DIRECT	GO:0007049~cell cycle	22	4.39122	0.0464658	ENSMUSG00000028212, ENSMUSG00000025077, ENSMUSG00000024370, ENSMUSG00000025925, ENSMUSG00000052139, ENSMUSG00000069631, ENSMUSG00000026749, ENSMUSG00000035351, ENSMUSG00000074476, ENSMUSG00000030641, ENSMUSG00000052934, ENSMUSG00000039994, ENSMUSG00000053333, ENSMUSG00000035486, ENSMUSG00000024660, ENSMUSG00000022089, ENSMUSG00000003824, ENSMUSG00000027285, ENSMUSG00000079614, ENSMUSG00000056305,…	416	614	18082	1.55743	1	0.869802	55.8094
Annotation Cluster 6	Enrichment Score: 1.9340465494049168
Category	Term	Count	%	PValue	Genes	List Total	Pop Hits	Pop Total	Fold Enrichment	Bonferroni	Benjamini	FDR
GOTERM_BP_DIRECT	GO:0007224~smoothened signaling pathway	8	1.59681	0.0011984	ENSMUSG00000014232, ENSMUSG00000001105, ENSMUSG00000025008, ENSMUSG00000040040, ENSMUSG00000037325, ENSMUSG00000001039, ENSMUSG00000021318, ENSMUSG00000002031	416	71	18082	4.89762	0.905906	0.325586	2.03712
GOTERM_BP_DIRECT	GO:1902017~regulation of cilium assembly	4	0.798403	0.00444695	ENSMUSG00000001105, ENSMUSG00000040040, ENSMUSG00000024169, ENSMUSG00000002031	416	15	18082	11.591	0.999847	0.550037	7.36445
GOTERM_CC_DIRECT	GO:0030992~intraciliary transport particle B	4	0.798403	0.0108368	ENSMUSG00000014232, ENSMUSG00000001105, ENSMUSG00000040040, ENSMUSG00000002031	439	21	19662	8.53108	0.984763	0.341903	14.0216
GOTERM_CC_DIRECT	GO:0097546~ciliary base	4	0.798403	0.0157009	ENSMUSG00000014232, ENSMUSG00000001105, ENSMUSG00000040040, ENSMUSG00000002031	439	24	19662	7.46469	0.997705	0.373408	19.7018
GOTERM_BP_DIRECT	GO:0042073~intraciliary transport	4	0.798403	0.0233435	ENSMUSG00000014232, ENSMUSG00000001105, ENSMUSG00000024169, ENSMUSG00000002031	416	27	18082	6.43946	1	0.788144	33.33
GOTERM_CC_DIRECT	GO:0072372~primary cilium	5	0.998004	0.0249994	ENSMUSG00000001105, ENSMUSG00000040040, ENSMUSG00000024169, ENSMUSG00000021318, ENSMUSG00000002031	439	50	19662	4.47882	0.99994	0.455351	29.6036
GOTERM_CC_DIRECT	GO:0031514~motile cilium	6	1.1976	0.054713	ENSMUSG00000031755, ENSMUSG00000001105, ENSMUSG00000040040, ENSMUSG00000024169, ENSMUSG00000060798, ENSMUSG00000002031	439	92	19662	2.92097	1	0.660513	54.1662
Annotation Cluster 7	Enrichment Score: 1.7635260750123394
Category	Term	Count	%	PValue	Genes	List Total	Pop Hits	Pop Total	Fold Enrichment	Bonferroni	Benjamini	FDR
GOTERM_BP_DIRECT	GO:0008589~regulation of smoothened signaling pathway	5	0.998004	0.0014411	ENSMUSG00000038593, ENSMUSG00000040040, ENSMUSG00000024169, ENSMUSG00000060798, ENSMUSG00000036188	416	22	18082	9.87872	0.941718	0.333733	2.44489
GOTERM_CC_DIRECT	GO:0031514~motile cilium	6	1.1976	0.054713	ENSMUSG00000031755, ENSMUSG00000001105, ENSMUSG00000040040, ENSMUSG00000024169, ENSMUSG00000060798, ENSMUSG00000002031	439	92	19662	2.92097	1	0.660513	54.1662
GOTERM_BP_DIRECT	GO:0042733~embryonic digit morphogenesis	5	0.998004	0.0649586	ENSMUSG00000040040, ENSMUSG00000024169, ENSMUSG00000001039, ENSMUSG00000060798, ENSMUSG00000021318	416	66	18082	3.29291	1	0.917731	68.425
Annotation Cluster 8	Enrichment Score: 1.7071920158635296
Category	Term	Count	%	PValue	Genes	List Total	Pop Hits	Pop Total	Fold Enrichment	Bonferroni	Benjamini	FDR
UP_KEYWORDS	mRNA processing	16	3.19361	0.00249128	ENSMUSG00000037958, ENSMUSG00000030216, ENSMUSG00000040383, ENSMUSG00000029279, ENSMUSG00000030204, ENSMUSG00000032469, ENSMUSG00000031590, ENSMUSG00000054309, ENSMUSG00000024019, ENSMUSG00000024604, ENSMUSG00000029227, ENSMUSG00000028902, ENSMUSG00000024007, ENSMUSG00000016921, ENSMUSG00000033732, ENSMUSG00000056305	482	307	22680	2.45232	0.525656	0.0485056	3.27667
GOTERM_BP_DIRECT	GO:0006397~mRNA processing	17	3.39321	0.00329396	ENSMUSG00000037958, ENSMUSG00000030216, ENSMUSG00000040383, ENSMUSG00000029279, ENSMUSG00000030204, ENSMUSG00000032469, ENSMUSG00000031590, ENSMUSG00000054309, ENSMUSG00000024019, ENSMUSG00000024604, ENSMUSG00000029227, ENSMUSG00000022019, ENSMUSG00000028902, ENSMUSG00000024007, ENSMUSG00000016921, ENSMUSG00000033732, ENSMUSG00000056305	416	322	18082	2.29481	0.998501	0.478117	5.50568
GOTERM_CC_DIRECT	GO:0005681~spliceosomal complex	9	1.79641	0.011281	ENSMUSG00000040383, ENSMUSG00000030216, ENSMUSG00000028902, ENSMUSG00000024007, ENSMUSG00000031590, ENSMUSG00000030986, ENSMUSG00000033732, ENSMUSG00000056305, ENSMUSG00000024604	439	136	19662	2.96392	0.987177	0.304443	14.5554
UP_KEYWORDS	mRNA splicing	12	2.39521	0.0139111	ENSMUSG00000037958, ENSMUSG00000029279, ENSMUSG00000040383, ENSMUSG00000030216, ENSMUSG00000030204, ENSMUSG00000028902, ENSMUSG00000016921, ENSMUSG00000024007, ENSMUSG00000031590, ENSMUSG00000033732, ENSMUSG00000056305, ENSMUSG00000024604	482	240	22680	2.3527	0.984833	0.166494	17.0643
KEGG_PATHWAY	mmu03040:Spliceosome	8	1.59681	0.0229375	ENSMUSG00000040383, ENSMUSG00000030216, ENSMUSG00000028902, ENSMUSG00000016921, ENSMUSG00000024007, ENSMUSG00000033732, ENSMUSG00000056305, ENSMUSG00000024604	165	133	7720	2.81431	0.994342	0.821805	25.6231
GOTERM_BP_DIRECT	GO:0008380~RNA splicing	12	2.39521	0.0233135	ENSMUSG00000037958, ENSMUSG00000029279, ENSMUSG00000040383, ENSMUSG00000030216, ENSMUSG00000030204, ENSMUSG00000028902, ENSMUSG00000016921, ENSMUSG00000024007, ENSMUSG00000031590, ENSMUSG00000033732, ENSMUSG00000056305, ENSMUSG00000024604	416	241	18082	2.1643	1	0.798763	33.2948
UP_KEYWORDS	Spliceosome	7	1.39721	0.0386056	ENSMUSG00000040383, ENSMUSG00000028902, ENSMUSG00000024007, ENSMUSG00000031590, ENSMUSG00000033732, ENSMUSG00000056305, ENSMUSG00000024604	482	117	22680	2.81519	0.999992	0.307792	40.8943
GOTERM_CC_DIRECT	GO:0071013~catalytic step 2 spliceosome	6	1.1976	0.0633949	ENSMUSG00000040383, ENSMUSG00000028902, ENSMUSG00000024007, ENSMUSG00000031590, ENSMUSG00000033732, ENSMUSG00000024604	439	96	19662	2.79926	1	0.664944	59.6702
GOTERM_BP_DIRECT	GO:0000398~mRNA splicing, via spliceosome	5	0.998004	0.256192	ENSMUSG00000040383, ENSMUSG00000032469, ENSMUSG00000028902, ENSMUSG00000030986, ENSMUSG00000033732	416	112	18082	1.94046	1	0.994273	99.378
Annotation Cluster 9	Enrichment Score: 1.4464302831120948
Category	Term	Count	%	PValue	Genes	List Total	Pop Hits	Pop Total	Fold Enrichment	Bonferroni	Benjamini	FDR
GOTERM_BP_DIRECT	GO:0021513~spinal cord dorsal/ventral patterning	3	0.598802	0.0134258	ENSMUSG00000040040, ENSMUSG00000060798, ENSMUSG00000021318	416	8	18082	16.2999	1	0.753942	20.7054
GOTERM_BP_DIRECT	GO:0060173~limb development	4	0.798403	0.0524966	ENSMUSG00000040040, ENSMUSG00000037325, ENSMUSG00000060798, ENSMUSG00000021318	416	37	18082	4.69906	1	0.885719	60.369
GOTERM_BP_DIRECT	GO:0042733~embryonic digit morphogenesis	5	0.998004	0.0649586	ENSMUSG00000040040, ENSMUSG00000024169, ENSMUSG00000001039, ENSMUSG00000060798, ENSMUSG00000021318	416	66	18082	3.29291	1	0.917731	68.425
Annotation Cluster 10	Enrichment Score: 1.4072708491241686
Category	Term	Count	%	PValue	Genes	List Total	Pop Hits	Pop Total	Fold Enrichment	Bonferroni	Benjamini	FDR
GOTERM_CC_DIRECT	GO:0034464~BBSome	4	0.798403	0.000565658	ENSMUSG00000031755, ENSMUSG00000084957, ENSMUSG00000021013, ENSMUSG00000037325	439	8	19662	22.3941	0.195291	0.0425242	0.781448
GOTERM_CC_DIRECT	GO:0060170~ciliary membrane	4	0.798403	0.0591586	ENSMUSG00000031755, ENSMUSG00000021013, ENSMUSG00000037325, ENSMUSG00000002031	439	40	19662	4.47882	1	0.672109	57.0661
GOTERM_MF_DIRECT	GO:0001103~RNA polymerase II repressing transcription factor binding	3	0.598802	0.128959	ENSMUSG00000031755, ENSMUSG00000021013, ENSMUSG00000037325	391	28	17446	4.7806	1	0.94814	87.2347
GOTERM_BP_DIRECT	GO:0045444~fat cell differentiation	3	0.598802	0.544369	ENSMUSG00000031755, ENSMUSG00000021013, ENSMUSG00000037325	416	79	18082	1.65062	1	0.99989	99.9999
Annotation Cluster 11	Enrichment Score: 1.4049572666799408
Category	Term	Count	%	PValue	Genes	List Total	Pop Hits	Pop Total	Fold Enrichment	Bonferroni	Benjamini	FDR
INTERPRO	IPR020103:Pseudouridine synthase, catalytic domain	3	0.598802	0.0314319	ENSMUSG00000031403, ENSMUSG00000039826, ENSMUSG00000032044	449	13	20594	10.5845	1	0.996213	39.0946
GOTERM_MF_DIRECT	GO:0009982~pseudouridine synthase activity	3	0.598802	0.03304	ENSMUSG00000031403, ENSMUSG00000039826, ENSMUSG00000032044	391	13	17446	10.2967	1	0.859699	39.4026
GOTERM_BP_DIRECT	GO:0009451~RNA modification	3	0.598802	0.0453035	ENSMUSG00000031403, ENSMUSG00000039826, ENSMUSG00000032044	416	15	18082	8.69327	1	0.880579	54.8757
GOTERM_BP_DIRECT	GO:0001522~pseudouridine synthesis	3	0.598802	0.0510068	ENSMUSG00000031403, ENSMUSG00000039826, ENSMUSG00000032044	416	16	18082	8.14994	1	0.888698	59.2857
Annotation Cluster 12	Enrichment Score: 1.3453270494599068
Category	Term	Count	%	PValue	Genes	List Total	Pop Hits	Pop Total	Fold Enrichment	Bonferroni	Benjamini	FDR
SMART	SM00717:SANT	5	0.998004	0.0133387	ENSMUSG00000029014, ENSMUSG00000039068, ENSMUSG00000025925, ENSMUSG00000042507, ENSMUSG00000052616	220	44	10425	5.38481	0.92997	0.92997	15.4675
INTERPRO	IPR001005:SANT/Myb domain	5	0.998004	0.0151085	ENSMUSG00000029014, ENSMUSG00000039068, ENSMUSG00000025925, ENSMUSG00000042507, ENSMUSG00000052616	449	44	20594	5.21209	0.999998	0.988087	21.0508
INTERPRO	IPR017930:Myb domain	3	0.598802	0.0269787	ENSMUSG00000029014, ENSMUSG00000039068, ENSMUSG00000025925	449	12	20594	11.4666	1	0.997443	34.5987
INTERPRO	IPR009057:Homeodomain-like	7	1.39721	0.764428	ENSMUSG00000029014, ENSMUSG00000039068, ENSMUSG00000025925, ENSMUSG00000042507, ENSMUSG00000054199, ENSMUSG00000001493, ENSMUSG00000052616	449	345	20594	0.930622	1	1	100
Annotation Cluster 13	Enrichment Score: 1.3224069256834687
Category	Term	Count	%	PValue	Genes	List Total	Pop Hits	Pop Total	Fold Enrichment	Bonferroni	Benjamini	FDR
COG_ONTOLOGY	Energy production and conversion / General function prediction only	3	0.598802	0.0143132	ENSMUSG00000028199, ENSMUSG00000019864, ENSMUSG00000033488	70	6	2126	15.1857	0.27179	0.27179	10.6697
SMART	SM00829:SM00829	3	0.598802	0.0338594	ENSMUSG00000028199, ENSMUSG00000019864, ENSMUSG00000033488	220	14	10425	10.1542	0.998909	0.897042	35.0163
INTERPRO	IPR013154:Alcohol dehydrogenase GroES-like	3	0.598802	0.0361517	ENSMUSG00000028199, ENSMUSG00000019864, ENSMUSG00000033488	449	14	20594	9.82851	1	0.995287	43.5431
INTERPRO	IPR020843:Polyketide synthase, enoylreductase	3	0.598802	0.0361517	ENSMUSG00000028199, ENSMUSG00000019864, ENSMUSG00000033488	449	14	20594	9.82851	1	0.995287	43.5431
INTERPRO	IPR002085:Alcohol dehydrogenase superfamily, zinc-type	3	0.598802	0.0517762	ENSMUSG00000028199, ENSMUSG00000019864, ENSMUSG00000033488	449	17	20594	8.09407	1	0.996977	56.1958
INTERPRO	IPR011032:GroES-like	3	0.598802	0.0632872	ENSMUSG00000028199, ENSMUSG00000019864, ENSMUSG00000033488	449	19	20594	7.24206	1	0.996679	63.7624
INTERPRO	IPR016040:NAD(P)-binding domain	7	1.39721	0.266705	ENSMUSG00000028199, ENSMUSG00000058740, ENSMUSG00000022947, ENSMUSG00000066026, ENSMUSG00000057363, ENSMUSG00000019864, ENSMUSG00000033488	449	199	20594	1.61339	1	0.999653	99.1903
Annotation Cluster 14	Enrichment Score: 1.3056218578939016
Category	Term	Count	%	PValue	Genes	List Total	Pop Hits	Pop Total	Fold Enrichment	Bonferroni	Benjamini	FDR
UP_KEYWORDS	Zinc	59	11.7764	0.0224613	ENSMUSG00000018678, ENSMUSG00000033208, ENSMUSG00000006219, ENSMUSG00000042726, ENSMUSG00000031487, ENSMUSG00000022123, ENSMUSG00000049321, ENSMUSG00000029130, ENSMUSG00000031711, ENSMUSG00000053347, ENSMUSG00000094441, ENSMUSG00000072941, ENSMUSG00000033972, ENSMUSG00000028902, ENSMUSG00000074194, ENSMUSG00000005893, ENSMUSG00000078580, ENSMUSG00000021318, ENSMUSG00000063108, ENSMUSG00000037370,…	482	2099	22680	1.32262	0.998878	0.222424	26.171
UP_KEYWORDS	Metal-binding	87	17.3653	0.0428509	ENSMUSG00000018678, ENSMUSG00000033208, ENSMUSG00000006219, ENSMUSG00000052423, ENSMUSG00000031487, ENSMUSG00000042726, ENSMUSG00000027618, ENSMUSG00000022123, ENSMUSG00000049321, ENSMUSG00000029130, ENSMUSG00000035958, ENSMUSG00000031711, ENSMUSG00000025193, ENSMUSG00000053347, ENSMUSG00000094441, ENSMUSG00000072941, ENSMUSG00000033972, ENSMUSG00000028902, ENSMUSG00000073791, ENSMUSG00000074194,…	482	3395	22680	1.2058	0.999998	0.312122	44.2867
UP_KEYWORDS	Zinc-finger	43	8.58283	0.0708975	ENSMUSG00000018678, ENSMUSG00000071267, ENSMUSG00000044501, ENSMUSG00000031487, ENSMUSG00000042726, ENSMUSG00000049321, ENSMUSG00000029130, ENSMUSG00000031711, ENSMUSG00000053347, ENSMUSG00000094441, ENSMUSG00000033972, ENSMUSG00000089857, ENSMUSG00000028902, ENSMUSG00000025323, ENSMUSG00000074194, ENSMUSG00000005893, ENSMUSG00000078580, ENSMUSG00000021318, ENSMUSG00000056305, ENSMUSG00000038437,…	482	1565	22680	1.29286	1	0.430945	62.5501
GOTERM_MF_DIRECT	GO:0046872~metal ion binding	87	17.3653	0.0877984	ENSMUSG00000018678, ENSMUSG00000033208, ENSMUSG00000006219, ENSMUSG00000052423, ENSMUSG00000031487, ENSMUSG00000042726, ENSMUSG00000027618, ENSMUSG00000022123, ENSMUSG00000049321, ENSMUSG00000029130, ENSMUSG00000035958, ENSMUSG00000031711, ENSMUSG00000025193, ENSMUSG00000053347, ENSMUSG00000094441, ENSMUSG00000072941, ENSMUSG00000033972, ENSMUSG00000028902, ENSMUSG00000073791, ENSMUSG00000074194,…	391	3355	17446	1.15703	1	0.955394	74.5908
Annotation Cluster 15	Enrichment Score: 1.2976465403219088
Category	Term	Count	%	PValue	Genes	List Total	Pop Hits	Pop Total	Fold Enrichment	Bonferroni	Benjamini	FDR
UP_KEYWORDS	Activator	23	4.59082	0.0145593	ENSMUSG00000018678, ENSMUSG00000029279, ENSMUSG00000017801, ENSMUSG00000026283, ENSMUSG00000018921, ENSMUSG00000031487, ENSMUSG00000026799, ENSMUSG00000045302, ENSMUSG00000029014, ENSMUSG00000022109, ENSMUSG00000061898, ENSMUSG00000022952, ENSMUSG00000025323, ENSMUSG00000042918, ENSMUSG00000005893, ENSMUSG00000025498, ENSMUSG00000019984, ENSMUSG00000031935, ENSMUSG00000029191, ENSMUSG00000021318,…	482	624	22680	1.73436	0.98754	0.166997	17.7894
UP_KEYWORDS	Transcription	52	10.3792	0.0355305	ENSMUSG00000018678, ENSMUSG00000029279, ENSMUSG00000031487, ENSMUSG00000049321, ENSMUSG00000031585, ENSMUSG00000024528, ENSMUSG00000022952, ENSMUSG00000042918, ENSMUSG00000005893, ENSMUSG00000021318, ENSMUSG00000071256, ENSMUSG00000030226, ENSMUSG00000024258, ENSMUSG00000034422, ENSMUSG00000018921, ENSMUSG00000068134, ENSMUSG00000054199, ENSMUSG00000068742, ENSMUSG00000039994, ENSMUSG00000000776,…	482	1859	22680	1.31619	0.99998	0.302717	38.3186
UP_KEYWORDS	Transcription regulation	49	9.78044	0.060934	ENSMUSG00000018678, ENSMUSG00000042705, ENSMUSG00000019897, ENSMUSG00000017801, ENSMUSG00000029279, ENSMUSG00000031487, ENSMUSG00000026799, ENSMUSG00000036983, ENSMUSG00000049321, ENSMUSG00000031585, ENSMUSG00000024947, ENSMUSG00000045302, ENSMUSG00000024528, ENSMUSG00000035726, ENSMUSG00000022109, ENSMUSG00000022952, ENSMUSG00000025323, ENSMUSG00000042918, ENSMUSG00000005893, ENSMUSG00000021318,…	482	1799	22680	1.28162	1	0.390236	56.8159
GOTERM_BP_DIRECT	GO:0006355~regulation of transcription, DNA-templated	63	12.5749	0.08575	ENSMUSG00000018678, ENSMUSG00000029279, ENSMUSG00000031487, ENSMUSG00000049321, ENSMUSG00000031585, ENSMUSG00000024528, ENSMUSG00000053347, ENSMUSG00000094441, ENSMUSG00000033972, ENSMUSG00000022952, ENSMUSG00000042918, ENSMUSG00000074194, ENSMUSG00000005893, ENSMUSG00000078580, ENSMUSG00000021318, ENSMUSG00000063108, ENSMUSG00000030226, ENSMUSG00000027358, ENSMUSG00000034422, ENSMUSG00000068134,…	416	2279	18082	1.20157	1	0.944798	78.5353
GOTERM_BP_DIRECT	GO:0006351~transcription, DNA-templated	52	10.3792	0.120208	ENSMUSG00000018678, ENSMUSG00000029279, ENSMUSG00000031487, ENSMUSG00000049321, ENSMUSG00000031585, ENSMUSG00000024528, ENSMUSG00000022952, ENSMUSG00000042918, ENSMUSG00000005893, ENSMUSG00000021318, ENSMUSG00000071256, ENSMUSG00000030226, ENSMUSG00000024258, ENSMUSG00000034422, ENSMUSG00000018921, ENSMUSG00000068134, ENSMUSG00000054199, ENSMUSG00000068742, ENSMUSG00000039994, ENSMUSG00000000776,…	416	1885	18082	1.19907	1	0.974225	88.8994
Annotation Cluster 16	Enrichment Score: 1.220329990763576
Category	Term	Count	%	PValue	Genes	List Total	Pop Hits	Pop Total	Fold Enrichment	Bonferroni	Benjamini	FDR
UP_KEYWORDS	Chromosome partition	6	1.1976	0.00230885	ENSMUSG00000024660, ENSMUSG00000037443, ENSMUSG00000026749, ENSMUSG00000035351, ENSMUSG00000079614, ENSMUSG00000066979	482	44	22680	6.41645	0.498997	0.0481686	3.04014
UP_KEYWORDS	Mitosis	13	2.59481	0.00966425	ENSMUSG00000025077, ENSMUSG00000024370, ENSMUSG00000025925, ENSMUSG00000052139, ENSMUSG00000026749, ENSMUSG00000074476, ENSMUSG00000035351, ENSMUSG00000039994, ENSMUSG00000053333, ENSMUSG00000024660, ENSMUSG00000027285, ENSMUSG00000079614, ENSMUSG00000066979	482	259	22680	2.36178	0.945178	0.129136	12.1646
GOTERM_BP_DIRECT	GO:0007067~mitotic nuclear division	14	2.79441	0.0118513	ENSMUSG00000025077, ENSMUSG00000024370, ENSMUSG00000025925, ENSMUSG00000052139, ENSMUSG00000004936, ENSMUSG00000026749, ENSMUSG00000035351, ENSMUSG00000074476, ENSMUSG00000039994, ENSMUSG00000053333, ENSMUSG00000024660, ENSMUSG00000027285, ENSMUSG00000079614, ENSMUSG00000066979	416	277	18082	2.19686	1	0.728953	18.505
GOTERM_BP_DIRECT	GO:0007059~chromosome segregation	6	1.1976	0.0539938	ENSMUSG00000024660, ENSMUSG00000037443, ENSMUSG00000026749, ENSMUSG00000035351, ENSMUSG00000079614, ENSMUSG00000066979	416	89	18082	2.93032	1	0.887865	61.4302
GOTERM_CC_DIRECT	GO:0000777~condensed chromosome kinetochore	5	0.998004	0.117851	ENSMUSG00000024660, ENSMUSG00000074476, ENSMUSG00000035351, ENSMUSG00000079614, ENSMUSG00000066979	439	84	19662	2.66596	1	0.788444	82.4235
GOTERM_CC_DIRECT	GO:0000776~kinetochore	6	1.1976	0.130309	ENSMUSG00000024660, ENSMUSG00000074476, ENSMUSG00000035351, ENSMUSG00000079614, ENSMUSG00000020628, ENSMUSG00000066979	439	120	19662	2.23941	1	0.803018	85.5695
UP_KEYWORDS	Kinetochore	5	0.998004	0.14323	ENSMUSG00000024660, ENSMUSG00000074476, ENSMUSG00000035351, ENSMUSG00000079614, ENSMUSG00000066979	482	95	22680	2.47652	1	0.543155	87.3142
GOTERM_CC_DIRECT	GO:0005694~chromosome	12	2.39521	0.146703	ENSMUSG00000070520, ENSMUSG00000024660, ENSMUSG00000025925, ENSMUSG00000035726, ENSMUSG00000003824, ENSMUSG00000034639, ENSMUSG00000074476, ENSMUSG00000035351, ENSMUSG00000079614, ENSMUSG00000031711, ENSMUSG00000066979, ENSMUSG00000052616	439	344	19662	1.56238	1	0.824584	88.9162
UP_KEYWORDS	Centromere	6	1.1976	0.156367	ENSMUSG00000024660, ENSMUSG00000074476, ENSMUSG00000035351, ENSMUSG00000079614, ENSMUSG00000031711, ENSMUSG00000066979	482	134	22680	2.10689	1	0.559577	89.6797
GOTERM_CC_DIRECT	GO:0000775~chromosome, centromeric region	6	1.1976	0.206681	ENSMUSG00000024660, ENSMUSG00000074476, ENSMUSG00000035351, ENSMUSG00000079614, ENSMUSG00000031711, ENSMUSG00000066979	439	141	19662	1.90588	1	0.855254	95.9652
UP_KEYWORDS	Chromosome	12	2.39521	0.253205	ENSMUSG00000070520, ENSMUSG00000024660, ENSMUSG00000025925, ENSMUSG00000035726, ENSMUSG00000003824, ENSMUSG00000034639, ENSMUSG00000074476, ENSMUSG00000035351, ENSMUSG00000079614, ENSMUSG00000031711, ENSMUSG00000066979, ENSMUSG00000052616	482	409	22680	1.38056	1	0.687754	97.9749
Annotation Cluster 17	Enrichment Score: 1.1886622982352384
Category	Term	Count	%	PValue	Genes	List Total	Pop Hits	Pop Total	Fold Enrichment	Bonferroni	Benjamini	FDR
GOTERM_MF_DIRECT	GO:0004521~endoribonuclease activity	4	0.798403	0.00704794	ENSMUSG00000043648, ENSMUSG00000024785, ENSMUSG00000054309, ENSMUSG00000035960	391	18	17446	9.91532	0.98941	0.477795	10.0081
UP_KEYWORDS	Nuclease	7	1.39721	0.0504478	ENSMUSG00000053333, ENSMUSG00000043648, ENSMUSG00000021177, ENSMUSG00000054309, ENSMUSG00000035960, ENSMUSG00000079109, ENSMUSG00000035958	482	125	22680	2.63502	1	0.349449	49.9116
GOTERM_MF_DIRECT	GO:0004519~endonuclease activity	5	0.998004	0.115145	ENSMUSG00000043648, ENSMUSG00000054309, ENSMUSG00000035960, ENSMUSG00000079109, ENSMUSG00000035958	391	83	17446	2.68789	1	0.945703	83.8596
GOTERM_MF_DIRECT	GO:0004518~nuclease activity	6	1.1976	0.115549	ENSMUSG00000053333, ENSMUSG00000043648, ENSMUSG00000054309, ENSMUSG00000035960, ENSMUSG00000079109, ENSMUSG00000035958	391	115	17446	2.32794	1	0.940379	83.9693
UP_KEYWORDS	Endonuclease	4	0.798403	0.240865	ENSMUSG00000043648, ENSMUSG00000054309, ENSMUSG00000035960, ENSMUSG00000079109	482	80	22680	2.3527	1	0.676556	97.4793
Annotation Cluster 18	Enrichment Score: 1.1848463029252987
Category	Term	Count	%	PValue	Genes	List Total	Pop Hits	Pop Total	Fold Enrichment	Bonferroni	Benjamini	FDR
GOTERM_CC_DIRECT	GO:0036064~ciliary basal body	8	1.59681	0.0110612	ENSMUSG00000031755, ENSMUSG00000001105, ENSMUSG00000040040, ENSMUSG00000024169, ENSMUSG00000021013, ENSMUSG00000037325, ENSMUSG00000001039, ENSMUSG00000060798	439	109	19662	3.2872	0.986035	0.321784	14.2917
GOTERM_CC_DIRECT	GO:0032391~photoreceptor connecting cilium	4	0.798403	0.0628154	ENSMUSG00000001105, ENSMUSG00000040040, ENSMUSG00000024169, ENSMUSG00000021013	439	41	19662	4.36958	1	0.677729	59.3228
GOTERM_BP_DIRECT	GO:0060122~inner ear receptor stereocilium organization	3	0.598802	0.11161	ENSMUSG00000001105, ENSMUSG00000040040, ENSMUSG00000021013	416	25	18082	5.21596	1	0.967621	86.8827
GOTERM_CC_DIRECT	GO:0005814~centriole	5	0.998004	0.234987	ENSMUSG00000036403, ENSMUSG00000001105, ENSMUSG00000040040, ENSMUSG00000021013, ENSMUSG00000029104	439	111	19662	2.01748	1	0.877442	97.5619
Annotation Cluster 19	Enrichment Score: 1.047241963541806
Category	Term	Count	%	PValue	Genes	List Total	Pop Hits	Pop Total	Fold Enrichment	Bonferroni	Benjamini	FDR
UP_KEYWORDS	Decarboxylase	3	0.598802	0.072312	ENSMUSG00000022680, ENSMUSG00000057363, ENSMUSG00000075232	482	21	22680	6.72199	1	0.429403	63.3044
UP_KEYWORDS	Lyase	7	1.39721	0.0910895	ENSMUSG00000022680, ENSMUSG00000020890, ENSMUSG00000034371, ENSMUSG00000031536, ENSMUSG00000057363, ENSMUSG00000035960, ENSMUSG00000075232	482	146	22680	2.25601	1	0.455342	72.0746
GOTERM_MF_DIRECT	GO:0016829~lyase activity	7	1.39721	0.0919824	ENSMUSG00000022680, ENSMUSG00000020890, ENSMUSG00000034371, ENSMUSG00000031536, ENSMUSG00000057363, ENSMUSG00000035960, ENSMUSG00000075232	391	139	17446	2.247	1	0.947894	76.2741
GOTERM_MF_DIRECT	GO:0016831~carboxy-lyase activity	3	0.598802	0.106819	ENSMUSG00000022680, ENSMUSG00000057363, ENSMUSG00000075232	391	25	17446	5.35427	1	0.951517	81.4412
Annotation Cluster 20	Enrichment Score: 1.0028452691297374
Category	Term	Count	%	PValue	Genes	List Total	Pop Hits	Pop Total	Fold Enrichment	Bonferroni	Benjamini	FDR
GOTERM_BP_DIRECT	GO:0010862~positive regulation of pathway-restricted SMAD protein phosphorylation	5	0.998004	0.024059	ENSMUSG00000039004, ENSMUSG00000027358, ENSMUSG00000002603, ENSMUSG00000000532, ENSMUSG00000000530	416	48	18082	4.52774	1	0.78741	34.1634
GOTERM_BP_DIRECT	GO:0060389~pathway-restricted SMAD protein phosphorylation	3	0.598802	0.0346792	ENSMUSG00000027358, ENSMUSG00000029287, ENSMUSG00000002603	416	13	18082	10.0307	1	0.839697	45.436
GOTERM_BP_DIRECT	GO:0071773~cellular response to BMP stimulus	4	0.798403	0.0457099	ENSMUSG00000039004, ENSMUSG00000027358, ENSMUSG00000027315, ENSMUSG00000000530	416	35	18082	4.96758	1	0.877037	55.2042
GOTERM_MF_DIRECT	GO:0005160~transforming growth factor beta receptor binding	4	0.798403	0.0749789	ENSMUSG00000039004, ENSMUSG00000027358, ENSMUSG00000029287, ENSMUSG00000002603	391	44	17446	4.05627	1	0.964598	68.7139
GOTERM_MF_DIRECT	GO:0046332~SMAD binding	4	0.798403	0.114959	ENSMUSG00000027358, ENSMUSG00000029287, ENSMUSG00000000532, ENSMUSG00000000530	391	53	17446	3.36747	1	0.951207	83.8092
GOTERM_BP_DIRECT	GO:0030509~BMP signaling pathway	5	0.998004	0.139723	ENSMUSG00000039004, ENSMUSG00000027358, ENSMUSG00000066839, ENSMUSG00000029287, ENSMUSG00000000530	416	87	18082	2.49807	1	0.981842	92.4467
GOTERM_BP_DIRECT	GO:0001837~epithelial to mesenchymal transition	3	0.598802	0.158513	ENSMUSG00000027358, ENSMUSG00000029287, ENSMUSG00000002603	416	31	18082	4.20642	1	0.985765	94.8296
GOTERM_BP_DIRECT	GO:0001938~positive regulation of endothelial cell proliferation	4	0.798403	0.199062	ENSMUSG00000039004, ENSMUSG00000027358, ENSMUSG00000028128, ENSMUSG00000000530	416	67	18082	2.59501	1	0.988488	97.785
GOTERM_BP_DIRECT	GO:0007179~transforming growth factor beta receptor signaling pathway	4	0.798403	0.247372	ENSMUSG00000027358, ENSMUSG00000029287, ENSMUSG00000002603, ENSMUSG00000000530	416	75	18082	2.31821	1	0.99327	99.2386
GOTERM_BP_DIRECT	GO:0001649~osteoblast differentiation	5	0.998004	0.261237	ENSMUSG00000039004, ENSMUSG00000027358, ENSMUSG00000029287, ENSMUSG00000005846, ENSMUSG00000028932	416	113	18082	1.92329	1	0.994424	99.4466
Annotation Cluster 21	Enrichment Score: 0.9932844748614669
Category	Term	Count	%	PValue	Genes	List Total	Pop Hits	Pop Total	Fold Enrichment	Bonferroni	Benjamini	FDR
UP_KEYWORDS	FAD	7	1.39721	0.0399781	ENSMUSG00000003809, ENSMUSG00000028978, ENSMUSG00000030861, ENSMUSG00000034371, ENSMUSG00000064294, ENSMUSG00000020664, ENSMUSG00000068742	482	118	22680	2.79134	0.999995	0.309034	42.0113
UP_KEYWORDS	Flavoprotein	7	1.39721	0.0588641	ENSMUSG00000003809, ENSMUSG00000028978, ENSMUSG00000030861, ENSMUSG00000034371, ENSMUSG00000064294, ENSMUSG00000020664, ENSMUSG00000068742	482	130	22680	2.53367	1	0.387534	55.5272
GOTERM_MF_DIRECT	GO:0050660~flavin adenine dinucleotide binding	5	0.998004	0.0775359	ENSMUSG00000003809, ENSMUSG00000028978, ENSMUSG00000030861, ENSMUSG00000064294, ENSMUSG00000020664	391	72	17446	3.09854	1	0.960969	69.9788
KEGG_PATHWAY	mmu00280:Valine, leucine and isoleucine degradation	4	0.798403	0.11117	ENSMUSG00000036138, ENSMUSG00000030861, ENSMUSG00000064294, ENSMUSG00000020664	165	55	7720	3.40275	1	0.908291	77.7632
UP_SEQ_FEATURE	nucleotide phosphate-binding region:FAD	4	0.798403	0.162579	ENSMUSG00000003809, ENSMUSG00000028978, ENSMUSG00000030861, ENSMUSG00000020664	426	59	18012	2.86656	1	1	94.28
GOTERM_MF_DIRECT	GO:0009055~electron carrier activity	3	0.598802	0.33271	ENSMUSG00000003809, ENSMUSG00000030861, ENSMUSG00000064294	391	53	17446	2.5256	1	0.991168	99.7597
Annotation Cluster 22	Enrichment Score: 0.9228914878760633
Category	Term	Count	%	PValue	Genes	List Total	Pop Hits	Pop Total	Fold Enrichment	Bonferroni	Benjamini	FDR
GOTERM_BP_DIRECT	GO:0042482~positive regulation of odontogenesis	3	0.598802	0.00501908	ENSMUSG00000027358, ENSMUSG00000031616, ENSMUSG00000002603	416	5	18082	26.0798	0.999951	0.562404	8.27395
GOTERM_BP_DIRECT	GO:0070374~positive regulation of ERK1 and ERK2 cascade	6	1.1976	0.425505	ENSMUSG00000031780, ENSMUSG00000027358, ENSMUSG00000031616, ENSMUSG00000002603, ENSMUSG00000004936, ENSMUSG00000023992	416	188	18082	1.38722	1	0.999346	99.9926
GOTERM_BP_DIRECT	GO:0001934~positive regulation of protein phosphorylation	4	0.798403	0.797621	ENSMUSG00000027358, ENSMUSG00000024397, ENSMUSG00000031616, ENSMUSG00000002603	416	184	18082	0.944921	1	1	100
Annotation Cluster 23	Enrichment Score: 0.9123162251479652
Category	Term	Count	%	PValue	Genes	List Total	Pop Hits	Pop Total	Fold Enrichment	Bonferroni	Benjamini	FDR
KEGG_PATHWAY	mmu04146:Peroxisome	7	1.39721	0.00822874	ENSMUSG00000003623, ENSMUSG00000006818, ENSMUSG00000018796, ENSMUSG00000036138, ENSMUSG00000067825, ENSMUSG00000022679, ENSMUSG00000018733	165	83	7720	3.94597	0.841595	0.841595	10.0044
GOTERM_CC_DIRECT	GO:0005777~peroxisome	8	1.59681	0.0274961	ENSMUSG00000003623, ENSMUSG00000018796, ENSMUSG00000036138, ENSMUSG00000067825, ENSMUSG00000022679, ENSMUSG00000018733, ENSMUSG00000022525, ENSMUSG00000022016	439	131	19662	2.73515	0.999978	0.467295	32.0622
UP_KEYWORDS	Peroxisome	6	1.1976	0.0776053	ENSMUSG00000003623, ENSMUSG00000018796, ENSMUSG00000036138, ENSMUSG00000067825, ENSMUSG00000022679, ENSMUSG00000018733	482	107	22680	2.63854	1	0.429771	66.0045
KEGG_PATHWAY	mmu00071:Fatty acid degradation	4	0.798403	0.0854009	ENSMUSG00000003809, ENSMUSG00000018796, ENSMUSG00000036138, ENSMUSG00000030861	165	49	7720	3.81942	1	0.963769	67.9804
KEGG_PATHWAY	mmu01212:Fatty acid metabolism	3	0.598802	0.295288	ENSMUSG00000018796, ENSMUSG00000036138, ENSMUSG00000030861	165	51	7720	2.75223	1	0.906043	98.849
GOTERM_CC_DIRECT	GO:0005778~peroxisomal membrane	3	0.598802	0.331176	ENSMUSG00000018796, ENSMUSG00000022679, ENSMUSG00000018733	439	53	19662	2.53518	1	0.913854	99.6216
UP_KEYWORDS	Fatty acid metabolism	4	0.798403	0.49113	ENSMUSG00000003623, ENSMUSG00000018796, ENSMUSG00000036138, ENSMUSG00000030861	482	124	22680	1.51787	1	0.870015	99.9879
GOTERM_BP_DIRECT	GO:0006631~fatty acid metabolic process	4	0.798403	0.69825	ENSMUSG00000003623, ENSMUSG00000018796, ENSMUSG00000036138, ENSMUSG00000030861	416	156	18082	1.11452	1	0.999997	100
Annotation Cluster 24	Enrichment Score: 0.9025247985658832
Category	Term	Count	%	PValue	Genes	List Total	Pop Hits	Pop Total	Fold Enrichment	Bonferroni	Benjamini	FDR
GOTERM_MF_DIRECT	GO:0003676~nucleic acid binding	40	7.98403	0.0189873	ENSMUSG00000018678, ENSMUSG00000033931, ENSMUSG00000040296, ENSMUSG00000071267, ENSMUSG00000044501, ENSMUSG00000001120, ENSMUSG00000030528, ENSMUSG00000049321, ENSMUSG00000032503, ENSMUSG00000024019, ENSMUSG00000053347, ENSMUSG00000042426, ENSMUSG00000094441, ENSMUSG00000033972, ENSMUSG00000089857, ENSMUSG00000028902, ENSMUSG00000016921, ENSMUSG00000025323, ENSMUSG00000074194, ENSMUSG00000033732,…	391	1237	17446	1.44281	0.999996	0.708474	24.8592
INTERPRO	IPR001909:Krueppel-associated box	14	2.79441	0.0655378	ENSMUSG00000071256, ENSMUSG00000071267, ENSMUSG00000069184, ENSMUSG00000044501, ENSMUSG00000068134, ENSMUSG00000053347, ENSMUSG00000094441, ENSMUSG00000070709, ENSMUSG00000033972, ENSMUSG00000061898, ENSMUSG00000089857, ENSMUSG00000074194, ENSMUSG00000078580, ENSMUSG00000063108	449	373	20594	1.72153	1	0.99539	65.0909
UP_KEYWORDS	Zinc-finger	43	8.58283	0.0708975	ENSMUSG00000018678, ENSMUSG00000071267, ENSMUSG00000044501, ENSMUSG00000031487, ENSMUSG00000042726, ENSMUSG00000049321, ENSMUSG00000029130, ENSMUSG00000031711, ENSMUSG00000053347, ENSMUSG00000094441, ENSMUSG00000033972, ENSMUSG00000089857, ENSMUSG00000028902, ENSMUSG00000025323, ENSMUSG00000074194, ENSMUSG00000005893, ENSMUSG00000078580, ENSMUSG00000021318, ENSMUSG00000056305, ENSMUSG00000038437,…	482	1565	22680	1.29286	1	0.430945	62.5501
INTERPRO	IPR013087:Zinc finger C2H2-type/integrase DNA-binding domain	21	4.19162	0.0778767	ENSMUSG00000018678, ENSMUSG00000071256, ENSMUSG00000071267, ENSMUSG00000069184, ENSMUSG00000044501, ENSMUSG00000068134, ENSMUSG00000049321, ENSMUSG00000054931, ENSMUSG00000053347, ENSMUSG00000070709, ENSMUSG00000094441, ENSMUSG00000033972, ENSMUSG00000089857, ENSMUSG00000061898, ENSMUSG00000071661, ENSMUSG00000025323, ENSMUSG00000074194, ENSMUSG00000078580, ENSMUSG00000021318, ENSMUSG00000063108,…	449	652	20594	1.47729	1	0.991073	71.6005
SMART	SM00349:KRAB	13	2.59481	0.0855322	ENSMUSG00000071256, ENSMUSG00000053347, ENSMUSG00000070709, ENSMUSG00000094441, ENSMUSG00000033972, ENSMUSG00000071267, ENSMUSG00000089857, ENSMUSG00000061898, ENSMUSG00000044501, ENSMUSG00000074194, ENSMUSG00000068134, ENSMUSG00000078580, ENSMUSG00000063108	220	367	10425	1.67854	1	0.971009	67.3347
SMART	SM00355:ZnF_C2H2	21	4.19162	0.091816	ENSMUSG00000018678, ENSMUSG00000071256, ENSMUSG00000071267, ENSMUSG00000069184, ENSMUSG00000044501, ENSMUSG00000068134, ENSMUSG00000049321, ENSMUSG00000054931, ENSMUSG00000053347, ENSMUSG00000070709, ENSMUSG00000094441, ENSMUSG00000033972, ENSMUSG00000089857, ENSMUSG00000061898, ENSMUSG00000071661, ENSMUSG00000025323, ENSMUSG00000074194, ENSMUSG00000078580, ENSMUSG00000021318, ENSMUSG00000063108,…	220	693	10425	1.43595	1	0.958338	70.0349
INTERPRO	IPR007087:Zinc finger, C2H2	22	4.39122	0.119779	ENSMUSG00000018678, ENSMUSG00000071256, ENSMUSG00000071267, ENSMUSG00000069184, ENSMUSG00000044501, ENSMUSG00000068134, ENSMUSG00000042507, ENSMUSG00000049321, ENSMUSG00000054931, ENSMUSG00000053347, ENSMUSG00000070709, ENSMUSG00000094441, ENSMUSG00000033972, ENSMUSG00000089857, ENSMUSG00000061898, ENSMUSG00000071661, ENSMUSG00000025323, ENSMUSG00000074194, ENSMUSG00000078580, ENSMUSG00000021318,…	449	731	20594	1.38038	1	0.997946	86.2049
INTERPRO	IPR015880:Zinc finger, C2H2-like	21	4.19162	0.124182	ENSMUSG00000018678, ENSMUSG00000071256, ENSMUSG00000071267, ENSMUSG00000069184, ENSMUSG00000044501, ENSMUSG00000068134, ENSMUSG00000049321, ENSMUSG00000054931, ENSMUSG00000053347, ENSMUSG00000070709, ENSMUSG00000094441, ENSMUSG00000033972, ENSMUSG00000089857, ENSMUSG00000061898, ENSMUSG00000071661, ENSMUSG00000025323, ENSMUSG00000074194, ENSMUSG00000078580, ENSMUSG00000021318, ENSMUSG00000063108,…	449	693	20594	1.38989	1	0.995963	87.2381
UP_SEQ_FEATURE	zinc finger region:C2H2-type 1	9	1.79641	0.282604	ENSMUSG00000018678, ENSMUSG00000061898, ENSMUSG00000071661, ENSMUSG00000025323, ENSMUSG00000068134, ENSMUSG00000049321, ENSMUSG00000021318, ENSMUSG00000063108, ENSMUSG00000020653	426	263	18012	1.4469	1	1	99.528
UP_SEQ_FEATURE	zinc finger region:C2H2-type 2	9	1.79641	0.30124	ENSMUSG00000018678, ENSMUSG00000061898, ENSMUSG00000071661, ENSMUSG00000025323, ENSMUSG00000068134, ENSMUSG00000049321, ENSMUSG00000021318, ENSMUSG00000063108, ENSMUSG00000020653	426	268	18012	1.41991	1	1	99.6912
UP_SEQ_FEATURE	zinc finger region:C2H2-type 3	8	1.59681	0.421773	ENSMUSG00000018678, ENSMUSG00000061898, ENSMUSG00000025323, ENSMUSG00000068134, ENSMUSG00000049321, ENSMUSG00000021318, ENSMUSG00000063108, ENSMUSG00000020653	426	261	18012	1.29599	1	1	99.9854
GOTERM_MF_DIRECT	GO:0003700~transcription factor activity, sequence-specific DNA binding	21	4.19162	0.51292	ENSMUSG00000071256, ENSMUSG00000017801, ENSMUSG00000066839, ENSMUSG00000069184, ENSMUSG00000044501, ENSMUSG00000054321, ENSMUSG00000042507, ENSMUSG00000049321, ENSMUSG00000054931, ENSMUSG00000007415, ENSMUSG00000045302, ENSMUSG00000070709, ENSMUSG00000022952, ENSMUSG00000025323, ENSMUSG00000005893, ENSMUSG00000025498, ENSMUSG00000078580, ENSMUSG00000021318, ENSMUSG00000063108, ENSMUSG00000020653,…	391	883	17446	1.06115	1	0.999188	99.9978
Annotation Cluster 25	Enrichment Score: 0.8617915176139747
Category	Term	Count	%	PValue	Genes	List Total	Pop Hits	Pop Total	Fold Enrichment	Bonferroni	Benjamini	FDR
GOTERM_CC_DIRECT	GO:0016592~mediator complex	5	0.998004	0.00664007	ENSMUSG00000022109, ENSMUSG00000026799, ENSMUSG00000019984, ENSMUSG00000031935, ENSMUSG00000021318	439	34	19662	6.58649	0.922563	0.273696	8.82348
GOTERM_CC_DIRECT	GO:0000151~ubiquitin ligase complex	3	0.598802	0.598986	ENSMUSG00000026799, ENSMUSG00000019984, ENSMUSG00000031935	439	90	19662	1.49294	1	0.983886	99.9997
GOTERM_MF_DIRECT	GO:0061630~ubiquitin protein ligase activity	5	0.998004	0.653185	ENSMUSG00000055401, ENSMUSG00000026799, ENSMUSG00000019984, ENSMUSG00000031935, ENSMUSG00000031446	391	199	17446	1.12108	1	0.999886	100
Annotation Cluster 26	Enrichment Score: 0.8500301094549749
Category	Term	Count	%	PValue	Genes	List Total	Pop Hits	Pop Total	Fold Enrichment	Bonferroni	Benjamini	FDR
SMART	SM00382:AAA	8	1.59681	0.0321263	ENSMUSG00000064037, ENSMUSG00000028973, ENSMUSG00000033970, ENSMUSG00000032042, ENSMUSG00000023088, ENSMUSG00000029191, ENSMUSG00000028970, ENSMUSG00000028932	220	144	10425	2.63258	0.998444	0.96055	33.5424
INTERPRO	IPR003593:AAA+ ATPase domain	8	1.59681	0.0382817	ENSMUSG00000064037, ENSMUSG00000028973, ENSMUSG00000033970, ENSMUSG00000032042, ENSMUSG00000023088, ENSMUSG00000029191, ENSMUSG00000028970, ENSMUSG00000028932	449	144	20594	2.54813	1	0.992312	45.4493
INTERPRO	IPR011527:ABC transporter, transmembrane domain, type 1	3	0.598802	0.116151	ENSMUSG00000028973, ENSMUSG00000023088, ENSMUSG00000028970	449	27	20594	5.09626	1	0.998237	85.2951
GOTERM_MF_DIRECT	GO:0016887~ATPase activity	8	1.59681	0.160624	ENSMUSG00000028973, ENSMUSG00000033970, ENSMUSG00000030528, ENSMUSG00000023088, ENSMUSG00000060519, ENSMUSG00000028970, ENSMUSG00000079109, ENSMUSG00000028932	391	200	17446	1.78476	1	0.963534	92.6504
KEGG_PATHWAY	mmu02010:ABC transporters	3	0.598802	0.2557	ENSMUSG00000028973, ENSMUSG00000023088, ENSMUSG00000028970	165	46	7720	3.05138	1	0.928222	97.6886
INTERPRO	IPR017871:ABC transporter, conserved site	3	0.598802	0.280667	ENSMUSG00000028973, ENSMUSG00000023088, ENSMUSG00000028970	449	48	20594	2.86665	1	0.999661	99.3993
GOTERM_MF_DIRECT	GO:0042626~ATPase activity, coupled to transmembrane movement of substances	3	0.598802	0.2997	ENSMUSG00000028973, ENSMUSG00000023088, ENSMUSG00000028970	391	49	17446	2.73177	1	0.988796	99.5065
INTERPRO	IPR003439:ABC transporter-like	3	0.598802	0.320972	ENSMUSG00000028973, ENSMUSG00000023088, ENSMUSG00000028970	449	53	20594	2.59621	1	0.999863	99.7546
Annotation Cluster 27	Enrichment Score: 0.8097154472163857
Category	Term	Count	%	PValue	Genes	List Total	Pop Hits	Pop Total	Fold Enrichment	Bonferroni	Benjamini	FDR
UP_KEYWORDS	Innate immunity	10	1.99601	0.0730476	ENSMUSG00000033777, ENSMUSG00000000776, ENSMUSG00000040296, ENSMUSG00000066839, ENSMUSG00000029915, ENSMUSG00000039936, ENSMUSG00000025512, ENSMUSG00000025498, ENSMUSG00000024948, ENSMUSG00000036896	482	241	22680	1.95245	1	0.424878	63.6912
UP_KEYWORDS	Immunity	13	2.59481	0.149663	ENSMUSG00000033777, ENSMUSG00000023274, ENSMUSG00000040296, ENSMUSG00000066839, ENSMUSG00000029915, ENSMUSG00000039936, ENSMUSG00000024948, ENSMUSG00000036896, ENSMUSG00000000776, ENSMUSG00000025512, ENSMUSG00000025498, ENSMUSG00000040264, ENSMUSG00000060802	482	401	22680	1.52544	1	0.554211	88.5289
GOTERM_BP_DIRECT	GO:0002376~immune system process	13	2.59481	0.169464	ENSMUSG00000033777, ENSMUSG00000023274, ENSMUSG00000040296, ENSMUSG00000066839, ENSMUSG00000029915, ENSMUSG00000039936, ENSMUSG00000024948, ENSMUSG00000036896, ENSMUSG00000000776, ENSMUSG00000025512, ENSMUSG00000025498, ENSMUSG00000040264, ENSMUSG00000060802	416	383	18082	1.47536	1	0.987183	95.8707
GOTERM_BP_DIRECT	GO:0045087~innate immune response	12	2.39521	0.311415	ENSMUSG00000033777, ENSMUSG00000000776, ENSMUSG00000040296, ENSMUSG00000066839, ENSMUSG00000029915, ENSMUSG00000039936, ENSMUSG00000025512, ENSMUSG00000025498, ENSMUSG00000023992, ENSMUSG00000024948, ENSMUSG00000060802, ENSMUSG00000036896	416	400	18082	1.30399	1	0.997081	99.8345
Annotation Cluster 28	Enrichment Score: 0.8031202081568788
Category	Term	Count	%	PValue	Genes	List Total	Pop Hits	Pop Total	Fold Enrichment	Bonferroni	Benjamini	FDR
UP_KEYWORDS	Protein transport	18	3.59281	0.106538	ENSMUSG00000024104, ENSMUSG00000021013, ENSMUSG00000022100, ENSMUSG00000064068, ENSMUSG00000029518, ENSMUSG00000035351, ENSMUSG00000031755, ENSMUSG00000045302, ENSMUSG00000004843, ENSMUSG00000030301, ENSMUSG00000067825, ENSMUSG00000034203, ENSMUSG00000042229, ENSMUSG00000034190, ENSMUSG00000018733, ENSMUSG00000037325, ENSMUSG00000079614, ENSMUSG00000061536	482	577	22680	1.46789	1	0.490159	77.7893
GOTERM_BP_DIRECT	GO:0015031~protein transport	19	3.79242	0.135853	ENSMUSG00000024104, ENSMUSG00000021013, ENSMUSG00000022100, ENSMUSG00000064068, ENSMUSG00000029518, ENSMUSG00000035351, ENSMUSG00000002031, ENSMUSG00000031755, ENSMUSG00000045302, ENSMUSG00000004843, ENSMUSG00000030301, ENSMUSG00000067825, ENSMUSG00000034203, ENSMUSG00000042229, ENSMUSG00000034190, ENSMUSG00000018733, ENSMUSG00000037325, ENSMUSG00000079614, ENSMUSG00000061536	416	592	18082	1.39503	1	0.981631	91.8417
UP_KEYWORDS	Transport	47	9.38124	0.192177	ENSMUSG00000027533, ENSMUSG00000054414, ENSMUSG00000028158, ENSMUSG00000021013, ENSMUSG00000058740, ENSMUSG00000022100, ENSMUSG00000029518, ENSMUSG00000035351, ENSMUSG00000018507, ENSMUSG00000028982, ENSMUSG00000045302, ENSMUSG00000004843, ENSMUSG00000004113, ENSMUSG00000018740, ENSMUSG00000041920, ENSMUSG00000067825, ENSMUSG00000034203, ENSMUSG00000042229, ENSMUSG00000061536, ENSMUSG00000023088,…	482	1901	22680	1.16335	1	0.614182	94.2177
GOTERM_BP_DIRECT	GO:0006810~transport	48	9.58084	0.220417	ENSMUSG00000027533, ENSMUSG00000054414, ENSMUSG00000028158, ENSMUSG00000021013, ENSMUSG00000058740, ENSMUSG00000022100, ENSMUSG00000029518, ENSMUSG00000035351, ENSMUSG00000018507, ENSMUSG00000028982, ENSMUSG00000045302, ENSMUSG00000004843, ENSMUSG00000004113, ENSMUSG00000018740, ENSMUSG00000041920, ENSMUSG00000067825, ENSMUSG00000034203, ENSMUSG00000032042, ENSMUSG00000042229, ENSMUSG00000061536,…	416	1822	18082	1.14511	1	0.991076	98.607
Annotation Cluster 29	Enrichment Score: 0.7919320268742949
Category	Term	Count	%	PValue	Genes	List Total	Pop Hits	Pop Total	Fold Enrichment	Bonferroni	Benjamini	FDR
UP_KEYWORDS	Nuclease	7	1.39721	0.0504478	ENSMUSG00000053333, ENSMUSG00000043648, ENSMUSG00000021177, ENSMUSG00000054309, ENSMUSG00000035960, ENSMUSG00000079109, ENSMUSG00000035958	482	125	22680	2.63502	1	0.349449	49.9116
UP_KEYWORDS	Exonuclease	3	0.598802	0.270915	ENSMUSG00000053333, ENSMUSG00000021177, ENSMUSG00000035960	482	48	22680	2.94087	1	0.706808	98.5303
GOTERM_MF_DIRECT	GO:0004527~exonuclease activity	3	0.598802	0.307985	ENSMUSG00000053333, ENSMUSG00000021177, ENSMUSG00000035960	391	50	17446	2.67714	1	0.989457	99.5867
Annotation Cluster 30	Enrichment Score: 0.7886613744906643
Category	Term	Count	%	PValue	Genes	List Total	Pop Hits	Pop Total	Fold Enrichment	Bonferroni	Benjamini	FDR
INTERPRO	IPR017986:WD40-repeat-containing domain	15	2.99401	0.00765912	ENSMUSG00000073643, ENSMUSG00000001518, ENSMUSG00000039375, ENSMUSG00000040688, ENSMUSG00000032512, ENSMUSG00000035351, ENSMUSG00000031755, ENSMUSG00000045302, ENSMUSG00000024169, ENSMUSG00000019979, ENSMUSG00000030410, ENSMUSG00000037325, ENSMUSG00000033732, ENSMUSG00000079614, ENSMUSG00000066979	449	307	20594	2.24103	0.998784	0.998784	11.2524
INTERPRO	IPR020472:G-protein beta WD-40 repeat	7	1.39721	0.0144713	ENSMUSG00000073643, ENSMUSG00000039375, ENSMUSG00000019979, ENSMUSG00000040688, ENSMUSG00000032512, ENSMUSG00000079614, ENSMUSG00000066979	449	91	20594	3.52818	0.999997	0.998276	20.254
SMART	SM00320:WD40	11	2.19561	0.0495584	ENSMUSG00000045302, ENSMUSG00000073643, ENSMUSG00000024169, ENSMUSG00000039375, ENSMUSG00000019979, ENSMUSG00000040688, ENSMUSG00000032512, ENSMUSG00000030410, ENSMUSG00000035351, ENSMUSG00000079614, ENSMUSG00000066979	220	262	10425	1.9895	0.999957	0.919219	47.0613
INTERPRO	IPR001680:WD40 repeat	11	2.19561	0.0627692	ENSMUSG00000045302, ENSMUSG00000073643, ENSMUSG00000024169, ENSMUSG00000039375, ENSMUSG00000019979, ENSMUSG00000040688, ENSMUSG00000032512, ENSMUSG00000030410, ENSMUSG00000035351, ENSMUSG00000079614, ENSMUSG00000066979	449	263	20594	1.91837	1	0.998142	63.45
INTERPRO	IPR015943:WD40/YVTN repeat-like-containing domain	13	2.59481	0.0708916	ENSMUSG00000031755, ENSMUSG00000045302, ENSMUSG00000073643, ENSMUSG00000024169, ENSMUSG00000039375, ENSMUSG00000019979, ENSMUSG00000040688, ENSMUSG00000032512, ENSMUSG00000030410, ENSMUSG00000037325, ENSMUSG00000035351, ENSMUSG00000079614, ENSMUSG00000066979	449	340	20594	1.75371	1	0.99283	68.0702
UP_KEYWORDS	WD repeat	10	1.99601	0.0964223	ENSMUSG00000045302, ENSMUSG00000073643, ENSMUSG00000039375, ENSMUSG00000019979, ENSMUSG00000040688, ENSMUSG00000032512, ENSMUSG00000030410, ENSMUSG00000035351, ENSMUSG00000079614, ENSMUSG00000066979	482	256	22680	1.83804	1	0.461359	74.1854
INTERPRO	IPR019775:WD40 repeat, conserved site	6	1.1976	0.273566	ENSMUSG00000073643, ENSMUSG00000039375, ENSMUSG00000019979, ENSMUSG00000040688, ENSMUSG00000032512, ENSMUSG00000035351	449	161	20594	1.70931	1	0.999655	99.3003
UP_SEQ_FEATURE	repeat:WD 8	3	0.598802	0.304763	ENSMUSG00000019979, ENSMUSG00000040688, ENSMUSG00000032512	426	47	18012	2.69883	1	1	99.7154
UP_SEQ_FEATURE	repeat:WD 3	8	1.59681	0.350276	ENSMUSG00000045302, ENSMUSG00000019979, ENSMUSG00000040688, ENSMUSG00000032512, ENSMUSG00000030410, ENSMUSG00000035351, ENSMUSG00000079614, ENSMUSG00000066979	426	243	18012	1.39199	1	1	99.9045
UP_SEQ_FEATURE	repeat:WD 2	8	1.59681	0.370224	ENSMUSG00000045302, ENSMUSG00000019979, ENSMUSG00000040688, ENSMUSG00000032512, ENSMUSG00000030410, ENSMUSG00000035351, ENSMUSG00000079614, ENSMUSG00000066979	426	248	18012	1.36393	1	1	99.9422
UP_SEQ_FEATURE	repeat:WD 1	8	1.59681	0.370224	ENSMUSG00000045302, ENSMUSG00000019979, ENSMUSG00000040688, ENSMUSG00000032512, ENSMUSG00000030410, ENSMUSG00000035351, ENSMUSG00000079614, ENSMUSG00000066979	426	248	18012	1.36393	1	1	99.9422
UP_SEQ_FEATURE	repeat:WD 4	7	1.39721	0.46	ENSMUSG00000019979, ENSMUSG00000040688, ENSMUSG00000032512, ENSMUSG00000030410, ENSMUSG00000035351, ENSMUSG00000079614, ENSMUSG00000066979	426	230	18012	1.28683	1	1	99.9952
UP_SEQ_FEATURE	repeat:WD 5	6	1.1976	0.558814	ENSMUSG00000019979, ENSMUSG00000040688, ENSMUSG00000032512, ENSMUSG00000030410, ENSMUSG00000079614, ENSMUSG00000066979	426	211	18012	1.20232	1	1	99.9998
UP_SEQ_FEATURE	repeat:WD 6	4	0.798403	0.757883	ENSMUSG00000019979, ENSMUSG00000040688, ENSMUSG00000032512, ENSMUSG00000079614	426	167	18012	1.01274	1	1	100
UP_SEQ_FEATURE	repeat:WD 7	3	0.598802	0.804947	ENSMUSG00000019979, ENSMUSG00000040688, ENSMUSG00000032512	426	127	18012	0.99878	1	1	100
Annotation Cluster 31	Enrichment Score: 0.7457686567558242
Category	Term	Count	%	PValue	Genes	List Total	Pop Hits	Pop Total	Fold Enrichment	Bonferroni	Benjamini	FDR
UP_SEQ_FEATURE	domain:Helicase C-terminal	6	1.1976	0.0741928	ENSMUSG00000042426, ENSMUSG00000040296, ENSMUSG00000030204, ENSMUSG00000030986, ENSMUSG00000030528, ENSMUSG00000020079	426	95	18012	2.67042	1	1	71.1524
UP_SEQ_FEATURE	domain:Helicase ATP-binding	6	1.1976	0.0822696	ENSMUSG00000042426, ENSMUSG00000040296, ENSMUSG00000030204, ENSMUSG00000030986, ENSMUSG00000030528, ENSMUSG00000020079	426	98	18012	2.58867	1	1	74.9537
UP_KEYWORDS	Helicase	6	1.1976	0.143091	ENSMUSG00000042426, ENSMUSG00000040296, ENSMUSG00000030204, ENSMUSG00000030986, ENSMUSG00000030528, ENSMUSG00000020079	482	130	22680	2.17172	1	0.548906	87.2866
GOTERM_MF_DIRECT	GO:0004386~helicase activity	6	1.1976	0.162862	ENSMUSG00000042426, ENSMUSG00000040296, ENSMUSG00000030204, ENSMUSG00000030986, ENSMUSG00000030528, ENSMUSG00000020079	391	129	17446	2.0753	1	0.961835	92.9373
GOTERM_MF_DIRECT	GO:0004004~ATP-dependent RNA helicase activity	4	0.798403	0.166607	ENSMUSG00000042426, ENSMUSG00000030204, ENSMUSG00000030986, ENSMUSG00000020079	391	63	17446	2.83295	1	0.961426	93.3939
INTERPRO	IPR011545:DNA/RNA helicase, DEAD/DEAH box type, N-terminal	4	0.798403	0.18979	ENSMUSG00000042426, ENSMUSG00000040296, ENSMUSG00000030204, ENSMUSG00000030528	449	69	20594	2.65892	1	0.998892	96.1904
UP_SEQ_FEATURE	short sequence motif:DEAH box	3	0.598802	0.191063	ENSMUSG00000042426, ENSMUSG00000030986, ENSMUSG00000030528	426	34	18012	3.73074	1	1	96.7263
SMART	SM00490:HELICc	5	0.998004	0.191959	ENSMUSG00000042426, ENSMUSG00000040296, ENSMUSG00000030204, ENSMUSG00000030528, ENSMUSG00000020079	220	108	10425	2.19381	1	0.985305	93.0549
INTERPRO	IPR001650:Helicase, C-terminal	5	0.998004	0.213461	ENSMUSG00000042426, ENSMUSG00000040296, ENSMUSG00000030204, ENSMUSG00000030528, ENSMUSG00000020079	449	109	20594	2.10396	1	0.999274	97.5959
SMART	SM00487:DEXDc	4	0.798403	0.408101	ENSMUSG00000042426, ENSMUSG00000040296, ENSMUSG00000030204, ENSMUSG00000030528	220	110	10425	1.72314	1	0.999825	99.8587
INTERPRO	IPR014001:Helicase, superfamily 1/2, ATP-binding domain	4	0.798403	0.435588	ENSMUSG00000042426, ENSMUSG00000040296, ENSMUSG00000030204, ENSMUSG00000030528	449	111	20594	1.65284	1	0.999988	99.9861
Annotation Cluster 32	Enrichment Score: 0.6647950890593709
Category	Term	Count	%	PValue	Genes	List Total	Pop Hits	Pop Total	Fold Enrichment	Bonferroni	Benjamini	FDR
GOTERM_BP_DIRECT	GO:0010862~positive regulation of pathway-restricted SMAD protein phosphorylation	5	0.998004	0.024059	ENSMUSG00000039004, ENSMUSG00000027358, ENSMUSG00000002603, ENSMUSG00000000532, ENSMUSG00000000530	416	48	18082	4.52774	1	0.78741	34.1634
GOTERM_BP_DIRECT	GO:0030501~positive regulation of bone mineralization	4	0.798403	0.0524966	ENSMUSG00000039004, ENSMUSG00000013622, ENSMUSG00000027358, ENSMUSG00000002603	416	37	18082	4.69906	1	0.885719	60.369
GOTERM_MF_DIRECT	GO:0005160~transforming growth factor beta receptor binding	4	0.798403	0.0749789	ENSMUSG00000039004, ENSMUSG00000027358, ENSMUSG00000029287, ENSMUSG00000002603	391	44	17446	4.05627	1	0.964598	68.7139
INTERPRO	IPR001111:Transforming growth factor-beta, N-terminal	3	0.598802	0.08852	ENSMUSG00000039004, ENSMUSG00000027358, ENSMUSG00000002603	449	23	20594	5.98257	1	0.993636	76.2846
INTERPRO	IPR017948:Transforming growth factor beta, conserved site	3	0.598802	0.153184	ENSMUSG00000039004, ENSMUSG00000027358, ENSMUSG00000002603	449	32	20594	4.29997	1	0.996991	92.4344
GOTERM_BP_DIRECT	GO:0043408~regulation of MAPK cascade	4	0.798403	0.153465	ENSMUSG00000033777, ENSMUSG00000039004, ENSMUSG00000027358, ENSMUSG00000002603	416	59	18082	2.94687	1	0.985153	94.2707
SMART	SM00204:TGFB	3	0.598802	0.166962	ENSMUSG00000039004, ENSMUSG00000027358, ENSMUSG00000002603	220	35	10425	4.06169	1	0.989124	89.8316
GOTERM_BP_DIRECT	GO:0042981~regulation of apoptotic process	8	1.59681	0.17125	ENSMUSG00000039004, ENSMUSG00000027358, ENSMUSG00000019979, ENSMUSG00000002603, ENSMUSG00000005846, ENSMUSG00000021868, ENSMUSG00000021318, ENSMUSG00000037316	416	199	18082	1.74739	1	0.987165	96.0205
INTERPRO	IPR001839:Transforming growth factor-beta, C-terminal	3	0.598802	0.192103	ENSMUSG00000039004, ENSMUSG00000027358, ENSMUSG00000002603	449	37	20594	3.71889	1	0.998707	96.3558
GOTERM_BP_DIRECT	GO:0040007~growth	3	0.598802	0.199843	ENSMUSG00000039004, ENSMUSG00000027358, ENSMUSG00000002603	416	36	18082	3.6222	1	0.988188	97.8217
KEGG_PATHWAY	mmu04350:TGF-beta signaling pathway	4	0.798403	0.270006	ENSMUSG00000039004, ENSMUSG00000027358, ENSMUSG00000002603, ENSMUSG00000000532	165	85	7720	2.20178	1	0.918447	98.1955
UP_KEYWORDS	Cleavage on pair of basic residues	7	1.39721	0.430697	ENSMUSG00000039004, ENSMUSG00000006403, ENSMUSG00000027358, ENSMUSG00000002603, ENSMUSG00000040537, ENSMUSG00000030659, ENSMUSG00000035960	482	248	22680	1.32814	1	0.842917	99.946
GOTERM_BP_DIRECT	GO:0060395~SMAD protein signal transduction	3	0.598802	0.530516	ENSMUSG00000039004, ENSMUSG00000027358, ENSMUSG00000002603	416	77	18082	1.69349	1	0.999852	99.9998
GOTERM_MF_DIRECT	GO:0005125~cytokine activity	5	0.998004	0.70807	ENSMUSG00000039004, ENSMUSG00000031780, ENSMUSG00000027358, ENSMUSG00000050069, ENSMUSG00000002603	391	214	17446	1.0425	1	0.999961	100
UP_KEYWORDS	Growth factor	3	0.598802	0.754305	ENSMUSG00000039004, ENSMUSG00000027358, ENSMUSG00000002603	482	127	22680	1.11151	1	0.963289	100
KEGG_PATHWAY	mmu04390:Hippo signaling pathway	3	0.598802	0.835666	ENSMUSG00000039004, ENSMUSG00000027358, ENSMUSG00000002603	165	151	7720	0.929561	1	0.989163	100
GOTERM_MF_DIRECT	GO:0008083~growth factor activity	3	0.598802	0.838496	ENSMUSG00000039004, ENSMUSG00000027358, ENSMUSG00000002603	391	145	17446	0.92315	1	0.999998	100
Annotation Cluster 33	Enrichment Score: 0.6428144296817899
Category	Term	Count	%	PValue	Genes	List Total	Pop Hits	Pop Total	Fold Enrichment	Bonferroni	Benjamini	FDR
UP_KEYWORDS	TPR repeat	7	1.39721	0.0866239	ENSMUSG00000024370, ENSMUSG00000040040, ENSMUSG00000037134, ENSMUSG00000043683, ENSMUSG00000021013, ENSMUSG00000037300, ENSMUSG00000020628	482	144	22680	2.28734	1	0.44509	70.1855
INTERPRO	IPR013026:Tetratricopeptide repeat-containing domain	6	1.1976	0.121289	ENSMUSG00000024370, ENSMUSG00000040040, ENSMUSG00000037134, ENSMUSG00000021013, ENSMUSG00000037300, ENSMUSG00000020628	449	120	20594	2.29332	1	0.99737	86.5676
INTERPRO	IPR019734:Tetratricopeptide repeat	6	1.1976	0.140539	ENSMUSG00000024370, ENSMUSG00000040040, ENSMUSG00000037134, ENSMUSG00000021013, ENSMUSG00000037300, ENSMUSG00000020628	449	126	20594	2.18411	1	0.996812	90.4767
INTERPRO	IPR011990:Tetratricopeptide-like helical	8	1.59681	0.158121	ENSMUSG00000024370, ENSMUSG00000040040, ENSMUSG00000024169, ENSMUSG00000037134, ENSMUSG00000043683, ENSMUSG00000021013, ENSMUSG00000037300, ENSMUSG00000020628	449	204	20594	1.79868	1	0.996909	93.0909
UP_SEQ_FEATURE	repeat:TPR 2	6	1.1976	0.222999	ENSMUSG00000024370, ENSMUSG00000040040, ENSMUSG00000037134, ENSMUSG00000043683, ENSMUSG00000021013, ENSMUSG00000020628	426	137	18012	1.85175	1	1	98.2902
UP_SEQ_FEATURE	repeat:TPR 1	6	1.1976	0.222999	ENSMUSG00000024370, ENSMUSG00000040040, ENSMUSG00000037134, ENSMUSG00000043683, ENSMUSG00000021013, ENSMUSG00000020628	426	137	18012	1.85175	1	1	98.2902
UP_SEQ_FEATURE	repeat:TPR 8	3	0.598802	0.234512	ENSMUSG00000024370, ENSMUSG00000040040, ENSMUSG00000021013	426	39	18012	3.25244	1	1	98.656
SMART	SM00028:TPR	5	0.998004	0.240594	ENSMUSG00000024370, ENSMUSG00000040040, ENSMUSG00000021013, ENSMUSG00000037300, ENSMUSG00000020628	220	119	10425	1.99102	1	0.992944	96.806
UP_SEQ_FEATURE	repeat:TPR 4	4	0.798403	0.331313	ENSMUSG00000024370, ENSMUSG00000040040, ENSMUSG00000021013, ENSMUSG00000020628	426	86	18012	1.96659	1	1	99.8481
UP_SEQ_FEATURE	repeat:TPR 7	3	0.598802	0.339549	ENSMUSG00000024370, ENSMUSG00000040040, ENSMUSG00000021013	426	51	18012	2.48716	1	1	99.8756
UP_SEQ_FEATURE	repeat:TPR 3	5	0.998004	0.341232	ENSMUSG00000024370, ENSMUSG00000040040, ENSMUSG00000037134, ENSMUSG00000021013, ENSMUSG00000020628	426	125	18012	1.69127	1	1	99.8806
UP_SEQ_FEATURE	repeat:TPR 6	3	0.598802	0.390631	ENSMUSG00000024370, ENSMUSG00000040040, ENSMUSG00000021013	426	57	18012	2.22535	1	1	99.966
UP_SEQ_FEATURE	repeat:TPR 5	3	0.598802	0.447873	ENSMUSG00000024370, ENSMUSG00000040040, ENSMUSG00000021013	426	64	18012	1.98195	1	1	99.9931
Annotation Cluster 34	Enrichment Score: 0.6357117518542198
Category	Term	Count	%	PValue	Genes	List Total	Pop Hits	Pop Total	Fold Enrichment	Bonferroni	Benjamini	FDR
KEGG_PATHWAY	mmu04919:Thyroid hormone signaling pathway	6	1.1976	0.0922787	ENSMUSG00000022109, ENSMUSG00000039936, ENSMUSG00000004936, ENSMUSG00000026799, ENSMUSG00000002496, ENSMUSG00000031935	165	113	7720	2.48431	1	0.932714	70.92
KEGG_PATHWAY	mmu05231:Choline metabolism in cancer	5	0.998004	0.167153	ENSMUSG00000021759, ENSMUSG00000031165, ENSMUSG00000039936, ENSMUSG00000004936, ENSMUSG00000002496	165	101	7720	2.31623	1	0.909218	90.303
KEGG_PATHWAY	mmu04910:Insulin signaling pathway	3	0.598802	0.802876	ENSMUSG00000039936, ENSMUSG00000004936, ENSMUSG00000002496	165	140	7720	1.0026	1	0.985166	100
Annotation Cluster 35	Enrichment Score: 0.6323277420366326
Category	Term	Count	%	PValue	Genes	List Total	Pop Hits	Pop Total	Fold Enrichment	Bonferroni	Benjamini	FDR
KEGG_PATHWAY	mmu04666:Fc gamma R-mediated phagocytosis	5	0.998004	0.103061	ENSMUSG00000021759, ENSMUSG00000031165, ENSMUSG00000026656, ENSMUSG00000039936, ENSMUSG00000004936	165	84	7720	2.78499	1	0.911568	75.0318
KEGG_PATHWAY	mmu04380:Osteoclast differentiation	5	0.998004	0.279361	ENSMUSG00000026656, ENSMUSG00000002603, ENSMUSG00000039936, ENSMUSG00000004936, ENSMUSG00000023992	165	126	7720	1.85666	1	0.919481	98.4693
KEGG_PATHWAY	mmu04662:B cell receptor signaling pathway	3	0.598802	0.440308	ENSMUSG00000026656, ENSMUSG00000039936, ENSMUSG00000004936	165	70	7720	2.00519	1	0.928729	99.9391
Annotation Cluster 36	Enrichment Score: 0.598815563747477
Category	Term	Count	%	PValue	Genes	List Total	Pop Hits	Pop Total	Fold Enrichment	Bonferroni	Benjamini	FDR
GOTERM_BP_DIRECT	GO:0000165~MAPK cascade	4	0.798403	0.210933	ENSMUSG00000040631, ENSMUSG00000002603, ENSMUSG00000004936, ENSMUSG00000024947	416	69	18082	2.51979	1	0.989256	98.2858
GOTERM_MF_DIRECT	GO:0047485~protein N-terminus binding	5	0.998004	0.266108	ENSMUSG00000074698, ENSMUSG00000002603, ENSMUSG00000004936, ENSMUSG00000029387, ENSMUSG00000024947	391	117	17446	1.90679	1	0.986764	99.0076
GOTERM_BP_DIRECT	GO:0007050~cell cycle arrest	4	0.798403	0.284676	ENSMUSG00000002603, ENSMUSG00000004936, ENSMUSG00000030641, ENSMUSG00000024947	416	81	18082	2.14649	1	0.996108	99.6818
Annotation Cluster 37	Enrichment Score: 0.5935458737233812
Category	Term	Count	%	PValue	Genes	List Total	Pop Hits	Pop Total	Fold Enrichment	Bonferroni	Benjamini	FDR
SMART	SM00256:FBOX	4	0.798403	0.0956429	ENSMUSG00000055401, ENSMUSG00000035509, ENSMUSG00000032507, ENSMUSG00000052934	220	52	10425	3.6451	1	0.941784	71.5772
GOTERM_BP_DIRECT	GO:0031146~SCF-dependent proteasomal ubiquitin-dependent protein catabolic process	3	0.598802	0.11161	ENSMUSG00000055401, ENSMUSG00000032507, ENSMUSG00000052934	416	25	18082	5.21596	1	0.967621	86.8827
GOTERM_CC_DIRECT	GO:0019005~SCF ubiquitin ligase complex	4	0.798403	0.149371	ENSMUSG00000055401, ENSMUSG00000035509, ENSMUSG00000032507, ENSMUSG00000052934	439	60	19662	2.98588	1	0.821942	89.3871
UP_SEQ_FEATURE	domain:F-box	4	0.798403	0.210191	ENSMUSG00000055401, ENSMUSG00000035509, ENSMUSG00000032507, ENSMUSG00000052934	426	67	18012	2.52428	1	1	97.7745
INTERPRO	IPR001810:F-box domain, cyclin-like	4	0.798403	0.281997	ENSMUSG00000055401, ENSMUSG00000035509, ENSMUSG00000032507, ENSMUSG00000052934	449	85	20594	2.15842	1	0.999597	99.4163
GOTERM_MF_DIRECT	GO:0004842~ubiquitin-protein transferase activity	6	1.1976	0.857109	ENSMUSG00000028696, ENSMUSG00000055401, ENSMUSG00000043683, ENSMUSG00000032507, ENSMUSG00000018733, ENSMUSG00000052934	391	326	17446	0.821207	1	0.999999	100
UP_KEYWORDS	Ubl conjugation pathway	11	2.19561	0.864299	ENSMUSG00000055401, ENSMUSG00000070520, ENSMUSG00000042705, ENSMUSG00000024370, ENSMUSG00000030509, ENSMUSG00000043683, ENSMUSG00000035509, ENSMUSG00000032507, ENSMUSG00000032512, ENSMUSG00000031446, ENSMUSG00000052934	482	631	22680	0.820275	1	0.988399	100
Annotation Cluster 38	Enrichment Score: 0.5625200332749474
Category	Term	Count	%	PValue	Genes	List Total	Pop Hits	Pop Total	Fold Enrichment	Bonferroni	Benjamini	FDR
UP_KEYWORDS	Lipid degradation	5	0.998004	0.163113	ENSMUSG00000023913, ENSMUSG00000043648, ENSMUSG00000044968, ENSMUSG00000022525, ENSMUSG00000043286	482	100	22680	2.3527	1	0.570488	90.7291
GOTERM_BP_DIRECT	GO:0016042~lipid catabolic process	5	0.998004	0.241182	ENSMUSG00000023913, ENSMUSG00000043648, ENSMUSG00000044968, ENSMUSG00000022525, ENSMUSG00000043286	416	109	18082	1.99387	1	0.992883	99.1236
UP_KEYWORDS	Lipid metabolism	10	1.99601	0.521924	ENSMUSG00000003623, ENSMUSG00000023913, ENSMUSG00000028158, ENSMUSG00000018796, ENSMUSG00000043648, ENSMUSG00000036138, ENSMUSG00000030861, ENSMUSG00000044968, ENSMUSG00000022525, ENSMUSG00000043286	482	417	22680	1.12839	1	0.880173	99.9948
Annotation Cluster 39	Enrichment Score: 0.5590448540986528
Category	Term	Count	%	PValue	Genes	List Total	Pop Hits	Pop Total	Fold Enrichment	Bonferroni	Benjamini	FDR
INTERPRO	IPR015421:Pyridoxal phosphate-dependent transferase, major region, subdomain 1	3	0.598802	0.240188	ENSMUSG00000022680, ENSMUSG00000029173, ENSMUSG00000027618	449	43	20594	3.19998	1	0.999443	98.5945
INTERPRO	IPR015424:Pyridoxal phosphate-dependent transferase	3	0.598802	0.240188	ENSMUSG00000022680, ENSMUSG00000029173, ENSMUSG00000027618	449	43	20594	3.19998	1	0.999443	98.5945
UP_KEYWORDS	Pyridoxal phosphate	3	0.598802	0.364554	ENSMUSG00000022680, ENSMUSG00000029173, ENSMUSG00000027618	482	60	22680	2.3527	1	0.797092	99.7656
Annotation Cluster 40	Enrichment Score: 0.509692253914371
Category	Term	Count	%	PValue	Genes	List Total	Pop Hits	Pop Total	Fold Enrichment	Bonferroni	Benjamini	FDR
KEGG_PATHWAY	mmu05211:Renal cell carcinoma	4	0.798403	0.169992	ENSMUSG00000031987, ENSMUSG00000002603, ENSMUSG00000039936, ENSMUSG00000004936	165	67	7720	2.79331	1	0.887725	90.7162
GOTERM_BP_DIRECT	GO:0030335~positive regulation of cell migration	8	1.59681	0.184059	ENSMUSG00000027358, ENSMUSG00000024397, ENSMUSG00000040552, ENSMUSG00000002603, ENSMUSG00000024456, ENSMUSG00000039936, ENSMUSG00000004936, ENSMUSG00000023088	416	203	18082	1.71296	1	0.98658	96.954
KEGG_PATHWAY	mmu05220:Chronic myeloid leukemia	4	0.798403	0.196712	ENSMUSG00000022952, ENSMUSG00000002603, ENSMUSG00000039936, ENSMUSG00000004936	165	72	7720	2.59933	1	0.902316	93.8846
KEGG_PATHWAY	mmu04380:Osteoclast differentiation	5	0.998004	0.279361	ENSMUSG00000026656, ENSMUSG00000002603, ENSMUSG00000039936, ENSMUSG00000004936, ENSMUSG00000023992	165	126	7720	1.85666	1	0.919481	98.4693
KEGG_PATHWAY	mmu04068:FoxO signaling pathway	5	0.998004	0.317723	ENSMUSG00000006818, ENSMUSG00000002603, ENSMUSG00000039936, ENSMUSG00000004936, ENSMUSG00000003882	165	134	7720	1.74582	1	0.912483	99.2382
KEGG_PATHWAY	mmu05210:Colorectal cancer	3	0.598802	0.395977	ENSMUSG00000002603, ENSMUSG00000039936, ENSMUSG00000004936	165	64	7720	2.19318	1	0.922315	99.839
KEGG_PATHWAY	mmu05212:Pancreatic cancer	3	0.598802	0.40348	ENSMUSG00000002603, ENSMUSG00000039936, ENSMUSG00000004936	165	65	7720	2.15944	1	0.922715	99.8627
KEGG_PATHWAY	mmu05200:Pathways in cancer	10	1.99601	0.469908	ENSMUSG00000028212, ENSMUSG00000027358, ENSMUSG00000031987, ENSMUSG00000022952, ENSMUSG00000031616, ENSMUSG00000002603, ENSMUSG00000039936, ENSMUSG00000004936, ENSMUSG00000032796, ENSMUSG00000021318	165	397	7720	1.17854	1	0.930786	99.9696
KEGG_PATHWAY	mmu05205:Proteoglycans in cancer	5	0.998004	0.630718	ENSMUSG00000002603, ENSMUSG00000039936, ENSMUSG00000004936, ENSMUSG00000024975, ENSMUSG00000025278	165	203	7720	1.15241	1	0.97221	99.9997
Annotation Cluster 41	Enrichment Score: 0.5094925914333981
Category	Term	Count	%	PValue	Genes	List Total	Pop Hits	Pop Total	Fold Enrichment	Bonferroni	Benjamini	FDR
KEGG_PATHWAY	mmu04666:Fc gamma R-mediated phagocytosis	5	0.998004	0.103061	ENSMUSG00000021759, ENSMUSG00000031165, ENSMUSG00000026656, ENSMUSG00000039936, ENSMUSG00000004936	165	84	7720	2.78499	1	0.911568	75.0318
KEGG_PATHWAY	mmu05231:Choline metabolism in cancer	5	0.998004	0.167153	ENSMUSG00000021759, ENSMUSG00000031165, ENSMUSG00000039936, ENSMUSG00000004936, ENSMUSG00000002496	165	101	7720	2.31623	1	0.909218	90.303
KEGG_PATHWAY	mmu04810:Regulation of actin cytoskeleton	5	0.998004	0.671777	ENSMUSG00000022488, ENSMUSG00000031165, ENSMUSG00000024456, ENSMUSG00000039936, ENSMUSG00000004936	165	214	7720	1.09317	1	0.971249	99.9999
KEGG_PATHWAY	mmu04062:Chemokine signaling pathway	4	0.798403	0.791761	ENSMUSG00000031780, ENSMUSG00000031165, ENSMUSG00000039936, ENSMUSG00000004936	165	196	7720	0.954855	1	0.984478	100
Annotation Cluster 42	Enrichment Score: 0.4855737136539514
Category	Term	Count	%	PValue	Genes	List Total	Pop Hits	Pop Total	Fold Enrichment	Bonferroni	Benjamini	FDR
UP_KEYWORDS	Nuclear pore complex	3	0.598802	0.215811	ENSMUSG00000022100, ENSMUSG00000035351, ENSMUSG00000079614	482	41	22680	3.44297	1	0.645982	96.1108
UP_KEYWORDS	Translocation	4	0.798403	0.229593	ENSMUSG00000034203, ENSMUSG00000022100, ENSMUSG00000035351, ENSMUSG00000079614	482	78	22680	2.41302	1	0.666613	96.9309
GOTERM_BP_DIRECT	GO:0051028~mRNA transport	4	0.798403	0.3287	ENSMUSG00000022100, ENSMUSG00000029104, ENSMUSG00000035351, ENSMUSG00000079614	416	88	18082	1.97574	1	0.997512	99.893
GOTERM_CC_DIRECT	GO:0005643~nuclear pore	3	0.598802	0.418873	ENSMUSG00000022100, ENSMUSG00000035351, ENSMUSG00000079614	439	64	19662	2.09944	1	0.953353	99.9461
UP_KEYWORDS	mRNA transport	3	0.598802	0.54729	ENSMUSG00000022100, ENSMUSG00000035351, ENSMUSG00000079614	482	86	22680	1.64142	1	0.893057	99.9975
Annotation Cluster 43	Enrichment Score: 0.45599213717534137
Category	Term	Count	%	PValue	Genes	List Total	Pop Hits	Pop Total	Fold Enrichment	Bonferroni	Benjamini	FDR
KEGG_PATHWAY	mmu05161:Hepatitis B	7	1.39721	0.090342	ENSMUSG00000028212, ENSMUSG00000040296, ENSMUSG00000019979, ENSMUSG00000002603, ENSMUSG00000039936, ENSMUSG00000004936, ENSMUSG00000025498	165	146	7720	2.24325	1	0.951025	70.1185
KEGG_PATHWAY	mmu05162:Measles	6	1.1976	0.162882	ENSMUSG00000028212, ENSMUSG00000040296, ENSMUSG00000074698, ENSMUSG00000026656, ENSMUSG00000039936, ENSMUSG00000025498	165	136	7720	2.06417	1	0.928863	89.6491
KEGG_PATHWAY	mmu04620:Toll-like receptor signaling pathway	3	0.598802	0.636934	ENSMUSG00000039936, ENSMUSG00000004936, ENSMUSG00000025498	165	101	7720	1.38974	1	0.972299	99.9998
KEGG_PATHWAY	mmu05164:Influenza A	4	0.798403	0.709219	ENSMUSG00000040296, ENSMUSG00000039936, ENSMUSG00000004936, ENSMUSG00000025498	165	171	7720	1.09445	1	0.97459	100
KEGG_PATHWAY	mmu05160:Hepatitis C	3	0.598802	0.789589	ENSMUSG00000040296, ENSMUSG00000039936, ENSMUSG00000025498	165	136	7720	1.03209	1	0.984821	100
Annotation Cluster 44	Enrichment Score: 0.4242743367793881
Category	Term	Count	%	PValue	Genes	List Total	Pop Hits	Pop Total	Fold Enrichment	Bonferroni	Benjamini	FDR
SMART	SM00054:EFh	6	1.1976	0.189613	ENSMUSG00000033208, ENSMUSG00000029410, ENSMUSG00000079110, ENSMUSG00000021998, ENSMUSG00000073791, ENSMUSG00000030659	220	145	10425	1.96082	1	0.9902	92.7983
INTERPRO	IPR002048:EF-hand domain	8	1.59681	0.213614	ENSMUSG00000004113, ENSMUSG00000033208, ENSMUSG00000029410, ENSMUSG00000024397, ENSMUSG00000079110, ENSMUSG00000021998, ENSMUSG00000073791, ENSMUSG00000030659	449	223	20594	1.64543	1	0.999082	97.6032
UP_SEQ_FEATURE	domain:EF-hand 1	7	1.39721	0.229133	ENSMUSG00000033208, ENSMUSG00000029410, ENSMUSG00000024397, ENSMUSG00000079110, ENSMUSG00000021998, ENSMUSG00000073791, ENSMUSG00000030659	426	174	18012	1.70099	1	1	98.4954
UP_SEQ_FEATURE	calcium-binding region:2	5	0.998004	0.282608	ENSMUSG00000029410, ENSMUSG00000024397, ENSMUSG00000079110, ENSMUSG00000021998, ENSMUSG00000030659	426	114	18012	1.85446	1	1	99.528
INTERPRO	IPR018247:EF-Hand 1, calcium-binding site	6	1.1976	0.332899	ENSMUSG00000033208, ENSMUSG00000029410, ENSMUSG00000079110, ENSMUSG00000021998, ENSMUSG00000073791, ENSMUSG00000030659	449	175	20594	1.57256	1	0.999884	99.8136
UP_SEQ_FEATURE	calcium-binding region:1	5	0.998004	0.346599	ENSMUSG00000029410, ENSMUSG00000024397, ENSMUSG00000079110, ENSMUSG00000021998, ENSMUSG00000030659	426	126	18012	1.67784	1	1	99.8954
GOTERM_CC_DIRECT	GO:0001726~ruffle	4	0.798403	0.355165	ENSMUSG00000033208, ENSMUSG00000024397, ENSMUSG00000021998, ENSMUSG00000026024	439	95	19662	1.88582	1	0.928106	99.772
UP_SEQ_FEATURE	domain:EF-hand 2	6	1.1976	0.387416	ENSMUSG00000033208, ENSMUSG00000029410, ENSMUSG00000079110, ENSMUSG00000021998, ENSMUSG00000073791, ENSMUSG00000030659	426	173	18012	1.46642	1	1	99.963
INTERPRO	IPR011992:EF-hand-like domain	7	1.39721	0.546105	ENSMUSG00000033208, ENSMUSG00000029410, ENSMUSG00000024397, ENSMUSG00000079110, ENSMUSG00000021998, ENSMUSG00000073791, ENSMUSG00000030659	449	273	20594	1.17606	1	0.999999	99.9995
UP_KEYWORDS	Calcium	18	3.59281	0.587399	ENSMUSG00000033208, ENSMUSG00000029410, ENSMUSG00000024397, ENSMUSG00000028978, ENSMUSG00000028927, ENSMUSG00000058740, ENSMUSG00000032507, ENSMUSG00000018507, ENSMUSG00000030659, ENSMUSG00000004113, ENSMUSG00000039145, ENSMUSG00000019979, ENSMUSG00000021998, ENSMUSG00000002341, ENSMUSG00000079110, ENSMUSG00000079055, ENSMUSG00000073791, ENSMUSG00000037370	482	827	22680	1.02415	1	0.907879	99.9993
UP_SEQ_FEATURE	domain:EF-hand 3	3	0.598802	0.636524	ENSMUSG00000029410, ENSMUSG00000079110, ENSMUSG00000073791	426	91	18012	1.3939	1	1	100
GOTERM_MF_DIRECT	GO:0005509~calcium ion binding	11	2.19561	0.953159	ENSMUSG00000004113, ENSMUSG00000033208, ENSMUSG00000029410, ENSMUSG00000024397, ENSMUSG00000028927, ENSMUSG00000079110, ENSMUSG00000002341, ENSMUSG00000021998, ENSMUSG00000073791, ENSMUSG00000030659, ENSMUSG00000037370	391	699	17446	0.702158	1	1	100
Annotation Cluster 45	Enrichment Score: 0.41863058276745174
Category	Term	Count	%	PValue	Genes	List Total	Pop Hits	Pop Total	Fold Enrichment	Bonferroni	Benjamini	FDR
UP_KEYWORDS	Vision	4	0.798403	0.154408	ENSMUSG00000032556, ENSMUSG00000029410, ENSMUSG00000020890, ENSMUSG00000075410	482	64	22680	2.94087	1	0.560489	89.355
GOTERM_BP_DIRECT	GO:0007601~visual perception	6	1.1976	0.191116	ENSMUSG00000031755, ENSMUSG00000032556, ENSMUSG00000029410, ENSMUSG00000020890, ENSMUSG00000022125, ENSMUSG00000075410	416	133	18082	1.96089	1	0.987729	97.376
GOTERM_BP_DIRECT	GO:0050896~response to stimulus	5	0.998004	0.716988	ENSMUSG00000032556, ENSMUSG00000029410, ENSMUSG00000020890, ENSMUSG00000068742, ENSMUSG00000075410	416	211	18082	1.03001	1	0.999998	100
UP_KEYWORDS	Sensory transduction	5	0.998004	1	ENSMUSG00000032556, ENSMUSG00000029410, ENSMUSG00000020890, ENSMUSG00000068742, ENSMUSG00000075410	482	1320	22680	0.178235	1	1	100
Annotation Cluster 46	Enrichment Score: 0.41100412313365664
Category	Term	Count	%	PValue	Genes	List Total	Pop Hits	Pop Total	Fold Enrichment	Bonferroni	Benjamini	FDR
GOTERM_MF_DIRECT	GO:0000166~nucleotide binding	52	10.3792	0.120664	ENSMUSG00000033931, ENSMUSG00000029518, ENSMUSG00000045007, ENSMUSG00000020079, ENSMUSG00000064037, ENSMUSG00000019979, ENSMUSG00000032042, ENSMUSG00000030986, ENSMUSG00000024878, ENSMUSG00000028973, ENSMUSG00000024258, ENSMUSG00000019143, ENSMUSG00000034422, ENSMUSG00000026749, ENSMUSG00000068742, ENSMUSG00000028970, ENSMUSG00000024604, ENSMUSG00000034371, ENSMUSG00000020300, ENSMUSG00000028932,…	391	1936	17446	1.19844	1	0.942221	85.2973
GOTERM_MF_DIRECT	GO:0004702~receptor signaling protein serine/threonine kinase activity	4	0.798403	0.134828	ENSMUSG00000004936, ENSMUSG00000000532, ENSMUSG00000000530, ENSMUSG00000024948	391	57	17446	3.13115	1	0.950411	88.4586
INTERPRO	IPR027417:P-loop containing nucleoside triphosphate hydrolase	26	5.18962	0.13495	ENSMUSG00000040383, ENSMUSG00000040296, ENSMUSG00000029518, ENSMUSG00000030528, ENSMUSG00000020079, ENSMUSG00000064037, ENSMUSG00000028270, ENSMUSG00000042426, ENSMUSG00000033970, ENSMUSG00000019979, ENSMUSG00000022748, ENSMUSG00000032042, ENSMUSG00000024878, ENSMUSG00000030986, ENSMUSG00000023088, ENSMUSG00000060519, ENSMUSG00000028973, ENSMUSG00000017314, ENSMUSG00000030204, ENSMUSG00000063179,…	449	909	20594	1.31191	1	0.996825	89.4683
UP_KEYWORDS	ATP-binding	36	7.18563	0.139345	ENSMUSG00000040296, ENSMUSG00000018796, ENSMUSG00000030528, ENSMUSG00000021385, ENSMUSG00000024948, ENSMUSG00000020079, ENSMUSG00000004113, ENSMUSG00000042426, ENSMUSG00000026245, ENSMUSG00000019979, ENSMUSG00000033526, ENSMUSG00000030986, ENSMUSG00000024404, ENSMUSG00000024878, ENSMUSG00000023088, ENSMUSG00000000532, ENSMUSG00000060519, ENSMUSG00000000530, ENSMUSG00000028973, ENSMUSG00000061462,…	482	1363	22680	1.2428	1	0.551219	86.5239
UP_KEYWORDS	Nucleotide-binding	45	8.98204	0.139855	ENSMUSG00000040296, ENSMUSG00000018796, ENSMUSG00000053870, ENSMUSG00000029518, ENSMUSG00000045007, ENSMUSG00000030528, ENSMUSG00000021385, ENSMUSG00000024948, ENSMUSG00000020079, ENSMUSG00000064037, ENSMUSG00000004113, ENSMUSG00000042426, ENSMUSG00000028270, ENSMUSG00000026245, ENSMUSG00000019979, ENSMUSG00000033526, ENSMUSG00000032042, ENSMUSG00000030986, ENSMUSG00000024404, ENSMUSG00000024878,…	482	1754	22680	1.2072	1	0.546279	86.6302
GOTERM_MF_DIRECT	GO:0005524~ATP binding	41	8.18363	0.143143	ENSMUSG00000040296, ENSMUSG00000018796, ENSMUSG00000069631, ENSMUSG00000030528, ENSMUSG00000021385, ENSMUSG00000024948, ENSMUSG00000079109, ENSMUSG00000020079, ENSMUSG00000004113, ENSMUSG00000042426, ENSMUSG00000026245, ENSMUSG00000019979, ENSMUSG00000033526, ENSMUSG00000022952, ENSMUSG00000030986, ENSMUSG00000024404, ENSMUSG00000024878, ENSMUSG00000000532, ENSMUSG00000023088, ENSMUSG00000060519,…	391	1507	17446	1.21392	1	0.955139	90.0064
UP_SEQ_FEATURE	nucleotide phosphate-binding region:ATP	28	5.58882	0.209517	ENSMUSG00000040296, ENSMUSG00000030528, ENSMUSG00000024948, ENSMUSG00000020079, ENSMUSG00000004113, ENSMUSG00000042426, ENSMUSG00000019979, ENSMUSG00000030986, ENSMUSG00000024878, ENSMUSG00000024404, ENSMUSG00000000532, ENSMUSG00000060519, ENSMUSG00000000530, ENSMUSG00000028973, ENSMUSG00000061462, ENSMUSG00000030204, ENSMUSG00000063179, ENSMUSG00000026749, ENSMUSG00000004936, ENSMUSG00000029012,…	426	963	18012	1.22937	1	1	97.7436
SMART	SM00220:S_TKc	10	1.99601	0.411645	ENSMUSG00000039145, ENSMUSG00000061462, ENSMUSG00000035486, ENSMUSG00000074698, ENSMUSG00000020890, ENSMUSG00000026749, ENSMUSG00000004936, ENSMUSG00000000532, ENSMUSG00000000530, ENSMUSG00000024948	220	380	10425	1.24701	1	0.99969	99.869
UP_SEQ_FEATURE	active site:Proton acceptor	19	3.79242	0.414493	ENSMUSG00000061462, ENSMUSG00000003809, ENSMUSG00000030861, ENSMUSG00000066026, ENSMUSG00000026749, ENSMUSG00000004936, ENSMUSG00000024948, ENSMUSG00000035958, ENSMUSG00000024019, ENSMUSG00000003623, ENSMUSG00000039145, ENSMUSG00000035486, ENSMUSG00000074698, ENSMUSG00000036138, ENSMUSG00000024404, ENSMUSG00000000532, ENSMUSG00000020664, ENSMUSG00000035960, ENSMUSG00000000530	426	710	18012	1.13148	1	1	99.9822
GOTERM_BP_DIRECT	GO:0006468~protein phosphorylation	15	2.99401	0.44897	ENSMUSG00000061462, ENSMUSG00000027358, ENSMUSG00000069631, ENSMUSG00000002603, ENSMUSG00000026749, ENSMUSG00000004936, ENSMUSG00000024948, ENSMUSG00000039145, ENSMUSG00000035486, ENSMUSG00000074698, ENSMUSG00000020890, ENSMUSG00000024404, ENSMUSG00000032796, ENSMUSG00000000532, ENSMUSG00000000530	416	576	18082	1.13194	1	0.999409	99.9964
GOTERM_MF_DIRECT	GO:0004674~protein serine/threonine kinase activity	11	2.19561	0.481098	ENSMUSG00000039145, ENSMUSG00000061462, ENSMUSG00000035486, ENSMUSG00000074698, ENSMUSG00000069631, ENSMUSG00000026749, ENSMUSG00000004936, ENSMUSG00000024404, ENSMUSG00000000532, ENSMUSG00000000530, ENSMUSG00000024948	391	428	17446	1.14675	1	0.999008	99.9943
UP_KEYWORDS	Serine/threonine-protein kinase	10	1.99601	0.493381	ENSMUSG00000039145, ENSMUSG00000061462, ENSMUSG00000035486, ENSMUSG00000074698, ENSMUSG00000026749, ENSMUSG00000004936, ENSMUSG00000024404, ENSMUSG00000000532, ENSMUSG00000000530, ENSMUSG00000024948	482	405	22680	1.16183	1	0.869082	99.9886
GOTERM_MF_DIRECT	GO:0004672~protein kinase activity	13	2.59481	0.528889	ENSMUSG00000039145, ENSMUSG00000061462, ENSMUSG00000035486, ENSMUSG00000074698, ENSMUSG00000020890, ENSMUSG00000069631, ENSMUSG00000026749, ENSMUSG00000004936, ENSMUSG00000029387, ENSMUSG00000000532, ENSMUSG00000000530, ENSMUSG00000024948, ENSMUSG00000006599	391	531	17446	1.09237	1	0.999346	99.9987
UP_KEYWORDS	Kinase	16	3.19361	0.536439	ENSMUSG00000061462, ENSMUSG00000063179, ENSMUSG00000026749, ENSMUSG00000004936, ENSMUSG00000039936, ENSMUSG00000021385, ENSMUSG00000024948, ENSMUSG00000039145, ENSMUSG00000035486, ENSMUSG00000071654, ENSMUSG00000074698, ENSMUSG00000033526, ENSMUSG00000034371, ENSMUSG00000024404, ENSMUSG00000000532, ENSMUSG00000000530	482	707	22680	1.06487	1	0.888005	99.9965
GOTERM_MF_DIRECT	GO:0016301~kinase activity	16	3.19361	0.544562	ENSMUSG00000061462, ENSMUSG00000063179, ENSMUSG00000026749, ENSMUSG00000004936, ENSMUSG00000039936, ENSMUSG00000021385, ENSMUSG00000024948, ENSMUSG00000039145, ENSMUSG00000035486, ENSMUSG00000071654, ENSMUSG00000074698, ENSMUSG00000033526, ENSMUSG00000034371, ENSMUSG00000024404, ENSMUSG00000000532, ENSMUSG00000000530	391	674	17446	1.0592	1	0.999344	99.9992
INTERPRO	IPR011009:Protein kinase-like domain	13	2.59481	0.5523	ENSMUSG00000061462, ENSMUSG00000069631, ENSMUSG00000004936, ENSMUSG00000039936, ENSMUSG00000026749, ENSMUSG00000024948, ENSMUSG00000039145, ENSMUSG00000035486, ENSMUSG00000074698, ENSMUSG00000020890, ENSMUSG00000024404, ENSMUSG00000000532, ENSMUSG00000000530	449	556	20594	1.07242	1	0.999999	99.9996
INTERPRO	IPR001245:Serine-threonine/tyrosine-protein kinase catalytic domain	4	0.798403	0.585386	ENSMUSG00000020890, ENSMUSG00000069631, ENSMUSG00000026749, ENSMUSG00000000530	449	139	20594	1.3199	1	0.999999	99.9999
INTERPRO	IPR008271:Serine/threonine-protein kinase, active site	8	1.59681	0.589395	ENSMUSG00000039145, ENSMUSG00000061462, ENSMUSG00000035486, ENSMUSG00000074698, ENSMUSG00000026749, ENSMUSG00000004936, ENSMUSG00000000532, ENSMUSG00000000530	449	333	20594	1.10189	1	0.999998	99.9999
INTERPRO	IPR017441:Protein kinase, ATP binding site	9	1.79641	0.627684	ENSMUSG00000039145, ENSMUSG00000061462, ENSMUSG00000035486, ENSMUSG00000074698, ENSMUSG00000026749, ENSMUSG00000004936, ENSMUSG00000000532, ENSMUSG00000000530, ENSMUSG00000024948	449	394	20594	1.04771	1	0.999999	100
INTERPRO	IPR000719:Protein kinase, catalytic domain	11	2.19561	0.686583	ENSMUSG00000039145, ENSMUSG00000061462, ENSMUSG00000035486, ENSMUSG00000074698, ENSMUSG00000020890, ENSMUSG00000069631, ENSMUSG00000026749, ENSMUSG00000004936, ENSMUSG00000000532, ENSMUSG00000000530, ENSMUSG00000024948	449	515	20594	0.97967	1	1	100
UP_SEQ_FEATURE	domain:Protein kinase	11	2.19561	0.750521	ENSMUSG00000039145, ENSMUSG00000035486, ENSMUSG00000074698, ENSMUSG00000020890, ENSMUSG00000069631, ENSMUSG00000026749, ENSMUSG00000004936, ENSMUSG00000024404, ENSMUSG00000000532, ENSMUSG00000000530, ENSMUSG00000024948	426	502	18012	0.926491	1	1	100
GOTERM_BP_DIRECT	GO:0016310~phosphorylation	13	2.59481	0.751156	ENSMUSG00000039145, ENSMUSG00000061462, ENSMUSG00000063179, ENSMUSG00000033526, ENSMUSG00000034371, ENSMUSG00000026749, ENSMUSG00000039936, ENSMUSG00000004936, ENSMUSG00000024404, ENSMUSG00000000532, ENSMUSG00000000530, ENSMUSG00000021385, ENSMUSG00000024948	416	612	18082	0.923305	1	0.999999	100
UP_SEQ_FEATURE	binding site:ATP	11	2.19561	0.885428	ENSMUSG00000039145, ENSMUSG00000061462, ENSMUSG00000035486, ENSMUSG00000074698, ENSMUSG00000034371, ENSMUSG00000026749, ENSMUSG00000004936, ENSMUSG00000024404, ENSMUSG00000000532, ENSMUSG00000000530, ENSMUSG00000024948	426	583	18012	0.797768	1	1	100
GOTERM_BP_DIRECT	GO:0046777~protein autophosphorylation	3	0.598802	0.925346	ENSMUSG00000074698, ENSMUSG00000026749, ENSMUSG00000000532	416	183	18082	0.712563	1	1	100
Annotation Cluster 47	Enrichment Score: 0.3912681663513692
Category	Term	Count	%	PValue	Genes	List Total	Pop Hits	Pop Total	Fold Enrichment	Bonferroni	Benjamini	FDR
GOTERM_MF_DIRECT	GO:0016491~oxidoreductase activity	17	3.39321	0.278206	ENSMUSG00000003809, ENSMUSG00000028199, ENSMUSG00000028978, ENSMUSG00000031987, ENSMUSG00000030861, ENSMUSG00000066026, ENSMUSG00000019864, ENSMUSG00000064354, ENSMUSG00000006818, ENSMUSG00000072941, ENSMUSG00000034203, ENSMUSG00000022947, ENSMUSG00000020664, ENSMUSG00000064294, ENSMUSG00000033488, ENSMUSG00000000253, ENSMUSG00000035960	391	604	17446	1.25583	1	0.986131	99.2254
GOTERM_BP_DIRECT	GO:0055114~oxidation-reduction process	17	3.39321	0.490714	ENSMUSG00000003809, ENSMUSG00000028199, ENSMUSG00000028978, ENSMUSG00000031987, ENSMUSG00000030861, ENSMUSG00000066026, ENSMUSG00000019864, ENSMUSG00000064354, ENSMUSG00000006818, ENSMUSG00000072941, ENSMUSG00000040018, ENSMUSG00000034203, ENSMUSG00000022947, ENSMUSG00000020664, ENSMUSG00000064294, ENSMUSG00000033488, ENSMUSG00000000253	416	676	18082	1.09309	1	0.999699	99.9991
UP_KEYWORDS	Oxidoreductase	15	2.99401	0.490908	ENSMUSG00000003809, ENSMUSG00000028199, ENSMUSG00000028978, ENSMUSG00000031987, ENSMUSG00000030861, ENSMUSG00000066026, ENSMUSG00000064354, ENSMUSG00000006818, ENSMUSG00000072941, ENSMUSG00000034203, ENSMUSG00000022947, ENSMUSG00000020664, ENSMUSG00000064294, ENSMUSG00000033488, ENSMUSG00000000253	482	639	22680	1.10455	1	0.872524	99.9879
Annotation Cluster 48	Enrichment Score: 0.3512097322102241
Category	Term	Count	%	PValue	Genes	List Total	Pop Hits	Pop Total	Fold Enrichment	Bonferroni	Benjamini	FDR
KEGG_PATHWAY	mmu04071:Sphingolipid signaling pathway	5	0.998004	0.269885	ENSMUSG00000028978, ENSMUSG00000031591, ENSMUSG00000039936, ENSMUSG00000004936, ENSMUSG00000023088	165	124	7720	1.88661	1	0.925576	98.1917
KEGG_PATHWAY	mmu04022:cGMP-PKG signaling pathway	6	1.1976	0.297647	ENSMUSG00000028978, ENSMUSG00000031616, ENSMUSG00000079055, ENSMUSG00000039936, ENSMUSG00000004936, ENSMUSG00000021868	165	171	7720	1.64168	1	0.901467	98.8972
KEGG_PATHWAY	mmu04370:VEGF signaling pathway	3	0.598802	0.365557	ENSMUSG00000028978, ENSMUSG00000039936, ENSMUSG00000004936	165	60	7720	2.33939	1	0.92087	99.6986
KEGG_PATHWAY	mmu04066:HIF-1 signaling pathway	4	0.798403	0.380725	ENSMUSG00000028978, ENSMUSG00000031987, ENSMUSG00000039936, ENSMUSG00000004936	165	104	7720	1.79953	1	0.91669	99.7787
KEGG_PATHWAY	mmu04915:Estrogen signaling pathway	3	0.598802	0.620491	ENSMUSG00000028978, ENSMUSG00000039936, ENSMUSG00000004936	165	98	7720	1.43228	1	0.971043	99.9996
KEGG_PATHWAY	mmu04921:Oxytocin signaling pathway	4	0.798403	0.657385	ENSMUSG00000039145, ENSMUSG00000028978, ENSMUSG00000039936, ENSMUSG00000004936	165	158	7720	1.1845	1	0.968628	99.9999
KEGG_PATHWAY	mmu04151:PI3K-Akt signaling pathway	7	1.39721	0.763007	ENSMUSG00000028212, ENSMUSG00000028978, ENSMUSG00000039936, ENSMUSG00000004936, ENSMUSG00000002496, ENSMUSG00000032796, ENSMUSG00000003882	165	351	7720	0.933092	1	0.981007	100
Annotation Cluster 49	Enrichment Score: 0.3360654722214167
Category	Term	Count	%	PValue	Genes	List Total	Pop Hits	Pop Total	Fold Enrichment	Bonferroni	Benjamini	FDR
GOTERM_CC_DIRECT	GO:0030529~intracellular ribonucleoprotein complex	11	2.19561	0.17787	ENSMUSG00000040140, ENSMUSG00000037958, ENSMUSG00000021040, ENSMUSG00000031403, ENSMUSG00000034729, ENSMUSG00000029066, ENSMUSG00000025208, ENSMUSG00000001120, ENSMUSG00000003299, ENSMUSG00000054309, ENSMUSG00000068921	439	320	19662	1.53959	1	0.854625	93.3834
GOTERM_CC_DIRECT	GO:0005840~ribosome	6	1.1976	0.408435	ENSMUSG00000025591, ENSMUSG00000034729, ENSMUSG00000029066, ENSMUSG00000025208, ENSMUSG00000003299, ENSMUSG00000068921	439	188	19662	1.42941	1	0.950652	99.931
UP_KEYWORDS	Ribonucleoprotein	8	1.59681	0.481441	ENSMUSG00000031403, ENSMUSG00000034729, ENSMUSG00000029066, ENSMUSG00000025208, ENSMUSG00000001120, ENSMUSG00000003299, ENSMUSG00000054309, ENSMUSG00000068921	482	308	22680	1.22218	1	0.867909	99.9845
GOTERM_MF_DIRECT	GO:0003735~structural constituent of ribosome	7	1.39721	0.536219	ENSMUSG00000018740, ENSMUSG00000034729, ENSMUSG00000029066, ENSMUSG00000025208, ENSMUSG00000003299, ENSMUSG00000028982, ENSMUSG00000068921	391	264	17446	1.18308	1	0.999301	99.9989
UP_KEYWORDS	Ribosomal protein	5	0.998004	0.627349	ENSMUSG00000034729, ENSMUSG00000029066, ENSMUSG00000025208, ENSMUSG00000003299, ENSMUSG00000068921	482	203	22680	1.15896	1	0.924905	99.9998
KEGG_PATHWAY	mmu03010:Ribosome	3	0.598802	0.818439	ENSMUSG00000034729, ENSMUSG00000029066, ENSMUSG00000003299	165	145	7720	0.968025	1	0.98739	100
Annotation Cluster 50	Enrichment Score: 0.327660507633336
Category	Term	Count	%	PValue	Genes	List Total	Pop Hits	Pop Total	Fold Enrichment	Bonferroni	Benjamini	FDR
SMART	SM00132:LIM	3	0.598802	0.462822	ENSMUSG00000030226, ENSMUSG00000006219, ENSMUSG00000022123	220	74	10425	1.92107	1	0.999848	99.958
UP_KEYWORDS	LIM domain	3	0.598802	0.467417	ENSMUSG00000030226, ENSMUSG00000006219, ENSMUSG00000022123	482	74	22680	1.90759	1	0.859457	99.9778
INTERPRO	IPR001781:Zinc finger, LIM-type	3	0.598802	0.480728	ENSMUSG00000030226, ENSMUSG00000006219, ENSMUSG00000022123	449	74	20594	1.85945	1	0.999997	99.9962
Annotation Cluster 51	Enrichment Score: 0.3187929344154888
Category	Term	Count	%	PValue	Genes	List Total	Pop Hits	Pop Total	Fold Enrichment	Bonferroni	Benjamini	FDR
UP_SEQ_FEATURE	zinc finger region:C2H2-type 1	9	1.79641	0.282604	ENSMUSG00000018678, ENSMUSG00000061898, ENSMUSG00000071661, ENSMUSG00000025323, ENSMUSG00000068134, ENSMUSG00000049321, ENSMUSG00000021318, ENSMUSG00000063108, ENSMUSG00000020653	426	263	18012	1.4469	1	1	99.528
UP_SEQ_FEATURE	zinc finger region:C2H2-type 2	9	1.79641	0.30124	ENSMUSG00000018678, ENSMUSG00000061898, ENSMUSG00000071661, ENSMUSG00000025323, ENSMUSG00000068134, ENSMUSG00000049321, ENSMUSG00000021318, ENSMUSG00000063108, ENSMUSG00000020653	426	268	18012	1.41991	1	1	99.6912
UP_SEQ_FEATURE	domain:KRAB	3	0.598802	0.322212	ENSMUSG00000061898, ENSMUSG00000068134, ENSMUSG00000063108	426	49	18012	2.58867	1	1	99.8111
UP_SEQ_FEATURE	zinc finger region:C2H2-type 13	3	0.598802	0.339549	ENSMUSG00000061898, ENSMUSG00000049321, ENSMUSG00000063108	426	51	18012	2.48716	1	1	99.8756
UP_SEQ_FEATURE	zinc finger region:C2H2-type 10	4	0.798403	0.357189	ENSMUSG00000061898, ENSMUSG00000068134, ENSMUSG00000049321, ENSMUSG00000063108	426	90	18012	1.87919	1	1	99.9196
UP_SEQ_FEATURE	zinc finger region:C2H2-type 3	8	1.59681	0.421773	ENSMUSG00000018678, ENSMUSG00000061898, ENSMUSG00000025323, ENSMUSG00000068134, ENSMUSG00000049321, ENSMUSG00000021318, ENSMUSG00000063108, ENSMUSG00000020653	426	261	18012	1.29599	1	1	99.9854
UP_SEQ_FEATURE	zinc finger region:C2H2-type 12	3	0.598802	0.479203	ENSMUSG00000061898, ENSMUSG00000049321, ENSMUSG00000063108	426	68	18012	1.86537	1	1	99.9973
UP_SEQ_FEATURE	zinc finger region:C2H2-type 11	3	0.598802	0.53132	ENSMUSG00000061898, ENSMUSG00000049321, ENSMUSG00000063108	426	75	18012	1.69127	1	1	99.9995
UP_SEQ_FEATURE	zinc finger region:C2H2-type 8	4	0.798403	0.535337	ENSMUSG00000061898, ENSMUSG00000068134, ENSMUSG00000049321, ENSMUSG00000063108	426	119	18012	1.42123	1	1	99.9996
UP_SEQ_FEATURE	zinc finger region:C2H2-type 7	4	0.798403	0.590124	ENSMUSG00000061898, ENSMUSG00000068134, ENSMUSG00000049321, ENSMUSG00000063108	426	129	18012	1.31106	1	1	99.9999
UP_SEQ_FEATURE	zinc finger region:C2H2-type 9	3	0.598802	0.692343	ENSMUSG00000068134, ENSMUSG00000049321, ENSMUSG00000063108	426	101	18012	1.25589	1	1	100
UP_SEQ_FEATURE	zinc finger region:C2H2-type 6	4	0.798403	0.699417	ENSMUSG00000061898, ENSMUSG00000068134, ENSMUSG00000049321, ENSMUSG00000063108	426	152	18012	1.11268	1	1	100
UP_SEQ_FEATURE	zinc finger region:C2H2-type 4	5	0.998004	0.75013	ENSMUSG00000061898, ENSMUSG00000068134, ENSMUSG00000049321, ENSMUSG00000021318, ENSMUSG00000063108	426	215	18012	0.983295	1	1	100
UP_SEQ_FEATURE	zinc finger region:C2H2-type 5	4	0.798403	0.839741	ENSMUSG00000061898, ENSMUSG00000049321, ENSMUSG00000021318, ENSMUSG00000063108	426	194	18012	0.871787	1	1	100
Annotation Cluster 52	Enrichment Score: 0.28834473301510005
Category	Term	Count	%	PValue	Genes	List Total	Pop Hits	Pop Total	Fold Enrichment	Bonferroni	Benjamini	FDR
UP_KEYWORDS	Extracellular matrix	7	1.39721	0.379974	ENSMUSG00000006403, ENSMUSG00000022665, ENSMUSG00000029287, ENSMUSG00000002603, ENSMUSG00000021613, ENSMUSG00000070371, ENSMUSG00000032796	482	235	22680	1.40161	1	0.806555	99.8312
GOTERM_CC_DIRECT	GO:0005578~proteinaceous extracellular matrix	8	1.59681	0.559111	ENSMUSG00000006403, ENSMUSG00000022665, ENSMUSG00000002341, ENSMUSG00000029287, ENSMUSG00000002603, ENSMUSG00000021613, ENSMUSG00000070371, ENSMUSG00000032796	439	316	19662	1.13388	1	0.9794	99.9988
GOTERM_CC_DIRECT	GO:0031012~extracellular matrix	7	1.39721	0.642264	ENSMUSG00000006403, ENSMUSG00000072941, ENSMUSG00000002603, ENSMUSG00000028128, ENSMUSG00000021613, ENSMUSG00000032796, ENSMUSG00000025278	439	294	19662	1.06638	1	0.987549	99.9999
Annotation Cluster 53	Enrichment Score: 0.23948370276215364
Category	Term	Count	%	PValue	Genes	List Total	Pop Hits	Pop Total	Fold Enrichment	Bonferroni	Benjamini	FDR
INTERPRO	IPR019786:Zinc finger, PHD-type, conserved site	3	0.598802	0.40718	ENSMUSG00000026283, ENSMUSG00000063952, ENSMUSG00000038437	449	64	20594	2.14999	1	0.999981	99.9702
INTERPRO	IPR019787:Zinc finger, PHD-finger	3	0.598802	0.501684	ENSMUSG00000026283, ENSMUSG00000063952, ENSMUSG00000038437	449	77	20594	1.787	1	0.999998	99.998
INTERPRO	IPR011011:Zinc finger, FYVE/PHD-type	4	0.798403	0.570564	ENSMUSG00000073643, ENSMUSG00000026283, ENSMUSG00000063952, ENSMUSG00000038437	449	136	20594	1.34901	1	0.999999	99.9998
SMART	SM00249:PHD	3	0.598802	0.573405	ENSMUSG00000026283, ENSMUSG00000063952, ENSMUSG00000038437	220	91	10425	1.56219	1	0.999974	99.9977
INTERPRO	IPR001965:Zinc finger, PHD-type	3	0.598802	0.591978	ENSMUSG00000026283, ENSMUSG00000063952, ENSMUSG00000038437	449	91	20594	1.51208	1	0.999998	99.9999
INTERPRO	IPR013083:Zinc finger, RING/FYVE/PHD-type	7	1.39721	0.924293	ENSMUSG00000073643, ENSMUSG00000026283, ENSMUSG00000018733, ENSMUSG00000063952, ENSMUSG00000056305, ENSMUSG00000038437, ENSMUSG00000029130	449	445	20594	0.721493	1	1	100
Annotation Cluster 54	Enrichment Score: 0.2314166155326212
Category	Term	Count	%	PValue	Genes	List Total	Pop Hits	Pop Total	Fold Enrichment	Bonferroni	Benjamini	FDR
GOTERM_MF_DIRECT	GO:0003924~GTPase activity	7	1.39721	0.323225	ENSMUSG00000064037, ENSMUSG00000028270, ENSMUSG00000032042, ENSMUSG00000029518, ENSMUSG00000038335, ENSMUSG00000045007, ENSMUSG00000040264	391	209	17446	1.49441	1	0.990427	99.7035
UP_KEYWORDS	GTP-binding	8	1.59681	0.559176	ENSMUSG00000064037, ENSMUSG00000028270, ENSMUSG00000020890, ENSMUSG00000053870, ENSMUSG00000032042, ENSMUSG00000029518, ENSMUSG00000045007, ENSMUSG00000040264	482	332	22680	1.13383	1	0.898623	99.9982
GOTERM_MF_DIRECT	GO:0005525~GTP binding	9	1.79641	0.62684	ENSMUSG00000064037, ENSMUSG00000028270, ENSMUSG00000020890, ENSMUSG00000053870, ENSMUSG00000032042, ENSMUSG00000029518, ENSMUSG00000038335, ENSMUSG00000045007, ENSMUSG00000040264	391	383	17446	1.04849	1	0.999831	100
UP_KEYWORDS	Prenylation	4	0.798403	0.650238	ENSMUSG00000028270, ENSMUSG00000032507, ENSMUSG00000029518, ENSMUSG00000040264	482	157	22680	1.19883	1	0.931753	99.9999
UP_SEQ_FEATURE	nucleotide phosphate-binding region:GTP	5	0.998004	0.945442	ENSMUSG00000028270, ENSMUSG00000032042, ENSMUSG00000029518, ENSMUSG00000045007, ENSMUSG00000040264	426	319	18012	0.662722	1	1	100
Annotation Cluster 55	Enrichment Score: 0.22522178608461918
Category	Term	Count	%	PValue	Genes	List Total	Pop Hits	Pop Total	Fold Enrichment	Bonferroni	Benjamini	FDR
UP_KEYWORDS	Spermatogenesis	6	1.1976	0.36905	ENSMUSG00000040140, ENSMUSG00000029279, ENSMUSG00000043648, ENSMUSG00000054321, ENSMUSG00000005893, ENSMUSG00000035984	482	188	22680	1.50172	1	0.798333	99.7868
UP_KEYWORDS	Differentiation	13	2.59481	0.719986	ENSMUSG00000039004, ENSMUSG00000061462, ENSMUSG00000027358, ENSMUSG00000029279, ENSMUSG00000039936, ENSMUSG00000054321, ENSMUSG00000073599, ENSMUSG00000040140, ENSMUSG00000035486, ENSMUSG00000013622, ENSMUSG00000043648, ENSMUSG00000005893, ENSMUSG00000035984	482	646	22680	0.946906	1	0.954694	100
GOTERM_BP_DIRECT	GO:0030154~cell differentiation	16	3.19361	0.794192	ENSMUSG00000039004, ENSMUSG00000061462, ENSMUSG00000027358, ENSMUSG00000029279, ENSMUSG00000054321, ENSMUSG00000039936, ENSMUSG00000073599, ENSMUSG00000025278, ENSMUSG00000040140, ENSMUSG00000013622, ENSMUSG00000035486, ENSMUSG00000043648, ENSMUSG00000019979, ENSMUSG00000005893, ENSMUSG00000035984, ENSMUSG00000039262	416	780	18082	0.891617	1	1	100
Annotation Cluster 56	Enrichment Score: 0.21857493059950367
Category	Term	Count	%	PValue	Genes	List Total	Pop Hits	Pop Total	Fold Enrichment	Bonferroni	Benjamini	FDR
INTERPRO	IPR003006:Immunoglobulin/major histocompatibility complex, conserved site	3	0.598802	0.554829	ENSMUSG00000035929, ENSMUSG00000079492, ENSMUSG00000060802	449	85	20594	1.61881	1	0.999999	99.9997
SMART	SM00407:IGc1	3	0.598802	0.613904	ENSMUSG00000035929, ENSMUSG00000079492, ENSMUSG00000060802	220	98	10425	1.4506	1	0.999985	99.9993
INTERPRO	IPR003597:Immunoglobulin C1-set	3	0.598802	0.648658	ENSMUSG00000035929, ENSMUSG00000079492, ENSMUSG00000060802	449	101	20594	1.36237	1	0.999999	100
Annotation Cluster 57	Enrichment Score: 0.21526287424659574
Category	Term	Count	%	PValue	Genes	List Total	Pop Hits	Pop Total	Fold Enrichment	Bonferroni	Benjamini	FDR
INTERPRO	IPR003961:Fibronectin, type III	6	1.1976	0.489772	ENSMUSG00000017057, ENSMUSG00000061462, ENSMUSG00000032089, ENSMUSG00000028128, ENSMUSG00000051379, ENSMUSG00000003882	449	211	20594	1.30426	1	0.999997	99.9971
KEGG_PATHWAY	mmu04630:Jak-STAT signaling pathway	4	0.798403	0.599302	ENSMUSG00000017057, ENSMUSG00000032089, ENSMUSG00000039936, ENSMUSG00000003882	165	145	7720	1.2907	1	0.968466	99.9991
KEGG_PATHWAY	mmu04060:Cytokine-cytokine receptor interaction	5	0.998004	0.770144	ENSMUSG00000017057, ENSMUSG00000032089, ENSMUSG00000002603, ENSMUSG00000000532, ENSMUSG00000003882	165	245	7720	0.954855	1	0.981657	100
Annotation Cluster 58	Enrichment Score: 0.1912032404988109
Category	Term	Count	%	PValue	Genes	List Total	Pop Hits	Pop Total	Fold Enrichment	Bonferroni	Benjamini	FDR
INTERPRO	IPR011511:Variant SH3	3	0.598802	0.352819	ENSMUSG00000017314, ENSMUSG00000004837, ENSMUSG00000031101	449	57	20594	2.41402	1	0.999925	99.8836
UP_KEYWORDS	SH3 domain	5	0.998004	0.646268	ENSMUSG00000061462, ENSMUSG00000017314, ENSMUSG00000042345, ENSMUSG00000004837, ENSMUSG00000031101	482	208	22680	1.1311	1	0.931345	99.9999
INTERPRO	IPR001452:Src homology-3 domain	5	0.998004	0.680446	ENSMUSG00000061462, ENSMUSG00000017314, ENSMUSG00000042345, ENSMUSG00000004837, ENSMUSG00000031101	449	212	20594	1.08175	1	1	100
SMART	SM00326:SH3	4	0.798403	0.787342	ENSMUSG00000017314, ENSMUSG00000042345, ENSMUSG00000004837, ENSMUSG00000031101	220	197	10425	0.96216	1	1	100
UP_SEQ_FEATURE	domain:SH3	3	0.598802	0.905861	ENSMUSG00000061462, ENSMUSG00000017314, ENSMUSG00000031101	426	166	18012	0.764127	1	1	100
Annotation Cluster 59	Enrichment Score: 0.1851760355302778
Category	Term	Count	%	PValue	Genes	List Total	Pop Hits	Pop Total	Fold Enrichment	Bonferroni	Benjamini	FDR
SMART	SM00228:PDZ	4	0.798403	0.614149	ENSMUSG00000017314, ENSMUSG00000060798, ENSMUSG00000020672, ENSMUSG00000029440	220	150	10425	1.26364	1	0.999972	99.9993
INTERPRO	IPR001478:PDZ domain	4	0.798403	0.65445	ENSMUSG00000017314, ENSMUSG00000060798, ENSMUSG00000020672, ENSMUSG00000029440	449	154	20594	1.19133	1	0.999999	100
UP_SEQ_FEATURE	domain:PDZ	3	0.598802	0.692343	ENSMUSG00000017314, ENSMUSG00000020672, ENSMUSG00000029440	426	101	18012	1.25589	1	1	100
Annotation Cluster 60	Enrichment Score: 0.18412291563702624
Category	Term	Count	%	PValue	Genes	List Total	Pop Hits	Pop Total	Fold Enrichment	Bonferroni	Benjamini	FDR
SMART	SM00360:RRM	6	1.1976	0.528114	ENSMUSG00000033931, ENSMUSG00000028898, ENSMUSG00000021040, ENSMUSG00000016921, ENSMUSG00000020300, ENSMUSG00000024604	220	229	10425	1.24156	1	0.99995	99.9917
INTERPRO	IPR012677:Nucleotide-binding, alpha-beta plait	7	1.39721	0.575396	ENSMUSG00000033931, ENSMUSG00000028898, ENSMUSG00000021040, ENSMUSG00000016921, ENSMUSG00000034422, ENSMUSG00000020300, ENSMUSG00000024604	449	281	20594	1.14258	1	0.999999	99.9998
INTERPRO	IPR000504:RNA recognition motif domain	6	1.1976	0.604497	ENSMUSG00000033931, ENSMUSG00000028898, ENSMUSG00000021040, ENSMUSG00000016921, ENSMUSG00000020300, ENSMUSG00000024604	449	241	20594	1.1419	1	0.999999	99.9999
UP_SEQ_FEATURE	domain:RRM 1	3	0.598802	0.808441	ENSMUSG00000033931, ENSMUSG00000028898, ENSMUSG00000020300	426	128	18012	0.990977	1	1	100
UP_SEQ_FEATURE	domain:RRM 2	3	0.598802	0.808441	ENSMUSG00000033931, ENSMUSG00000028898, ENSMUSG00000020300	426	128	18012	0.990977	1	1	100
Annotation Cluster 61	Enrichment Score: 0.17522685344550293
Category	Term	Count	%	PValue	Genes	List Total	Pop Hits	Pop Total	Fold Enrichment	Bonferroni	Benjamini	FDR
UP_KEYWORDS	Calcium transport	3	0.598802	0.589862	ENSMUSG00000004113, ENSMUSG00000079055, ENSMUSG00000018507	482	93	22680	1.51787	1	0.907389	99.9993
GOTERM_BP_DIRECT	GO:0070588~calcium ion transmembrane transport	3	0.598802	0.603129	ENSMUSG00000004113, ENSMUSG00000079055, ENSMUSG00000018507	416	88	18082	1.48181	1	0.99996	100
GOTERM_BP_DIRECT	GO:0006816~calcium ion transport	3	0.598802	0.837837	ENSMUSG00000004113, ENSMUSG00000079055, ENSMUSG00000018507	416	141	18082	0.924816	1	1	100
Annotation Cluster 62	Enrichment Score: 0.1506275967851807
Category	Term	Count	%	PValue	Genes	List Total	Pop Hits	Pop Total	Fold Enrichment	Bonferroni	Benjamini	FDR
UP_SEQ_FEATURE	domain:Ig-like V-type	6	1.1976	0.112363	ENSMUSG00000023274, ENSMUSG00000002341, ENSMUSG00000055447, ENSMUSG00000021613, ENSMUSG00000023992, ENSMUSG00000001946	426	108	18012	2.34898	1	1	85.3701
UP_KEYWORDS	Immunoglobulin domain	10	1.99601	0.69446	ENSMUSG00000061462, ENSMUSG00000023274, ENSMUSG00000026656, ENSMUSG00000002341, ENSMUSG00000055447, ENSMUSG00000021613, ENSMUSG00000023992, ENSMUSG00000001946, ENSMUSG00000055541, ENSMUSG00000060802	482	481	22680	0.978252	1	0.949163	100
SMART	SM00409:IG	8	1.59681	0.923851	ENSMUSG00000031937, ENSMUSG00000061462, ENSMUSG00000023274, ENSMUSG00000026656, ENSMUSG00000002341, ENSMUSG00000021613, ENSMUSG00000023992, ENSMUSG00000001946	220	518	10425	0.731836	1	1	100
INTERPRO	IPR003599:Immunoglobulin subtype	8	1.59681	0.936225	ENSMUSG00000031937, ENSMUSG00000061462, ENSMUSG00000023274, ENSMUSG00000026656, ENSMUSG00000002341, ENSMUSG00000021613, ENSMUSG00000023992, ENSMUSG00000001946	449	518	20594	0.708361	1	1	100
INTERPRO	IPR013783:Immunoglobulin-like fold	18	3.59281	0.948311	ENSMUSG00000023274, ENSMUSG00000061462, ENSMUSG00000035929, ENSMUSG00000026656, ENSMUSG00000055447, ENSMUSG00000021613, ENSMUSG00000003882, ENSMUSG00000079492, ENSMUSG00000001946, ENSMUSG00000025278, ENSMUSG00000017057, ENSMUSG00000031937, ENSMUSG00000032089, ENSMUSG00000002341, ENSMUSG00000028128, ENSMUSG00000055541, ENSMUSG00000023992, ENSMUSG00000060802	449	1099	20594	0.751224	1	1	100
INTERPRO	IPR007110:Immunoglobulin-like domain	13	2.59481	0.981799	ENSMUSG00000023274, ENSMUSG00000061462, ENSMUSG00000035929, ENSMUSG00000026656, ENSMUSG00000055447, ENSMUSG00000021613, ENSMUSG00000079492, ENSMUSG00000001946, ENSMUSG00000031937, ENSMUSG00000002341, ENSMUSG00000055541, ENSMUSG00000023992, ENSMUSG00000060802	449	920	20594	0.648112	1	1	100
INTERPRO	IPR013106:Immunoglobulin V-set	6	1.1976	0.993634	ENSMUSG00000061462, ENSMUSG00000023274, ENSMUSG00000002341, ENSMUSG00000021613, ENSMUSG00000023992, ENSMUSG00000001946	449	554	20594	0.496748	1	1	100
SMART	SM00406:IGv	3	0.598802	0.99891	ENSMUSG00000061462, ENSMUSG00000023274, ENSMUSG00000021613	220	423	10425	0.336074	1	1	100
Annotation Cluster 63	Enrichment Score: 0.14886675117235976
Category	Term	Count	%	PValue	Genes	List Total	Pop Hits	Pop Total	Fold Enrichment	Bonferroni	Benjamini	FDR
UP_SEQ_FEATURE	repeat:ANK 6	3	0.598802	0.552544	ENSMUSG00000030509, ENSMUSG00000043683, ENSMUSG00000018507	426	78	18012	1.62622	1	1	99.9998
UP_SEQ_FEATURE	repeat:ANK 1	5	0.998004	0.671172	ENSMUSG00000044352, ENSMUSG00000030509, ENSMUSG00000043683, ENSMUSG00000018507, ENSMUSG00000036188	426	193	18012	1.09538	1	1	100
UP_SEQ_FEATURE	repeat:ANK 2	5	0.998004	0.671172	ENSMUSG00000044352, ENSMUSG00000030509, ENSMUSG00000043683, ENSMUSG00000018507, ENSMUSG00000036188	426	193	18012	1.09538	1	1	100
SMART	SM00248:ANK	5	0.998004	0.700265	ENSMUSG00000044352, ENSMUSG00000030509, ENSMUSG00000043683, ENSMUSG00000018507, ENSMUSG00000036188	220	225	10425	1.05303	1	0.999996	100
UP_SEQ_FEATURE	repeat:ANK 5	3	0.598802	0.72707	ENSMUSG00000030509, ENSMUSG00000043683, ENSMUSG00000018507	426	108	18012	1.17449	1	1	100
UP_SEQ_FEATURE	repeat:ANK 3	4	0.798403	0.73183	ENSMUSG00000030509, ENSMUSG00000043683, ENSMUSG00000018507, ENSMUSG00000036188	426	160	18012	1.05704	1	1	100
INTERPRO	IPR002110:Ankyrin repeat	5	0.998004	0.746184	ENSMUSG00000044352, ENSMUSG00000030509, ENSMUSG00000043683, ENSMUSG00000018507, ENSMUSG00000036188	449	232	20594	0.988499	1	1	100
UP_KEYWORDS	ANK repeat	5	0.998004	0.7519	ENSMUSG00000044352, ENSMUSG00000030509, ENSMUSG00000043683, ENSMUSG00000018507, ENSMUSG00000036188	482	240	22680	0.98029	1	0.963404	100
INTERPRO	IPR020683:Ankyrin repeat-containing domain	5	0.998004	0.774954	ENSMUSG00000044352, ENSMUSG00000030509, ENSMUSG00000043683, ENSMUSG00000018507, ENSMUSG00000036188	449	242	20594	0.947652	1	1	100
UP_SEQ_FEATURE	repeat:ANK 4	3	0.598802	0.804947	ENSMUSG00000030509, ENSMUSG00000043683, ENSMUSG00000018507	426	127	18012	0.99878	1	1	100
Annotation Cluster 64	Enrichment Score: 0.1467887741413447
Category	Term	Count	%	PValue	Genes	List Total	Pop Hits	Pop Total	Fold Enrichment	Bonferroni	Benjamini	FDR
UP_SEQ_FEATURE	lipid moiety-binding region:S-palmitoyl cysteine	5	0.998004	0.612751	ENSMUSG00000023274, ENSMUSG00000028978, ENSMUSG00000028128, ENSMUSG00000052298, ENSMUSG00000024107	426	179	18012	1.18105	1	1	100
UP_KEYWORDS	Palmitate	7	1.39721	0.626963	ENSMUSG00000023274, ENSMUSG00000028978, ENSMUSG00000028128, ENSMUSG00000006463, ENSMUSG00000052298, ENSMUSG00000024107, ENSMUSG00000005089	482	304	22680	1.08348	1	0.926405	99.9998
UP_KEYWORDS	Lipoprotein	12	2.39521	0.944295	ENSMUSG00000028270, ENSMUSG00000023274, ENSMUSG00000028978, ENSMUSG00000028128, ENSMUSG00000032507, ENSMUSG00000029518, ENSMUSG00000035765, ENSMUSG00000006463, ENSMUSG00000052298, ENSMUSG00000024107, ENSMUSG00000040264, ENSMUSG00000005089	482	780	22680	0.723907	1	0.997809	100
Annotation Cluster 65	Enrichment Score: 0.10941446554901839
Category	Term	Count	%	PValue	Genes	List Total	Pop Hits	Pop Total	Fold Enrichment	Bonferroni	Benjamini	FDR
INTERPRO	IPR013032:EGF-like, conserved site	5	0.998004	0.6239	ENSMUSG00000038188, ENSMUSG00000013622, ENSMUSG00000002341, ENSMUSG00000040537, ENSMUSG00000032796	449	197	20594	1.16412	1	0.999999	100
INTERPRO	IPR000742:Epidermal growth factor-like domain	5	0.998004	0.760904	ENSMUSG00000038188, ENSMUSG00000013622, ENSMUSG00000002341, ENSMUSG00000040537, ENSMUSG00000032796	449	237	20594	0.967645	1	1	100
UP_KEYWORDS	EGF-like domain	4	0.798403	0.856892	ENSMUSG00000038188, ENSMUSG00000013622, ENSMUSG00000002341, ENSMUSG00000040537	482	224	22680	0.840249	1	0.987769	100
SMART	SM00181:EGF	3	0.598802	0.897369	ENSMUSG00000038188, ENSMUSG00000002341, ENSMUSG00000032796	220	181	10425	0.785409	1	1	100
Annotation Cluster 66	Enrichment Score: 0.07236089753619611
Category	Term	Count	%	PValue	Genes	List Total	Pop Hits	Pop Total	Fold Enrichment	Bonferroni	Benjamini	FDR
INTERPRO	IPR009003:Trypsin-like cysteine/serine peptidase domain	4	0.798403	0.711119	ENSMUSG00000048752, ENSMUSG00000040018, ENSMUSG00000070371, ENSMUSG00000036480	449	168	20594	1.09206	1	1	100
INTERPRO	IPR001314:Peptidase S1A, chymotrypsin-type	3	0.598802	0.843646	ENSMUSG00000048752, ENSMUSG00000070371, ENSMUSG00000036480	449	151	20594	0.911252	1	1	100
SMART	SM00020:Tryp_SPc	3	0.598802	0.84876	ENSMUSG00000048752, ENSMUSG00000070371, ENSMUSG00000036480	220	158	10425	0.899741	1	1	100
GOTERM_MF_DIRECT	GO:0004252~serine-type endopeptidase activity	4	0.798403	0.856245	ENSMUSG00000048752, ENSMUSG00000028128, ENSMUSG00000070371, ENSMUSG00000036480	391	212	17446	0.841867	1	0.999999	100
INTERPRO	IPR001254:Peptidase S1	3	0.598802	0.86598	ENSMUSG00000048752, ENSMUSG00000070371, ENSMUSG00000036480	449	160	20594	0.859994	1	1	100
UP_KEYWORDS	Protease	7	1.39721	0.974633	ENSMUSG00000006403, ENSMUSG00000048752, ENSMUSG00000060073, ENSMUSG00000079110, ENSMUSG00000020681, ENSMUSG00000070371, ENSMUSG00000036480	482	542	22680	0.607708	1	0.999539	100
Annotation Cluster 67	Enrichment Score: 0.0661064569558568
Category	Term	Count	%	PValue	Genes	List Total	Pop Hits	Pop Total	Fold Enrichment	Bonferroni	Benjamini	FDR
UP_KEYWORDS	Secreted	33	6.58683	0.768445	ENSMUSG00000031780, ENSMUSG00000050069, ENSMUSG00000026656, ENSMUSG00000002603, ENSMUSG00000051379, ENSMUSG00000075012, ENSMUSG00000023913, ENSMUSG00000022665, ENSMUSG00000072941, ENSMUSG00000044906, ENSMUSG00000031399, ENSMUSG00000002341, ENSMUSG00000025512, ENSMUSG00000063320, ENSMUSG00000027315, ENSMUSG00000032796, ENSMUSG00000023992, ENSMUSG00000037370, ENSMUSG00000039004, ENSMUSG00000006403,…	482	1685	22680	0.921531	1	0.9672	100
GOTERM_CC_DIRECT	GO:0005615~extracellular space	30	5.98802	0.817541	ENSMUSG00000033208, ENSMUSG00000031780, ENSMUSG00000060147, ENSMUSG00000050069, ENSMUSG00000002603, ENSMUSG00000051379, ENSMUSG00000075012, ENSMUSG00000023913, ENSMUSG00000072941, ENSMUSG00000025512, ENSMUSG00000027315, ENSMUSG00000032796, ENSMUSG00000037370, ENSMUSG00000039004, ENSMUSG00000006403, ENSMUSG00000027358, ENSMUSG00000038593, ENSMUSG00000029287, ENSMUSG00000031591, ENSMUSG00000028189,…	439	1504	19662	0.893381	1	0.998346	100
GOTERM_CC_DIRECT	GO:0005576~extracellular region	33	6.58683	0.902666	ENSMUSG00000033208, ENSMUSG00000050069, ENSMUSG00000026656, ENSMUSG00000002603, ENSMUSG00000051379, ENSMUSG00000075012, ENSMUSG00000023913, ENSMUSG00000022665, ENSMUSG00000072941, ENSMUSG00000044906, ENSMUSG00000031399, ENSMUSG00000002341, ENSMUSG00000025512, ENSMUSG00000063320, ENSMUSG00000027315, ENSMUSG00000032796, ENSMUSG00000023992, ENSMUSG00000037370, ENSMUSG00000039004, ENSMUSG00000006403,…	439	1753	19662	0.843131	1	0.999684	100
UP_SEQ_FEATURE	signal peptide	62	12.3752	0.959235	ENSMUSG00000033777, ENSMUSG00000028158, ENSMUSG00000031780, ENSMUSG00000002603, ENSMUSG00000022125, ENSMUSG00000038286, ENSMUSG00000003882, ENSMUSG00000001946, ENSMUSG00000017057, ENSMUSG00000013622, ENSMUSG00000072941, ENSMUSG00000032089, ENSMUSG00000071654, ENSMUSG00000035372, ENSMUSG00000002341, ENSMUSG00000031399, ENSMUSG00000040537, ENSMUSG00000025512, ENSMUSG00000027315, ENSMUSG00000023274,…	426	3124	18012	0.839137	1	1	100
Annotation Cluster 68	Enrichment Score: 0.06305454234595177
Category	Term	Count	%	PValue	Genes	List Total	Pop Hits	Pop Total	Fold Enrichment	Bonferroni	Benjamini	FDR
UP_KEYWORDS	Leucine-rich repeat	6	1.1976	0.69621	ENSMUSG00000033777, ENSMUSG00000035509, ENSMUSG00000032507, ENSMUSG00000015980, ENSMUSG00000051379, ENSMUSG00000024107	482	275	22680	1.02663	1	0.948626	100
UP_SEQ_FEATURE	repeat:LRR 3	5	0.998004	0.851146	ENSMUSG00000033777, ENSMUSG00000035509, ENSMUSG00000032507, ENSMUSG00000015980, ENSMUSG00000024107	426	253	18012	0.835607	1	1	100
SMART	SM00369:LRR_TYP	3	0.598802	0.886311	ENSMUSG00000033777, ENSMUSG00000015980, ENSMUSG00000051379	220	175	10425	0.812338	1	1	100
UP_SEQ_FEATURE	repeat:LRR 2	5	0.998004	0.890444	ENSMUSG00000033777, ENSMUSG00000035509, ENSMUSG00000032507, ENSMUSG00000015980, ENSMUSG00000024107	426	274	18012	0.771564	1	1	100
UP_SEQ_FEATURE	repeat:LRR 1	5	0.998004	0.890444	ENSMUSG00000033777, ENSMUSG00000035509, ENSMUSG00000032507, ENSMUSG00000015980, ENSMUSG00000024107	426	274	18012	0.771564	1	1	100
INTERPRO	IPR003591:Leucine-rich repeat, typical subtype	3	0.598802	0.896797	ENSMUSG00000033777, ENSMUSG00000015980, ENSMUSG00000051379	449	175	20594	0.786281	1	1	100
UP_SEQ_FEATURE	repeat:LRR 4	4	0.798403	0.907979	ENSMUSG00000033777, ENSMUSG00000032507, ENSMUSG00000015980, ENSMUSG00000024107	426	228	18012	0.741784	1	1	100
INTERPRO	IPR001611:Leucine-rich repeat	4	0.798403	0.923103	ENSMUSG00000033777, ENSMUSG00000032507, ENSMUSG00000015980, ENSMUSG00000051379	449	259	20594	0.708361	1	1	100
Annotation Cluster 69	Enrichment Score: 0.06108877556059139
Category	Term	Count	%	PValue	Genes	List Total	Pop Hits	Pop Total	Fold Enrichment	Bonferroni	Benjamini	FDR
GOTERM_BP_DIRECT	GO:0098609~cell-cell adhesion	4	0.798403	0.812154	ENSMUSG00000022680, ENSMUSG00000042426, ENSMUSG00000051379, ENSMUSG00000025278	416	189	18082	0.919923	1	1	100
GOTERM_MF_DIRECT	GO:0098641~cadherin binding involved in cell-cell adhesion	5	0.998004	0.873637	ENSMUSG00000004843, ENSMUSG00000022680, ENSMUSG00000042426, ENSMUSG00000005846, ENSMUSG00000025278	391	279	17446	0.799622	1	0.999999	100
GOTERM_CC_DIRECT	GO:0005913~cell-cell adherens junction	5	0.998004	0.924196	ENSMUSG00000004843, ENSMUSG00000022680, ENSMUSG00000042426, ENSMUSG00000005846, ENSMUSG00000025278	439	316	19662	0.708673	1	0.999832	100
Annotation Cluster 70	Enrichment Score: 0.05244566234496365
Category	Term	Count	%	PValue	Genes	List Total	Pop Hits	Pop Total	Fold Enrichment	Bonferroni	Benjamini	FDR
INTERPRO	IPR001849:Pleckstrin homology domain	5	0.998004	0.824731	ENSMUSG00000061462, ENSMUSG00000040631, ENSMUSG00000026024, ENSMUSG00000020672, ENSMUSG00000020709	449	262	20594	0.875312	1	1	100
UP_SEQ_FEATURE	domain:PH	4	0.798403	0.871922	ENSMUSG00000061462, ENSMUSG00000040631, ENSMUSG00000026024, ENSMUSG00000020672	426	208	18012	0.813109	1	1	100
INTERPRO	IPR011993:Pleckstrin homology-like domain	7	1.39721	0.883092	ENSMUSG00000061462, ENSMUSG00000040631, ENSMUSG00000031165, ENSMUSG00000026024, ENSMUSG00000020672, ENSMUSG00000020709, ENSMUSG00000006599	449	409	20594	0.784999	1	1	100
SMART	SM00233:PH	3	0.598802	0.971453	ENSMUSG00000061462, ENSMUSG00000040631, ENSMUSG00000020709	220	253	10425	0.561894	1	1	100
Annotation Cluster 71	Enrichment Score: 0.03558995156518803
Category	Term	Count	%	PValue	Genes	List Total	Pop Hits	Pop Total	Fold Enrichment	Bonferroni	Benjamini	FDR
GOTERM_CC_DIRECT	GO:0016020~membrane	157	31.3373	0.51388	ENSMUSG00000033777, ENSMUSG00000048752, ENSMUSG00000032507, ENSMUSG00000022505, ENSMUSG00000029518, ENSMUSG00000022123, ENSMUSG00000035765, ENSMUSG00000018507, ENSMUSG00000028982, ENSMUSG00000017057, ENSMUSG00000038188, ENSMUSG00000013622, ENSMUSG00000035372, ENSMUSG00000032042, ENSMUSG00000025512, ENSMUSG00000040537, ENSMUSG00000006463, ENSMUSG00000020672, ENSMUSG00000037370, ENSMUSG00000046727,…	439	6998	19662	1.00482	1	0.973865	99.9955
UP_KEYWORDS	Glycoprotein	76	15.1697	0.783698	ENSMUSG00000033777, ENSMUSG00000048752, ENSMUSG00000002603, ENSMUSG00000052423, ENSMUSG00000022125, ENSMUSG00000022505, ENSMUSG00000051379, ENSMUSG00000003882, ENSMUSG00000018507, ENSMUSG00000001946, ENSMUSG00000017057, ENSMUSG00000038188, ENSMUSG00000072941, ENSMUSG00000032089, ENSMUSG00000035372, ENSMUSG00000002341, ENSMUSG00000040537, ENSMUSG00000027315, ENSMUSG00000037624, ENSMUSG00000037370,…	482	3815	22680	0.937379	1	0.97124	100
UP_KEYWORDS	Disulfide bond	57	11.3772	0.927378	ENSMUSG00000048752, ENSMUSG00000028158, ENSMUSG00000052423, ENSMUSG00000002603, ENSMUSG00000051379, ENSMUSG00000022498, ENSMUSG00000003882, ENSMUSG00000001946, ENSMUSG00000017057, ENSMUSG00000038188, ENSMUSG00000013622, ENSMUSG00000072941, ENSMUSG00000032089, ENSMUSG00000002341, ENSMUSG00000031399, ENSMUSG00000034203, ENSMUSG00000040537, ENSMUSG00000027315, ENSMUSG00000037624, ENSMUSG00000037370,…	482	3124	22680	0.858539	1	0.996451	100
UP_SEQ_FEATURE	signal peptide	62	12.3752	0.959235	ENSMUSG00000033777, ENSMUSG00000028158, ENSMUSG00000031780, ENSMUSG00000002603, ENSMUSG00000022125, ENSMUSG00000038286, ENSMUSG00000003882, ENSMUSG00000001946, ENSMUSG00000017057, ENSMUSG00000013622, ENSMUSG00000072941, ENSMUSG00000032089, ENSMUSG00000071654, ENSMUSG00000035372, ENSMUSG00000002341, ENSMUSG00000031399, ENSMUSG00000040537, ENSMUSG00000025512, ENSMUSG00000027315, ENSMUSG00000023274,…	426	3124	18012	0.839137	1	1	100
UP_SEQ_FEATURE	topological domain:Cytoplasmic	56	11.1776	0.96701	ENSMUSG00000033777, ENSMUSG00000052423, ENSMUSG00000018507, ENSMUSG00000003882, ENSMUSG00000001946, ENSMUSG00000017057, ENSMUSG00000013622, ENSMUSG00000032089, ENSMUSG00000035372, ENSMUSG00000040537, ENSMUSG00000037624, ENSMUSG00000037370, ENSMUSG00000030703, ENSMUSG00000023274, ENSMUSG00000029915, ENSMUSG00000022679, ENSMUSG00000028970, ENSMUSG00000021501, ENSMUSG00000031937, ENSMUSG00000028128,…	426	2880	18012	0.822144	1	1	100
UP_SEQ_FEATURE	transmembrane region	87	17.3653	0.97094	ENSMUSG00000035504, ENSMUSG00000033777, ENSMUSG00000035505, ENSMUSG00000052423, ENSMUSG00000022505, ENSMUSG00000022498, ENSMUSG00000003882, ENSMUSG00000028982, ENSMUSG00000018507, ENSMUSG00000001946, ENSMUSG00000017057, ENSMUSG00000071652, ENSMUSG00000013622, ENSMUSG00000032089, ENSMUSG00000018740, ENSMUSG00000035372, ENSMUSG00000040537, ENSMUSG00000006463, ENSMUSG00000037624, ENSMUSG00000037370,…	426	4312	18012	0.853086	1	1	100
UP_SEQ_FEATURE	glycosylation site:N-linked (GlcNAc...)	69	13.7725	0.981418	ENSMUSG00000033777, ENSMUSG00000002603, ENSMUSG00000052423, ENSMUSG00000022125, ENSMUSG00000022505, ENSMUSG00000018507, ENSMUSG00000003882, ENSMUSG00000001946, ENSMUSG00000017057, ENSMUSG00000072941, ENSMUSG00000032089, ENSMUSG00000035372, ENSMUSG00000002341, ENSMUSG00000040537, ENSMUSG00000027315, ENSMUSG00000037624, ENSMUSG00000037370, ENSMUSG00000023274, ENSMUSG00000027358, ENSMUSG00000038593,…	426	3563	18012	0.818815	1	1	100
UP_KEYWORDS	Signal	80	15.9681	0.981903	ENSMUSG00000033777, ENSMUSG00000048752, ENSMUSG00000028158, ENSMUSG00000031780, ENSMUSG00000002603, ENSMUSG00000022125, ENSMUSG00000051379, ENSMUSG00000097061, ENSMUSG00000003882, ENSMUSG00000038286, ENSMUSG00000001946, ENSMUSG00000017057, ENSMUSG00000038188, ENSMUSG00000013622, ENSMUSG00000072941, ENSMUSG00000032089, ENSMUSG00000035372, ENSMUSG00000031399, ENSMUSG00000002341, ENSMUSG00000040537,…	482	4543	22680	0.828597	1	0.99973	100
UP_SEQ_FEATURE	topological domain:Extracellular	41	8.18363	0.982158	ENSMUSG00000033777, ENSMUSG00000054414, ENSMUSG00000026656, ENSMUSG00000055447, ENSMUSG00000058740, ENSMUSG00000073599, ENSMUSG00000018507, ENSMUSG00000003882, ENSMUSG00000001946, ENSMUSG00000017057, ENSMUSG00000004113, ENSMUSG00000013622, ENSMUSG00000032089, ENSMUSG00000035372, ENSMUSG00000040537, ENSMUSG00000000532, ENSMUSG00000023088, ENSMUSG00000000530, ENSMUSG00000061171, ENSMUSG00000055541,…	426	2256	18012	0.768417	1	1	100
UP_SEQ_FEATURE	disulfide bond	40	7.98403	0.99899	ENSMUSG00000027533, ENSMUSG00000050069, ENSMUSG00000026656, ENSMUSG00000055447, ENSMUSG00000052423, ENSMUSG00000002603, ENSMUSG00000022498, ENSMUSG00000001946, ENSMUSG00000017057, ENSMUSG00000013622, ENSMUSG00000032089, ENSMUSG00000072941, ENSMUSG00000031399, ENSMUSG00000002341, ENSMUSG00000040537, ENSMUSG00000027315, ENSMUSG00000032796, ENSMUSG00000023992, ENSMUSG00000055541, ENSMUSG00000037370,…	426	2510	18012	0.673812	1	1	100
UP_KEYWORDS	Membrane	153	30.5389	0.999131	ENSMUSG00000033777, ENSMUSG00000048752, ENSMUSG00000029173, ENSMUSG00000069631, ENSMUSG00000032507, ENSMUSG00000022125, ENSMUSG00000022505, ENSMUSG00000029518, ENSMUSG00000022123, ENSMUSG00000035765, ENSMUSG00000018507, ENSMUSG00000028982, ENSMUSG00000017057, ENSMUSG00000038188, ENSMUSG00000013622, ENSMUSG00000035372, ENSMUSG00000031399, ENSMUSG00000032042, ENSMUSG00000040537, ENSMUSG00000027315,…	482	8683	22680	0.82912	1	0.999999	100
UP_KEYWORDS	Transmembrane helix	116	23.1537	0.999572	ENSMUSG00000033777, ENSMUSG00000048752, ENSMUSG00000029173, ENSMUSG00000069631, ENSMUSG00000022125, ENSMUSG00000022505, ENSMUSG00000028982, ENSMUSG00000018507, ENSMUSG00000017057, ENSMUSG00000038188, ENSMUSG00000013622, ENSMUSG00000035372, ENSMUSG00000031399, ENSMUSG00000040537, ENSMUSG00000027315, ENSMUSG00000006463, ENSMUSG00000037370, ENSMUSG00000028973, ENSMUSG00000046727, ENSMUSG00000025212,…	482	6938	22680	0.786719	1	1	100
UP_KEYWORDS	Transmembrane	116	23.1537	0.999623	ENSMUSG00000033777, ENSMUSG00000048752, ENSMUSG00000029173, ENSMUSG00000069631, ENSMUSG00000022125, ENSMUSG00000022505, ENSMUSG00000028982, ENSMUSG00000018507, ENSMUSG00000017057, ENSMUSG00000038188, ENSMUSG00000013622, ENSMUSG00000035372, ENSMUSG00000031399, ENSMUSG00000040537, ENSMUSG00000027315, ENSMUSG00000006463, ENSMUSG00000037370, ENSMUSG00000028973, ENSMUSG00000046727, ENSMUSG00000025212,…	482	6955	22680	0.784796	1	1	100
GOTERM_CC_DIRECT	GO:0016021~integral component of membrane	116	23.1537	0.999969	ENSMUSG00000033777, ENSMUSG00000048752, ENSMUSG00000029173, ENSMUSG00000069631, ENSMUSG00000022125, ENSMUSG00000022505, ENSMUSG00000028982, ENSMUSG00000018507, ENSMUSG00000017057, ENSMUSG00000038188, ENSMUSG00000013622, ENSMUSG00000035372, ENSMUSG00000031399, ENSMUSG00000040537, ENSMUSG00000027315, ENSMUSG00000006463, ENSMUSG00000037370, ENSMUSG00000028973, ENSMUSG00000046727, ENSMUSG00000025212,…	439	6878	19662	0.755369	1	1	100
Annotation Cluster 72	Enrichment Score: 0.02869898216016235
Category	Term	Count	%	PValue	Genes	List Total	Pop Hits	Pop Total	Fold Enrichment	Bonferroni	Benjamini	FDR
UP_KEYWORDS	Ion transport	10	1.99601	0.91135	ENSMUSG00000004113, ENSMUSG00000054414, ENSMUSG00000025212, ENSMUSG00000058740, ENSMUSG00000079055, ENSMUSG00000023030, ENSMUSG00000018507, ENSMUSG00000029016, ENSMUSG00000037624, ENSMUSG00000061171	482	619	22680	0.760161	1	0.99495	100
GOTERM_BP_DIRECT	GO:0006811~ion transport	10	1.99601	0.92311	ENSMUSG00000004113, ENSMUSG00000054414, ENSMUSG00000025212, ENSMUSG00000058740, ENSMUSG00000079055, ENSMUSG00000023030, ENSMUSG00000018507, ENSMUSG00000029016, ENSMUSG00000037624, ENSMUSG00000061171	416	584	18082	0.744287	1	1	100
UP_KEYWORDS	Ion channel	4	0.798403	0.974911	ENSMUSG00000004113, ENSMUSG00000058740, ENSMUSG00000018507, ENSMUSG00000037624	482	336	22680	0.560166	1	0.999525	100
Annotation Cluster 73	Enrichment Score: 0.01690598727146233
Category	Term	Count	%	PValue	Genes	List Total	Pop Hits	Pop Total	Fold Enrichment	Bonferroni	Benjamini	FDR
GOTERM_BP_DIRECT	GO:0006508~proteolysis	10	1.99601	0.921351	ENSMUSG00000006403, ENSMUSG00000048752, ENSMUSG00000060073, ENSMUSG00000079110, ENSMUSG00000008226, ENSMUSG00000020681, ENSMUSG00000040537, ENSMUSG00000070371, ENSMUSG00000020664, ENSMUSG00000036480	416	582	18082	0.746844	1	1	100
UP_KEYWORDS	Protease	7	1.39721	0.974633	ENSMUSG00000006403, ENSMUSG00000048752, ENSMUSG00000060073, ENSMUSG00000079110, ENSMUSG00000020681, ENSMUSG00000070371, ENSMUSG00000036480	482	542	22680	0.607708	1	0.999539	100
GOTERM_MF_DIRECT	GO:0008233~peptidase activity	6	1.1976	0.990869	ENSMUSG00000006403, ENSMUSG00000048752, ENSMUSG00000060073, ENSMUSG00000079110, ENSMUSG00000020681, ENSMUSG00000036480	391	516	17446	0.518825	1	1	100
Annotation Cluster 74	Enrichment Score: 0.0032232280157043413
Category	Term	Count	%	PValue	Genes	List Total	Pop Hits	Pop Total	Fold Enrichment	Bonferroni	Benjamini	FDR
KEGG_PATHWAY	mmu04080:Neuroactive ligand-receptor interaction	4	0.798403	0.945433	ENSMUSG00000040552, ENSMUSG00000031616, ENSMUSG00000024107, ENSMUSG00000031932	165	285	7720	0.656672	1	0.999064	100
GOTERM_MF_DIRECT	GO:0004871~signal transducer activity	7	1.39721	0.996743	ENSMUSG00000053253, ENSMUSG00000066839, ENSMUSG00000040552, ENSMUSG00000031616, ENSMUSG00000026749, ENSMUSG00000024107, ENSMUSG00000031932	391	648	17446	0.481995	1	1	100
INTERPRO	IPR000276:G protein-coupled receptor, rhodopsin-like	4	0.798403	1	ENSMUSG00000040552, ENSMUSG00000031616, ENSMUSG00000024107, ENSMUSG00000031932	449	1458	20594	0.125834	1	1	100
GOTERM_BP_DIRECT	GO:0007186~G-protein coupled receptor signaling pathway	6	1.1976	1	ENSMUSG00000031780, ENSMUSG00000040552, ENSMUSG00000031616, ENSMUSG00000024107, ENSMUSG00000037624, ENSMUSG00000031932	416	1706	18082	0.152871	1	1	100
UP_KEYWORDS	G-protein coupled receptor	4	0.798403	1	ENSMUSG00000040552, ENSMUSG00000031616, ENSMUSG00000024107, ENSMUSG00000031932	482	1741	22680	0.108108	1	1	100
INTERPRO	IPR017452:GPCR, rhodopsin-like, 7TM	4	0.798403	1	ENSMUSG00000040552, ENSMUSG00000031616, ENSMUSG00000024107, ENSMUSG00000031932	449	1708	20594	0.107415	1	1	100
UP_KEYWORDS	Transducer	4	0.798403	1	ENSMUSG00000040552, ENSMUSG00000031616, ENSMUSG00000024107, ENSMUSG00000031932	482	1801	22680	0.104506	1	1	100
GOTERM_MF_DIRECT	GO:0004930~G-protein coupled receptor activity	4	0.798403	1	ENSMUSG00000040552, ENSMUSG00000031616, ENSMUSG00000024107, ENSMUSG00000031932	391	1749	17446	0.102044	1	1	100

## Sheet: Module 14 DAVID
Annotation Cluster 1	Enrichment Score: 1.7958324270974544
Category	Term	Count	%	PValue	Genes	List Total	Pop Hits	Pop Total	Fold Enrichment	Bonferroni	Benjamini	FDR
INTERPRO	IPR004839:Aminotransferase, class I/classII	4	1.42349	0.00110937	ENSMUSG00000021036, ENSMUSG00000040272, ENSMUSG00000031700, ENSMUSG00000031672	255	17	20594	19.0025	0.466475	0.466475	1.61312
GOTERM_BP_DIRECT	GO:0009058~biosynthetic process	4	1.42349	0.0112131	ENSMUSG00000021036, ENSMUSG00000040272, ENSMUSG00000031700, ENSMUSG00000031672	229	37	18082	8.53629	0.999997	0.98586	16.5564
INTERPRO	IPR015424:Pyridoxal phosphate-dependent transferase	4	1.42349	0.0159167	ENSMUSG00000021036, ENSMUSG00000040272, ENSMUSG00000031700, ENSMUSG00000031672	255	43	20594	7.51263	0.999886	0.837368	20.9489
INTERPRO	IPR015421:Pyridoxal phosphate-dependent transferase, major region, subdomain 1	4	1.42349	0.0159167	ENSMUSG00000021036, ENSMUSG00000040272, ENSMUSG00000031700, ENSMUSG00000031672	255	43	20594	7.51263	0.999886	0.837368	20.9489
GOTERM_MF_DIRECT	GO:0030170~pyridoxal phosphate binding	4	1.42349	0.0299416	ENSMUSG00000021036, ENSMUSG00000040272, ENSMUSG00000031700, ENSMUSG00000031672	215	55	17446	5.9014	0.999983	0.747301	34.1535
UP_KEYWORDS	Pyridoxal phosphate	4	1.42349	0.0357061	ENSMUSG00000021036, ENSMUSG00000040272, ENSMUSG00000031700, ENSMUSG00000031672	274	60	22680	5.51825	0.999922	0.467529	37.8273
INTERPRO	IPR015422:Pyridoxal phosphate-dependent transferase, major region, subdomain 2	3	1.06762	0.0797351	ENSMUSG00000021036, ENSMUSG00000040272, ENSMUSG00000031700	255	38	20594	6.37585	1	0.973158	70.401
Annotation Cluster 2	Enrichment Score: 1.6536104130189269
Category	Term	Count	%	PValue	Genes	List Total	Pop Hits	Pop Total	Fold Enrichment	Bonferroni	Benjamini	FDR
GOTERM_MF_DIRECT	GO:0004181~metallocarboxypeptidase activity	5	1.77936	0.000192917	ENSMUSG00000020841, ENSMUSG00000025196, ENSMUSG00000015405, ENSMUSG00000020183, ENSMUSG00000001773	215	24	17446	16.905	0.0674597	0.0674597	0.264845
UP_KEYWORDS	Carboxypeptidase	5	1.77936	0.000716696	ENSMUSG00000020841, ENSMUSG00000025196, ENSMUSG00000015405, ENSMUSG00000020183, ENSMUSG00000001773	274	34	22680	12.1726	0.170065	0.0455328	0.932759
GOTERM_MF_DIRECT	GO:0004180~carboxypeptidase activity	5	1.77936	0.000855447	ENSMUSG00000020841, ENSMUSG00000025196, ENSMUSG00000015405, ENSMUSG00000020183, ENSMUSG00000001773	215	35	17446	11.592	0.26641	0.143501	1.16945
GOTERM_BP_DIRECT	GO:0016485~protein processing	6	2.13523	0.00464334	ENSMUSG00000020841, ENSMUSG00000038564, ENSMUSG00000025076, ENSMUSG00000032375, ENSMUSG00000025196, ENSMUSG00000020183	229	86	18082	5.50889	0.994873	0.928394	7.19821
INTERPRO	IPR014766:Carboxypeptidase, regulatory domain	3	1.06762	0.0063877	ENSMUSG00000020841, ENSMUSG00000025196, ENSMUSG00000020183	255	10	20594	24.2282	0.973405	0.701508	8.96155
GOTERM_MF_DIRECT	GO:0004185~serine-type carboxypeptidase activity	3	1.06762	0.00911585	ENSMUSG00000020841, ENSMUSG00000025196, ENSMUSG00000020183	215	12	17446	20.286	0.963668	0.668797	11.8275
INTERPRO	IPR008969:Carboxypeptidase-like, regulatory domain	3	1.06762	0.00921766	ENSMUSG00000020841, ENSMUSG00000025196, ENSMUSG00000020183	255	12	20594	20.1902	0.994707	0.730274	12.6875
GOTERM_BP_DIRECT	GO:0006518~peptide metabolic process	3	1.06762	0.0130367	ENSMUSG00000020841, ENSMUSG00000025196, ENSMUSG00000020183	229	14	18082	16.9201	1	0.975691	18.9925
SMART	SM00631:Zn_pept	3	1.06762	0.0213424	ENSMUSG00000020841, ENSMUSG00000025196, ENSMUSG00000020183	141	17	10425	13.0476	0.946815	0.946815	22.3726
UP_KEYWORDS	Metalloprotease	6	2.13523	0.0296247	ENSMUSG00000020841, ENSMUSG00000025196, ENSMUSG00000015405, ENSMUSG00000022098, ENSMUSG00000020183, ENSMUSG00000001773	274	143	22680	3.47302	0.999598	0.50875	32.5025
INTERPRO	IPR000834:Peptidase M14, carboxypeptidase A	3	1.06762	0.0297599	ENSMUSG00000020841, ENSMUSG00000025196, ENSMUSG00000020183	255	22	20594	11.0128	1	0.850429	35.7663
GOTERM_MF_DIRECT	GO:0008237~metallopeptidase activity	6	2.13523	0.0474648	ENSMUSG00000020841, ENSMUSG00000025196, ENSMUSG00000015405, ENSMUSG00000022098, ENSMUSG00000020183, ENSMUSG00000001773	215	160	17446	3.04291	1	0.741823	48.7477
GOTERM_MF_DIRECT	GO:0008233~peptidase activity	10	3.55872	0.184486	ENSMUSG00000020841, ENSMUSG00000038695, ENSMUSG00000025076, ENSMUSG00000028111, ENSMUSG00000025196, ENSMUSG00000015405, ENSMUSG00000022098, ENSMUSG00000006205, ENSMUSG00000020183, ENSMUSG00000001773	215	516	17446	1.57256	1	0.947817	93.9383
GOTERM_BP_DIRECT	GO:0006508~proteolysis	11	3.91459	0.200635	ENSMUSG00000020841, ENSMUSG00000038695, ENSMUSG00000025076, ENSMUSG00000028111, ENSMUSG00000025196, ENSMUSG00000015405, ENSMUSG00000022098, ENSMUSG00000064289, ENSMUSG00000006205, ENSMUSG00000020183, ENSMUSG00000001773	229	582	18082	1.49238	1	0.999721	97.2524
UP_SEQ_FEATURE	metal ion-binding site:Zinc; catalytic	4	1.42349	0.205011	ENSMUSG00000025196, ENSMUSG00000015405, ENSMUSG00000022098, ENSMUSG00000027227	237	119	18012	2.55462	1	0.999684	97.0587
UP_KEYWORDS	Protease	10	3.55872	0.209555	ENSMUSG00000020841, ENSMUSG00000038695, ENSMUSG00000025076, ENSMUSG00000028111, ENSMUSG00000025196, ENSMUSG00000015405, ENSMUSG00000022098, ENSMUSG00000006205, ENSMUSG00000020183, ENSMUSG00000001773	274	542	22680	1.52719	1	0.808424	95.3754
GOTERM_MF_DIRECT	GO:0016787~hydrolase activity	20	7.11744	0.51645	ENSMUSG00000020841, ENSMUSG00000022538, ENSMUSG00000038695, ENSMUSG00000025076, ENSMUSG00000027714, ENSMUSG00000005481, ENSMUSG00000038268, ENSMUSG00000006205, ENSMUSG00000001773, ENSMUSG00000020183, ENSMUSG00000050174, ENSMUSG00000039246, ENSMUSG00000055884, ENSMUSG00000028111, ENSMUSG00000025196, ENSMUSG00000015405, ENSMUSG00000024869, ENSMUSG00000024866, ENSMUSG00000022098, ENSMUSG00000026064	215	1533	17446	1.05863	1	0.993007	99.9954
UP_KEYWORDS	Hydrolase	20	7.11744	0.609508	ENSMUSG00000020841, ENSMUSG00000022538, ENSMUSG00000038695, ENSMUSG00000025076, ENSMUSG00000027714, ENSMUSG00000005481, ENSMUSG00000038268, ENSMUSG00000006205, ENSMUSG00000001773, ENSMUSG00000020183, ENSMUSG00000050174, ENSMUSG00000039246, ENSMUSG00000055884, ENSMUSG00000028111, ENSMUSG00000025196, ENSMUSG00000015405, ENSMUSG00000024869, ENSMUSG00000024866, ENSMUSG00000022098, ENSMUSG00000026064	274	1646	22680	1.00576	1	0.956478	99.9995
Annotation Cluster 3	Enrichment Score: 1.4847887052343693
Category	Term	Count	%	PValue	Genes	List Total	Pop Hits	Pop Total	Fold Enrichment	Bonferroni	Benjamini	FDR
UP_KEYWORDS	Schiff base	3	1.06762	0.0119412	ENSMUSG00000030225, ENSMUSG00000025176, ENSMUSG00000063953	274	14	22680	17.7372	0.955992	0.405815	14.5316
UP_KEYWORDS	Lyase	6	2.13523	0.0319894	ENSMUSG00000024026, ENSMUSG00000030225, ENSMUSG00000025176, ENSMUSG00000063524, ENSMUSG00000030979, ENSMUSG00000063953	274	146	22680	3.40166	0.999787	0.478082	34.6211
GOTERM_MF_DIRECT	GO:0016829~lyase activity	5	1.77936	0.0919562	ENSMUSG00000024026, ENSMUSG00000030225, ENSMUSG00000025176, ENSMUSG00000030979, ENSMUSG00000063953	215	139	17446	2.91886	1	0.840844	73.4439
Annotation Cluster 4	Enrichment Score: 1.3078487754806254
Category	Term	Count	%	PValue	Genes	List Total	Pop Hits	Pop Total	Fold Enrichment	Bonferroni	Benjamini	FDR
UP_SEQ_FEATURE	domain:FERM	4	1.42349	0.0222937	ENSMUSG00000009073, ENSMUSG00000031805, ENSMUSG00000052397, ENSMUSG00000035172	237	46	18012	6.6087	1	1	29.2865
INTERPRO	IPR019749:Band 4.1 domain	4	1.42349	0.0225202	ENSMUSG00000009073, ENSMUSG00000031805, ENSMUSG00000052397, ENSMUSG00000035172	255	49	20594	6.59272	0.999997	0.841458	28.3747
INTERPRO	IPR000299:FERM domain	4	1.42349	0.0225202	ENSMUSG00000009073, ENSMUSG00000031805, ENSMUSG00000052397, ENSMUSG00000035172	255	49	20594	6.59272	0.999997	0.841458	28.3747
SMART	SM00295:B41	4	1.42349	0.0278682	ENSMUSG00000009073, ENSMUSG00000031805, ENSMUSG00000052397, ENSMUSG00000035172	141	49	10425	6.03561	0.97859	0.853678	28.2361
INTERPRO	IPR019748:FERM central domain	3	1.06762	0.122355	ENSMUSG00000009073, ENSMUSG00000052397, ENSMUSG00000035172	255	49	20594	4.94454	1	0.979512	85.2243
INTERPRO	IPR011993:Pleckstrin homology-like domain	9	3.20285	0.134706	ENSMUSG00000000378, ENSMUSG00000028919, ENSMUSG00000036777, ENSMUSG00000009073, ENSMUSG00000002688, ENSMUSG00000031805, ENSMUSG00000048960, ENSMUSG00000052397, ENSMUSG00000035172	255	409	20594	1.77713	1	0.97975	87.9948
INTERPRO	IPR014352:FERM/acyl-CoA-binding protein, 3-helical bundle	3	1.06762	0.134777	ENSMUSG00000009073, ENSMUSG00000052397, ENSMUSG00000035172	255	52	20594	4.65928	1	0.975875	88.0093
Annotation Cluster 5	Enrichment Score: 1.1446058860933386
Category	Term	Count	%	PValue	Genes	List Total	Pop Hits	Pop Total	Fold Enrichment	Bonferroni	Benjamini	FDR
UP_KEYWORDS	Transit peptide	12	4.27046	0.0455641	ENSMUSG00000025176, ENSMUSG00000037152, ENSMUSG00000024177, ENSMUSG00000010651, ENSMUSG00000061838, ENSMUSG00000030652, ENSMUSG00000027709, ENSMUSG00000040429, ENSMUSG00000031672, ENSMUSG00000025962, ENSMUSG00000021420, ENSMUSG00000000340	274	510	22680	1.94762	0.999995	0.509945	45.6414
UP_KEYWORDS	Mitochondrion	20	7.11744	0.0541411	ENSMUSG00000038633, ENSMUSG00000045100, ENSMUSG00000030652, ENSMUSG00000061838, ENSMUSG00000031672, ENSMUSG00000040429, ENSMUSG00000050174, ENSMUSG00000008540, ENSMUSG00000025176, ENSMUSG00000037152, ENSMUSG00000023861, ENSMUSG00000025747, ENSMUSG00000015659, ENSMUSG00000024177, ENSMUSG00000032066, ENSMUSG00000027709, ENSMUSG00000000340, ENSMUSG00000021420, ENSMUSG00000025962, ENSMUSG00000027227	274	1058	22680	1.56472	0.999999	0.497996	51.6914
GOTERM_CC_DIRECT	GO:0005759~mitochondrial matrix	6	2.13523	0.0903991	ENSMUSG00000025747, ENSMUSG00000024177, ENSMUSG00000027709, ENSMUSG00000040429, ENSMUSG00000031672, ENSMUSG00000021420	249	188	19662	2.52012	1	0.761992	71.8623
UP_SEQ_FEATURE	transit peptide:Mitochondrion	11	3.91459	0.118376	ENSMUSG00000025176, ENSMUSG00000037152, ENSMUSG00000024177, ENSMUSG00000024869, ENSMUSG00000061838, ENSMUSG00000030652, ENSMUSG00000027709, ENSMUSG00000040429, ENSMUSG00000031672, ENSMUSG00000021420, ENSMUSG00000000340	237	496	18012	1.68548	1	0.999305	85.5788
Annotation Cluster 6	Enrichment Score: 1.1276541348270306
Category	Term	Count	%	PValue	Genes	List Total	Pop Hits	Pop Total	Fold Enrichment	Bonferroni	Benjamini	FDR
GOTERM_CC_DIRECT	GO:0031514~motile cilium	5	1.77936	0.029139	ENSMUSG00000038564, ENSMUSG00000033826, ENSMUSG00000040714, ENSMUSG00000022783, ENSMUSG00000027227	249	92	19662	4.29151	0.999872	0.591814	32.6839
GOTERM_CC_DIRECT	GO:0097228~sperm principal piece	3	1.06762	0.0422204	ENSMUSG00000038564, ENSMUSG00000033826, ENSMUSG00000022783	249	26	19662	9.11121	0.999998	0.663523	43.8601
GOTERM_CC_DIRECT	GO:0005929~cilium	8	2.84698	0.0449586	ENSMUSG00000033933, ENSMUSG00000038564, ENSMUSG00000033826, ENSMUSG00000022783, ENSMUSG00000024772, ENSMUSG00000042055, ENSMUSG00000027227, ENSMUSG00000019971	249	257	19662	2.45802	0.999999	0.657734	45.9705
UP_KEYWORDS	Flagellum	3	1.06762	0.0503489	ENSMUSG00000033826, ENSMUSG00000022783, ENSMUSG00000027227	274	30	22680	8.27737	0.999999	0.525839	49.0976
UP_KEYWORDS	Cilium	6	2.13523	0.0813448	ENSMUSG00000038564, ENSMUSG00000033826, ENSMUSG00000022783, ENSMUSG00000024772, ENSMUSG00000027227, ENSMUSG00000019971	274	191	22680	2.60022	1	0.616766	67.0114
UP_KEYWORDS	Cell projection	12	4.27046	0.195053	ENSMUSG00000030397, ENSMUSG00000002365, ENSMUSG00000038564, ENSMUSG00000033826, ENSMUSG00000060703, ENSMUSG00000009073, ENSMUSG00000022783, ENSMUSG00000073139, ENSMUSG00000052397, ENSMUSG00000024772, ENSMUSG00000027227, ENSMUSG00000019971	274	678	22680	1.46502	1	0.819048	94.1348
GOTERM_CC_DIRECT	GO:0042995~cell projection	12	4.27046	0.289161	ENSMUSG00000030397, ENSMUSG00000002365, ENSMUSG00000038564, ENSMUSG00000033826, ENSMUSG00000060703, ENSMUSG00000009073, ENSMUSG00000022783, ENSMUSG00000073139, ENSMUSG00000052397, ENSMUSG00000024772, ENSMUSG00000027227, ENSMUSG00000019971	249	712	19662	1.33085	1	0.929469	98.962
Annotation Cluster 7	Enrichment Score: 1.0311193453364045
Category	Term	Count	%	PValue	Genes	List Total	Pop Hits	Pop Total	Fold Enrichment	Bonferroni	Benjamini	FDR
UP_KEYWORDS	Transferase	32	11.3879	0.00950737	ENSMUSG00000021036, ENSMUSG00000037251, ENSMUSG00000039345, ENSMUSG00000050002, ENSMUSG00000039671, ENSMUSG00000008540, ENSMUSG00000030397, ENSMUSG00000024177, ENSMUSG00000031805, ENSMUSG00000062480, ENSMUSG00000023067, ENSMUSG00000026074, ENSMUSG00000000340, ENSMUSG00000025956, ENSMUSG00000021408, ENSMUSG00000040351, ENSMUSG00000004085, ENSMUSG00000021611, ENSMUSG00000019843, ENSMUSG00000021044,…	274	1654	22680	1.60143	0.91657	0.391494	11.7385
UP_KEYWORDS	ATP-binding	27	9.60854	0.0138433	ENSMUSG00000037251, ENSMUSG00000050002, ENSMUSG00000000631, ENSMUSG00000030397, ENSMUSG00000024177, ENSMUSG00000031805, ENSMUSG00000027709, ENSMUSG00000024772, ENSMUSG00000026516, ENSMUSG00000026074, ENSMUSG00000060477, ENSMUSG00000021408, ENSMUSG00000033826, ENSMUSG00000004085, ENSMUSG00000048148, ENSMUSG00000005481, ENSMUSG00000029408, ENSMUSG00000019843, ENSMUSG00000021044, ENSMUSG00000078941,…	274	1363	22680	1.63968	0.973335	0.404153	16.6575
GOTERM_MF_DIRECT	GO:0004672~protein kinase activity	14	4.98221	0.0142369	ENSMUSG00000001524, ENSMUSG00000021408, ENSMUSG00000037251, ENSMUSG00000004085, ENSMUSG00000019843, ENSMUSG00000021044, ENSMUSG00000030397, ENSMUSG00000023809, ENSMUSG00000052783, ENSMUSG00000031805, ENSMUSG00000002688, ENSMUSG00000026074, ENSMUSG00000025962, ENSMUSG00000060477	215	531	17446	2.13939	0.994432	0.72684	17.8889
UP_KEYWORDS	Kinase	16	5.69395	0.0248094	ENSMUSG00000021408, ENSMUSG00000037251, ENSMUSG00000004085, ENSMUSG00000019843, ENSMUSG00000021044, ENSMUSG00000050002, ENSMUSG00000039671, ENSMUSG00000078941, ENSMUSG00000030397, ENSMUSG00000023809, ENSMUSG00000052783, ENSMUSG00000024177, ENSMUSG00000031805, ENSMUSG00000002688, ENSMUSG00000023067, ENSMUSG00000026074	274	707	22680	1.87324	0.998544	0.558014	27.9908
UP_SEQ_FEATURE	nucleotide phosphate-binding region:ATP	21	7.47331	0.0284387	ENSMUSG00000021408, ENSMUSG00000033826, ENSMUSG00000004085, ENSMUSG00000048148, ENSMUSG00000005481, ENSMUSG00000029408, ENSMUSG00000019843, ENSMUSG00000050002, ENSMUSG00000021044, ENSMUSG00000000631, ENSMUSG00000030397, ENSMUSG00000023809, ENSMUSG00000052783, ENSMUSG00000055884, ENSMUSG00000031805, ENSMUSG00000002688, ENSMUSG00000024772, ENSMUSG00000026074, ENSMUSG00000026516, ENSMUSG00000034311,…	237	963	18012	1.65732	1	0.999578	35.8176
GOTERM_MF_DIRECT	GO:0005524~ATP binding	28	9.96441	0.0297003	ENSMUSG00000037251, ENSMUSG00000050002, ENSMUSG00000000631, ENSMUSG00000030397, ENSMUSG00000024177, ENSMUSG00000031805, ENSMUSG00000027709, ENSMUSG00000024772, ENSMUSG00000026516, ENSMUSG00000026074, ENSMUSG00000060477, ENSMUSG00000021408, ENSMUSG00000033826, ENSMUSG00000004085, ENSMUSG00000048148, ENSMUSG00000005481, ENSMUSG00000029408, ENSMUSG00000019843, ENSMUSG00000021044, ENSMUSG00000061838,…	215	1507	17446	1.50766	0.999982	0.789696	33.928
GOTERM_MF_DIRECT	GO:0000166~nucleotide binding	34	12.0996	0.0318457	ENSMUSG00000037251, ENSMUSG00000038085, ENSMUSG00000050002, ENSMUSG00000000631, ENSMUSG00000015961, ENSMUSG00000030397, ENSMUSG00000024177, ENSMUSG00000031805, ENSMUSG00000027709, ENSMUSG00000024772, ENSMUSG00000026074, ENSMUSG00000026516, ENSMUSG00000060477, ENSMUSG00000021408, ENSMUSG00000022538, ENSMUSG00000033826, ENSMUSG00000004085, ENSMUSG00000048148, ENSMUSG00000029408, ENSMUSG00000005481,…	215	1936	17446	1.42505	0.999992	0.727943	35.908
UP_KEYWORDS	Nucleotide-binding	31	11.032	0.0326941	ENSMUSG00000037251, ENSMUSG00000038085, ENSMUSG00000050002, ENSMUSG00000000631, ENSMUSG00000015961, ENSMUSG00000030397, ENSMUSG00000024177, ENSMUSG00000031805, ENSMUSG00000027709, ENSMUSG00000024772, ENSMUSG00000026516, ENSMUSG00000026074, ENSMUSG00000060477, ENSMUSG00000021408, ENSMUSG00000022538, ENSMUSG00000033826, ENSMUSG00000004085, ENSMUSG00000048148, ENSMUSG00000029408, ENSMUSG00000005481,…	274	1754	22680	1.46293	0.999824	0.460614	35.2405
GOTERM_MF_DIRECT	GO:0016740~transferase activity	27	9.60854	0.0378498	ENSMUSG00000021036, ENSMUSG00000037251, ENSMUSG00000039345, ENSMUSG00000050002, ENSMUSG00000008540, ENSMUSG00000030397, ENSMUSG00000024177, ENSMUSG00000031805, ENSMUSG00000026074, ENSMUSG00000000340, ENSMUSG00000025956, ENSMUSG00000021408, ENSMUSG00000004085, ENSMUSG00000021611, ENSMUSG00000019843, ENSMUSG00000021044, ENSMUSG00000031700, ENSMUSG00000031672, ENSMUSG00000031910, ENSMUSG00000047434,…	215	1472	17446	1.48838	0.999999	0.752604	41.1606
INTERPRO	IPR000719:Protein kinase, catalytic domain	12	4.27046	0.055194	ENSMUSG00000030397, ENSMUSG00000021408, ENSMUSG00000037251, ENSMUSG00000023809, ENSMUSG00000052783, ENSMUSG00000004085, ENSMUSG00000002688, ENSMUSG00000031805, ENSMUSG00000019843, ENSMUSG00000021044, ENSMUSG00000026074, ENSMUSG00000060477	255	515	20594	1.8818	1	0.94614	56.4751
GOTERM_MF_DIRECT	GO:0016301~kinase activity	14	4.98221	0.0722969	ENSMUSG00000021408, ENSMUSG00000037251, ENSMUSG00000004085, ENSMUSG00000019843, ENSMUSG00000021044, ENSMUSG00000050002, ENSMUSG00000039671, ENSMUSG00000030397, ENSMUSG00000023809, ENSMUSG00000052783, ENSMUSG00000024177, ENSMUSG00000031805, ENSMUSG00000002688, ENSMUSG00000026074	215	674	17446	1.68549	1	0.836518	64.3527
UP_SEQ_FEATURE	binding site:ATP	13	4.62633	0.0828291	ENSMUSG00000021408, ENSMUSG00000004085, ENSMUSG00000019843, ENSMUSG00000021044, ENSMUSG00000030397, ENSMUSG00000023809, ENSMUSG00000052783, ENSMUSG00000024177, ENSMUSG00000031805, ENSMUSG00000002688, ENSMUSG00000024772, ENSMUSG00000027709, ENSMUSG00000026074	237	583	18012	1.69468	1	0.999991	73.5237
INTERPRO	IPR011009:Protein kinase-like domain	12	4.27046	0.0840662	ENSMUSG00000030397, ENSMUSG00000021408, ENSMUSG00000037251, ENSMUSG00000023809, ENSMUSG00000052783, ENSMUSG00000004085, ENSMUSG00000002688, ENSMUSG00000031805, ENSMUSG00000019843, ENSMUSG00000021044, ENSMUSG00000026074, ENSMUSG00000060477	255	556	20594	1.74304	1	0.971278	72.3777
GOTERM_BP_DIRECT	GO:0016310~phosphorylation	13	4.62633	0.0875388	ENSMUSG00000037251, ENSMUSG00000021408, ENSMUSG00000004085, ENSMUSG00000019843, ENSMUSG00000050002, ENSMUSG00000021044, ENSMUSG00000030397, ENSMUSG00000023809, ENSMUSG00000052783, ENSMUSG00000024177, ENSMUSG00000031805, ENSMUSG00000002688, ENSMUSG00000026074	229	612	18082	1.67727	1	0.999012	77.0175
INTERPRO	IPR001245:Serine-threonine/tyrosine-protein kinase catalytic domain	5	1.77936	0.093479	ENSMUSG00000021408, ENSMUSG00000037251, ENSMUSG00000004085, ENSMUSG00000031805, ENSMUSG00000019843	255	139	20594	2.90506	1	0.968937	76.2573
GOTERM_BP_DIRECT	GO:0006468~protein phosphorylation	12	4.27046	0.113259	ENSMUSG00000030397, ENSMUSG00000021408, ENSMUSG00000037251, ENSMUSG00000023809, ENSMUSG00000052783, ENSMUSG00000004085, ENSMUSG00000002688, ENSMUSG00000031805, ENSMUSG00000019843, ENSMUSG00000021044, ENSMUSG00000026074, ENSMUSG00000060477	229	576	18082	1.64501	1	0.998897	85.4762
GOTERM_MF_DIRECT	GO:0004674~protein serine/threonine kinase activity	9	3.20285	0.15644	ENSMUSG00000030397, ENSMUSG00000021408, ENSMUSG00000023809, ENSMUSG00000052783, ENSMUSG00000004085, ENSMUSG00000002688, ENSMUSG00000021044, ENSMUSG00000026074, ENSMUSG00000060477	215	428	17446	1.7063	1	0.931272	90.3519
GOTERM_BP_DIRECT	GO:0046777~protein autophosphorylation	5	1.77936	0.200149	ENSMUSG00000021408, ENSMUSG00000002688, ENSMUSG00000031805, ENSMUSG00000019843, ENSMUSG00000060477	229	183	18082	2.1574	1	0.999783	97.2255
UP_SEQ_FEATURE	domain:Protein kinase	10	3.55872	0.216174	ENSMUSG00000030397, ENSMUSG00000021408, ENSMUSG00000037251, ENSMUSG00000052783, ENSMUSG00000004085, ENSMUSG00000002688, ENSMUSG00000019843, ENSMUSG00000021044, ENSMUSG00000026074, ENSMUSG00000060477	237	502	18012	1.51394	1	0.999725	97.6333
UP_KEYWORDS	Serine/threonine-protein kinase	8	2.84698	0.217036	ENSMUSG00000030397, ENSMUSG00000021408, ENSMUSG00000023809, ENSMUSG00000052783, ENSMUSG00000004085, ENSMUSG00000002688, ENSMUSG00000021044, ENSMUSG00000026074	274	405	22680	1.63504	1	0.80429	95.916
UP_SEQ_FEATURE	active site:Proton acceptor	13	4.62633	0.223309	ENSMUSG00000009905, ENSMUSG00000021408, ENSMUSG00000004085, ENSMUSG00000019843, ENSMUSG00000021044, ENSMUSG00000030397, ENSMUSG00000023809, ENSMUSG00000063524, ENSMUSG00000052783, ENSMUSG00000031805, ENSMUSG00000002688, ENSMUSG00000010651, ENSMUSG00000026074	237	710	18012	1.39155	1	0.999716	97.9436
INTERPRO	IPR008271:Serine/threonine-protein kinase, active site	7	2.4911	0.226794	ENSMUSG00000030397, ENSMUSG00000021408, ENSMUSG00000023809, ENSMUSG00000052783, ENSMUSG00000004085, ENSMUSG00000002688, ENSMUSG00000026074	255	333	20594	1.69767	1	0.993396	97.6912
INTERPRO	IPR027417:P-loop containing nucleoside triphosphate hydrolase	15	5.33808	0.232267	ENSMUSG00000030882, ENSMUSG00000033826, ENSMUSG00000022538, ENSMUSG00000048148, ENSMUSG00000005481, ENSMUSG00000029408, ENSMUSG00000050002, ENSMUSG00000078941, ENSMUSG00000015961, ENSMUSG00000000631, ENSMUSG00000055884, ENSMUSG00000024772, ENSMUSG00000026516, ENSMUSG00000024974, ENSMUSG00000034311	255	909	20594	1.33269	1	0.993172	97.9194
BIOCARTA	m_mapkPathway:MAPKinase Signaling Pathway	3	1.06762	0.294537	ENSMUSG00000021408, ENSMUSG00000023809, ENSMUSG00000026074	17	87	1289	2.6146	1	0.990176	96.6761
INTERPRO	IPR017441:Protein kinase, ATP binding site	7	2.4911	0.358857	ENSMUSG00000030397, ENSMUSG00000023809, ENSMUSG00000052783, ENSMUSG00000002688, ENSMUSG00000031805, ENSMUSG00000019843, ENSMUSG00000026074	255	394	20594	1.43484	1	0.998145	99.8515
SMART	SM00220:S_TKc	7	2.4911	0.402524	ENSMUSG00000030397, ENSMUSG00000021408, ENSMUSG00000023809, ENSMUSG00000052783, ENSMUSG00000004085, ENSMUSG00000002688, ENSMUSG00000026074	141	380	10425	1.36198	1	0.998284	99.7633
GOTERM_BP_DIRECT	GO:0035556~intracellular signal transduction	6	2.13523	0.570312	ENSMUSG00000023809, ENSMUSG00000004085, ENSMUSG00000002688, ENSMUSG00000031805, ENSMUSG00000048960, ENSMUSG00000026074	229	400	18082	1.18441	1	0.999999	99.9999
KEGG_PATHWAY	mmu04010:MAPK signaling pathway	3	1.06762	0.804903	ENSMUSG00000023809, ENSMUSG00000004085, ENSMUSG00000026074	92	253	7720	0.995016	1	0.999992	100
Annotation Cluster 8	Enrichment Score: 0.9423991467254201
Category	Term	Count	%	PValue	Genes	List Total	Pop Hits	Pop Total	Fold Enrichment	Bonferroni	Benjamini	FDR
UP_KEYWORDS	Oxidoreductase	13	4.62633	0.0867805	ENSMUSG00000009905, ENSMUSG00000038633, ENSMUSG00000049439, ENSMUSG00000038704, ENSMUSG00000024292, ENSMUSG00000024885, ENSMUSG00000030652, ENSMUSG00000048440, ENSMUSG00000031109, ENSMUSG00000032066, ENSMUSG00000057134, ENSMUSG00000027227, ENSMUSG00000025963	274	639	22680	1.68397	1	0.625977	69.4737
GOTERM_BP_DIRECT	GO:0055114~oxidation-reduction process	14	4.98221	0.0871403	ENSMUSG00000009905, ENSMUSG00000038633, ENSMUSG00000049439, ENSMUSG00000038704, ENSMUSG00000024292, ENSMUSG00000024885, ENSMUSG00000030652, ENSMUSG00000008540, ENSMUSG00000037152, ENSMUSG00000031109, ENSMUSG00000032066, ENSMUSG00000057134, ENSMUSG00000027227, ENSMUSG00000025963	229	676	18082	1.63528	1	0.999375	76.8558
GOTERM_MF_DIRECT	GO:0016491~oxidoreductase activity	12	4.27046	0.124944	ENSMUSG00000009905, ENSMUSG00000038633, ENSMUSG00000049439, ENSMUSG00000031109, ENSMUSG00000038704, ENSMUSG00000024885, ENSMUSG00000024292, ENSMUSG00000032066, ENSMUSG00000030652, ENSMUSG00000057134, ENSMUSG00000027227, ENSMUSG00000025963	215	604	17446	1.61214	1	0.899814	84.0315
UP_KEYWORDS	NAD	5	1.77936	0.179907	ENSMUSG00000031109, ENSMUSG00000038704, ENSMUSG00000024885, ENSMUSG00000027227, ENSMUSG00000025963	274	183	22680	2.26158	1	0.80041	92.5166
Annotation Cluster 9	Enrichment Score: 0.8685285329911683
Category	Term	Count	%	PValue	Genes	List Total	Pop Hits	Pop Total	Fold Enrichment	Bonferroni	Benjamini	FDR
GOTERM_BP_DIRECT	GO:0042787~protein ubiquitination involved in ubiquitin-dependent protein catabolic process	5	1.77936	0.0896792	ENSMUSG00000028986, ENSMUSG00000040351, ENSMUSG00000032724, ENSMUSG00000048911, ENSMUSG00000062202	229	134	18082	2.94629	1	0.99871	77.8677
UP_SEQ_FEATURE	domain:BTB	5	1.77936	0.132365	ENSMUSG00000028986, ENSMUSG00000032724, ENSMUSG00000049672, ENSMUSG00000037653, ENSMUSG00000062202	237	149	18012	2.55034	1	0.999231	88.722
INTERPRO	IPR000210:BTB/POZ-like	6	2.13523	0.140907	ENSMUSG00000028986, ENSMUSG00000022106, ENSMUSG00000032724, ENSMUSG00000049672, ENSMUSG00000037653, ENSMUSG00000062202	255	222	20594	2.18272	1	0.976187	89.1955
INTERPRO	IPR011333:BTB/POZ fold	6	2.13523	0.160128	ENSMUSG00000028986, ENSMUSG00000022106, ENSMUSG00000032724, ENSMUSG00000049672, ENSMUSG00000037653, ENSMUSG00000062202	255	232	20594	2.08864	1	0.980761	92.2443
SMART	SM00225:BTB	6	2.13523	0.169626	ENSMUSG00000028986, ENSMUSG00000022106, ENSMUSG00000032724, ENSMUSG00000049672, ENSMUSG00000037653, ENSMUSG00000062202	141	218	10425	2.03494	1	0.9982	88.7188
Annotation Cluster 10	Enrichment Score: 0.8009431104390151
Category	Term	Count	%	PValue	Genes	List Total	Pop Hits	Pop Total	Fold Enrichment	Bonferroni	Benjamini	FDR
UP_KEYWORDS	Transport	29	10.3203	0.155023	ENSMUSG00000096255, ENSMUSG00000054720, ENSMUSG00000030549, ENSMUSG00000018672, ENSMUSG00000002365, ENSMUSG00000030769, ENSMUSG00000041945, ENSMUSG00000062169, ENSMUSG00000014550, ENSMUSG00000024177, ENSMUSG00000041488, ENSMUSG00000024772, ENSMUSG00000069917, ENSMUSG00000019971, ENSMUSG00000024983, ENSMUSG00000022538, ENSMUSG00000045100, ENSMUSG00000028976, ENSMUSG00000029408, ENSMUSG00000030287,…	274	1901	22680	1.26272	1	0.80251	88.9392
GOTERM_BP_DIRECT	GO:0006810~transport	29	10.3203	0.157879	ENSMUSG00000096255, ENSMUSG00000054720, ENSMUSG00000030549, ENSMUSG00000056296, ENSMUSG00000018672, ENSMUSG00000002365, ENSMUSG00000030769, ENSMUSG00000041945, ENSMUSG00000062169, ENSMUSG00000014550, ENSMUSG00000024177, ENSMUSG00000041488, ENSMUSG00000024772, ENSMUSG00000024983, ENSMUSG00000019971, ENSMUSG00000022538, ENSMUSG00000045100, ENSMUSG00000028976, ENSMUSG00000029408, ENSMUSG00000030287,…	229	1822	18082	1.25678	1	0.9997	93.6587
UP_KEYWORDS	Protein transport	11	3.91459	0.161604	ENSMUSG00000002365, ENSMUSG00000022538, ENSMUSG00000062169, ENSMUSG00000014550, ENSMUSG00000029408, ENSMUSG00000031916, ENSMUSG00000024772, ENSMUSG00000019715, ENSMUSG00000018672, ENSMUSG00000024983, ENSMUSG00000019971	274	577	22680	1.57801	1	0.805386	90.0138
Annotation Cluster 11	Enrichment Score: 0.7609342381436449
Category	Term	Count	%	PValue	Genes	List Total	Pop Hits	Pop Total	Fold Enrichment	Bonferroni	Benjamini	FDR
INTERPRO	IPR026823:Complement Clr-like EGF domain	3	1.06762	0.0272727	ENSMUSG00000040249, ENSMUSG00000038677, ENSMUSG00000055632	255	21	20594	11.5373	1	0.858626	33.3111
INTERPRO	IPR009030:Insulin-like growth factor binding protein, N-terminal	5	1.77936	0.0774651	ENSMUSG00000040249, ENSMUSG00000036256, ENSMUSG00000038677, ENSMUSG00000055632, ENSMUSG00000006205	255	130	20594	3.10618	1	0.977697	69.3132
INTERPRO	IPR018097:EGF-like calcium-binding, conserved site	4	1.42349	0.118223	ENSMUSG00000040249, ENSMUSG00000038677, ENSMUSG00000022098, ENSMUSG00000055632	255	97	20594	3.33034	1	0.984838	84.1718
INTERPRO	IPR000152:EGF-type aspartate/asparagine hydroxylation site	4	1.42349	0.120909	ENSMUSG00000040249, ENSMUSG00000038677, ENSMUSG00000022098, ENSMUSG00000055632	255	98	20594	3.29636	1	0.982615	84.8636
UP_SEQ_FEATURE	domain:EGF-like 2; calcium-binding	3	1.06762	0.148439	ENSMUSG00000040249, ENSMUSG00000038677, ENSMUSG00000022098	237	52	18012	4.38462	1	0.999518	91.5393
INTERPRO	IPR001881:EGF-like calcium-binding	4	1.42349	0.203762	ENSMUSG00000040249, ENSMUSG00000038677, ENSMUSG00000022098, ENSMUSG00000055632	255	126	20594	2.56383	1	0.990008	96.4507
SMART	SM00181:EGF	5	1.77936	0.22581	ENSMUSG00000040249, ENSMUSG00000067028, ENSMUSG00000038677, ENSMUSG00000022098, ENSMUSG00000055632	141	181	10425	2.04244	1	0.999052	95.0434
SMART	SM00179:EGF_CA	4	1.42349	0.239611	ENSMUSG00000040249, ENSMUSG00000038677, ENSMUSG00000022098, ENSMUSG00000055632	141	126	10425	2.34718	1	0.997989	95.9869
UP_KEYWORDS	EGF-like domain	5	1.77936	0.284728	ENSMUSG00000040249, ENSMUSG00000067028, ENSMUSG00000038677, ENSMUSG00000022098, ENSMUSG00000055632	274	224	22680	1.84763	1	0.855732	98.7475
INTERPRO	IPR000742:Epidermal growth factor-like domain	5	1.77936	0.336068	ENSMUSG00000040249, ENSMUSG00000067028, ENSMUSG00000038677, ENSMUSG00000022098, ENSMUSG00000055632	255	237	20594	1.70381	1	0.997758	99.7523
GOTERM_MF_DIRECT	GO:0005509~calcium ion binding	11	3.91459	0.355136	ENSMUSG00000040249, ENSMUSG00000021950, ENSMUSG00000047216, ENSMUSG00000068263, ENSMUSG00000038677, ENSMUSG00000022098, ENSMUSG00000030287, ENSMUSG00000055632, ENSMUSG00000024772, ENSMUSG00000045031, ENSMUSG00000023979	215	699	17446	1.27695	1	0.975112	99.7595
INTERPRO	IPR013032:EGF-like, conserved site	4	1.42349	0.440169	ENSMUSG00000040249, ENSMUSG00000038677, ENSMUSG00000022098, ENSMUSG00000055632	255	197	20594	1.63981	1	0.999322	99.9796
Annotation Cluster 12	Enrichment Score: 0.7390752968944619
Category	Term	Count	%	PValue	Genes	List Total	Pop Hits	Pop Total	Fold Enrichment	Bonferroni	Benjamini	FDR
UP_KEYWORDS	Metal-binding	54	19.2171	0.026449	ENSMUSG00000020841, ENSMUSG00000078880, ENSMUSG00000028677, ENSMUSG00000090641, ENSMUSG00000075376, ENSMUSG00000023979, ENSMUSG00000039671, ENSMUSG00000078495, ENSMUSG00000048440, ENSMUSG00000001773, ENSMUSG00000015961, ENSMUSG00000030786, ENSMUSG00000025196, ENSMUSG00000002280, ENSMUSG00000024869, ENSMUSG00000024866, ENSMUSG00000049672, ENSMUSG00000023067, ENSMUSG00000024772, ENSMUSG00000092260,…	274	3395	22680	1.31658	0.99906	0.539006	29.5574
INTERPRO	IPR001909:Krueppel-associated box	10	3.55872	0.0422538	ENSMUSG00000078880, ENSMUSG00000060427, ENSMUSG00000089756, ENSMUSG00000078898, ENSMUSG00000074283, ENSMUSG00000090641, ENSMUSG00000078877, ENSMUSG00000078901, ENSMUSG00000078495, ENSMUSG00000092260	255	373	20594	2.16517	1	0.913149	46.8755
SMART	SM00349:KRAB	10	3.55872	0.0588284	ENSMUSG00000078880, ENSMUSG00000060427, ENSMUSG00000089756, ENSMUSG00000078898, ENSMUSG00000074283, ENSMUSG00000090641, ENSMUSG00000078877, ENSMUSG00000078901, ENSMUSG00000078495, ENSMUSG00000092260	141	367	10425	2.01461	0.999738	0.93598	50.9207
GOTERM_MF_DIRECT	GO:0046872~metal ion binding	51	18.1495	0.075029	ENSMUSG00000020841, ENSMUSG00000078880, ENSMUSG00000028677, ENSMUSG00000090641, ENSMUSG00000075376, ENSMUSG00000023979, ENSMUSG00000078495, ENSMUSG00000001773, ENSMUSG00000015961, ENSMUSG00000030786, ENSMUSG00000025196, ENSMUSG00000002280, ENSMUSG00000024869, ENSMUSG00000024866, ENSMUSG00000049672, ENSMUSG00000023067, ENSMUSG00000024772, ENSMUSG00000092260, ENSMUSG00000003848, ENSMUSG00000040249,…	215	3355	17446	1.23349	1	0.791647	65.7689
UP_KEYWORDS	Zinc	33	11.7438	0.0979636	ENSMUSG00000020841, ENSMUSG00000078880, ENSMUSG00000051469, ENSMUSG00000089756, ENSMUSG00000028677, ENSMUSG00000090641, ENSMUSG00000075376, ENSMUSG00000039671, ENSMUSG00000041740, ENSMUSG00000078495, ENSMUSG00000001773, ENSMUSG00000014550, ENSMUSG00000025196, ENSMUSG00000024866, ENSMUSG00000049672, ENSMUSG00000023067, ENSMUSG00000092260, ENSMUSG00000003848, ENSMUSG00000040351, ENSMUSG00000021221,…	274	2099	22680	1.30135	1	0.65776	74.0146
INTERPRO	IPR007087:Zinc finger, C2H2	13	4.62633	0.194088	ENSMUSG00000078880, ENSMUSG00000021221, ENSMUSG00000051469, ENSMUSG00000060427, ENSMUSG00000089756, ENSMUSG00000090641, ENSMUSG00000078495, ENSMUSG00000014550, ENSMUSG00000078898, ENSMUSG00000074283, ENSMUSG00000049672, ENSMUSG00000078877, ENSMUSG00000092260	255	731	20594	1.43624	1	0.989148	95.7636
INTERPRO	IPR015880:Zinc finger, C2H2-like	12	4.27046	0.23881	ENSMUSG00000078880, ENSMUSG00000051469, ENSMUSG00000021221, ENSMUSG00000060427, ENSMUSG00000089756, ENSMUSG00000078898, ENSMUSG00000074283, ENSMUSG00000090641, ENSMUSG00000049672, ENSMUSG00000078877, ENSMUSG00000078495, ENSMUSG00000092260	255	693	20594	1.39846	1	0.99314	98.1646
UP_KEYWORDS	Zinc-finger	23	8.18505	0.261673	ENSMUSG00000040351, ENSMUSG00000078880, ENSMUSG00000051469, ENSMUSG00000021221, ENSMUSG00000060427, ENSMUSG00000089756, ENSMUSG00000028677, ENSMUSG00000075376, ENSMUSG00000090641, ENSMUSG00000048911, ENSMUSG00000039671, ENSMUSG00000041740, ENSMUSG00000078495, ENSMUSG00000014550, ENSMUSG00000036469, ENSMUSG00000078898, ENSMUSG00000002688, ENSMUSG00000074283, ENSMUSG00000049672, ENSMUSG00000023067,…	274	1565	22680	1.21648	1	0.840278	98.1039
GOTERM_CC_DIRECT	GO:0005622~intracellular	24	8.54093	0.285234	ENSMUSG00000062014, ENSMUSG00000022538, ENSMUSG00000004085, ENSMUSG00000042842, ENSMUSG00000078880, ENSMUSG00000060427, ENSMUSG00000089756, ENSMUSG00000052397, ENSMUSG00000090641, ENSMUSG00000078901, ENSMUSG00000078495, ENSMUSG00000060636, ENSMUSG00000002365, ENSMUSG00000023809, ENSMUSG00000032066, ENSMUSG00000078898, ENSMUSG00000031805, ENSMUSG00000074283, ENSMUSG00000048960, ENSMUSG00000041488,…	249	1599	19662	1.1852	1	0.93127	98.8825
INTERPRO	IPR013087:Zinc finger C2H2-type/integrase DNA-binding domain	11	3.91459	0.286283	ENSMUSG00000078880, ENSMUSG00000051469, ENSMUSG00000060427, ENSMUSG00000089756, ENSMUSG00000078898, ENSMUSG00000074283, ENSMUSG00000090641, ENSMUSG00000049672, ENSMUSG00000078877, ENSMUSG00000078495, ENSMUSG00000092260	255	652	20594	1.36253	1	0.996926	99.2856
SMART	SM00355:ZnF_C2H2	12	4.27046	0.327248	ENSMUSG00000078880, ENSMUSG00000051469, ENSMUSG00000021221, ENSMUSG00000060427, ENSMUSG00000089756, ENSMUSG00000078898, ENSMUSG00000074283, ENSMUSG00000090641, ENSMUSG00000049672, ENSMUSG00000078877, ENSMUSG00000078495, ENSMUSG00000092260	141	693	10425	1.28028	1	0.997496	99.0468
GOTERM_MF_DIRECT	GO:0003676~nucleic acid binding	18	6.40569	0.349029	ENSMUSG00000078880, ENSMUSG00000051469, ENSMUSG00000021221, ENSMUSG00000060427, ENSMUSG00000005481, ENSMUSG00000089756, ENSMUSG00000090641, ENSMUSG00000078901, ENSMUSG00000029402, ENSMUSG00000078495, ENSMUSG00000040429, ENSMUSG00000040043, ENSMUSG00000031109, ENSMUSG00000078898, ENSMUSG00000074283, ENSMUSG00000049672, ENSMUSG00000078877, ENSMUSG00000092260	215	1237	17446	1.18076	1	0.975278	99.7263
GOTERM_BP_DIRECT	GO:0006355~regulation of transcription, DNA-templated	25	8.8968	0.854353	ENSMUSG00000033933, ENSMUSG00000078249, ENSMUSG00000051469, ENSMUSG00000078880, ENSMUSG00000089756, ENSMUSG00000090641, ENSMUSG00000041740, ENSMUSG00000078901, ENSMUSG00000039671, ENSMUSG00000078495, ENSMUSG00000002280, ENSMUSG00000049672, ENSMUSG00000092260, ENSMUSG00000019971, ENSMUSG00000001524, ENSMUSG00000048100, ENSMUSG00000021221, ENSMUSG00000060427, ENSMUSG00000027641, ENSMUSG00000040429,…	229	2279	18082	0.866177	1	1	100
GOTERM_MF_DIRECT	GO:0003700~transcription factor activity, sequence-specific DNA binding	7	2.4911	0.962958	ENSMUSG00000001524, ENSMUSG00000051469, ENSMUSG00000089756, ENSMUSG00000078898, ENSMUSG00000090641, ENSMUSG00000049672, ENSMUSG00000092260	215	883	17446	0.643272	1	1	100
Annotation Cluster 13	Enrichment Score: 0.7363813693675731
Category	Term	Count	%	PValue	Genes	List Total	Pop Hits	Pop Total	Fold Enrichment	Bonferroni	Benjamini	FDR
UP_SEQ_FEATURE	repeat:Kelch 5	3	1.06762	0.16683	ENSMUSG00000028986, ENSMUSG00000091537, ENSMUSG00000078234	237	56	18012	4.07143	1	0.999574	93.9512
UP_SEQ_FEATURE	repeat:Kelch 4	3	1.06762	0.180867	ENSMUSG00000028986, ENSMUSG00000091537, ENSMUSG00000078234	237	59	18012	3.86441	1	0.999536	95.3415
UP_SEQ_FEATURE	repeat:Kelch 2	3	1.06762	0.190321	ENSMUSG00000028986, ENSMUSG00000091537, ENSMUSG00000078234	237	61	18012	3.7377	1	0.999571	96.1027
UP_SEQ_FEATURE	repeat:Kelch 3	3	1.06762	0.190321	ENSMUSG00000028986, ENSMUSG00000091537, ENSMUSG00000078234	237	61	18012	3.7377	1	0.999571	96.1027
UP_SEQ_FEATURE	repeat:Kelch 1	3	1.06762	0.190321	ENSMUSG00000028986, ENSMUSG00000091537, ENSMUSG00000078234	237	61	18012	3.7377	1	0.999571	96.1027
Annotation Cluster 14	Enrichment Score: 0.7275032438549078
Category	Term	Count	%	PValue	Genes	List Total	Pop Hits	Pop Total	Fold Enrichment	Bonferroni	Benjamini	FDR
UP_KEYWORDS	Cilium	6	2.13523	0.0813448	ENSMUSG00000038564, ENSMUSG00000033826, ENSMUSG00000022783, ENSMUSG00000024772, ENSMUSG00000027227, ENSMUSG00000019971	274	191	22680	2.60022	1	0.616766	67.0114
GOTERM_BP_DIRECT	GO:0042384~cilium assembly	4	1.42349	0.22255	ENSMUSG00000038564, ENSMUSG00000059834, ENSMUSG00000024772, ENSMUSG00000019971	229	129	18082	2.44839	1	0.999638	98.2414
GOTERM_BP_DIRECT	GO:0060271~cilium morphogenesis	4	1.42349	0.362855	ENSMUSG00000038564, ENSMUSG00000059834, ENSMUSG00000024772, ENSMUSG00000019971	229	170	18082	1.8579	1	0.999891	99.9279
Annotation Cluster 15	Enrichment Score: 0.6072744388647041
Category	Term	Count	%	PValue	Genes	List Total	Pop Hits	Pop Total	Fold Enrichment	Bonferroni	Benjamini	FDR
UP_SEQ_FEATURE	repeat:TPR 5	4	1.42349	0.0516422	ENSMUSG00000038564, ENSMUSG00000040714, ENSMUSG00000030555, ENSMUSG00000039021	237	64	18012	4.75	1	0.999978	55.735
UP_SEQ_FEATURE	repeat:TPR 4	4	1.42349	0.103412	ENSMUSG00000038564, ENSMUSG00000040714, ENSMUSG00000030555, ENSMUSG00000039021	237	86	18012	3.53488	1	0.999852	81.3213
UP_SEQ_FEATURE	repeat:TPR 3	4	1.42349	0.22548	ENSMUSG00000038564, ENSMUSG00000040714, ENSMUSG00000030555, ENSMUSG00000039021	237	125	18012	2.432	1	0.999644	98.0302
UP_KEYWORDS	TPR repeat	4	1.42349	0.250929	ENSMUSG00000038564, ENSMUSG00000040714, ENSMUSG00000030555, ENSMUSG00000039021	274	144	22680	2.29927	1	0.8328	97.7098
UP_SEQ_FEATURE	repeat:TPR 1	4	1.42349	0.267454	ENSMUSG00000038564, ENSMUSG00000040714, ENSMUSG00000030555, ENSMUSG00000039021	237	137	18012	2.21898	1	0.999874	99.1634
UP_SEQ_FEATURE	repeat:TPR 2	4	1.42349	0.267454	ENSMUSG00000038564, ENSMUSG00000040714, ENSMUSG00000030555, ENSMUSG00000039021	237	137	18012	2.21898	1	0.999874	99.1634
INTERPRO	IPR019734:Tetratricopeptide repeat	3	1.06762	0.461776	ENSMUSG00000040714, ENSMUSG00000030555, ENSMUSG00000039021	255	126	20594	1.92288	1	0.99922	99.9886
SMART	SM00028:TPR	3	1.06762	0.476849	ENSMUSG00000040714, ENSMUSG00000030555, ENSMUSG00000039021	141	119	10425	1.86394	1	0.998152	99.9502
INTERPRO	IPR011990:Tetratricopeptide-like helical	3	1.06762	0.719422	ENSMUSG00000040714, ENSMUSG00000030555, ENSMUSG00000039021	255	204	20594	1.18766	1	0.999992	100
Annotation Cluster 16	Enrichment Score: 0.5750372858308306
Category	Term	Count	%	PValue	Genes	List Total	Pop Hits	Pop Total	Fold Enrichment	Bonferroni	Benjamini	FDR
GOTERM_MF_DIRECT	GO:0004497~monooxygenase activity	4	1.42349	0.147151	ENSMUSG00000049439, ENSMUSG00000024292, ENSMUSG00000030652, ENSMUSG00000048440	215	108	17446	3.00534	1	0.927133	88.7846
UP_KEYWORDS	Iron	8	2.84698	0.167935	ENSMUSG00000049439, ENSMUSG00000024292, ENSMUSG00000032066, ENSMUSG00000002280, ENSMUSG00000030652, ENSMUSG00000057134, ENSMUSG00000069917, ENSMUSG00000048440	274	375	22680	1.76584	1	0.796749	90.9558
GOTERM_MF_DIRECT	GO:0020037~heme binding	5	1.77936	0.168477	ENSMUSG00000049439, ENSMUSG00000024292, ENSMUSG00000020303, ENSMUSG00000069917, ENSMUSG00000048440	215	175	17446	2.31841	1	0.938137	92.0815
UP_KEYWORDS	Monooxygenase	4	1.42349	0.215935	ENSMUSG00000049439, ENSMUSG00000024292, ENSMUSG00000030652, ENSMUSG00000048440	274	133	22680	2.48944	1	0.810703	95.8403
INTERPRO	IPR002401:Cytochrome P450, E-class, group I	3	1.06762	0.273015	ENSMUSG00000049439, ENSMUSG00000024292, ENSMUSG00000048440	255	83	20594	2.91906	1	0.996446	99.0642
UP_KEYWORDS	Heme	4	1.42349	0.339936	ENSMUSG00000049439, ENSMUSG00000024292, ENSMUSG00000069917, ENSMUSG00000048440	274	171	22680	1.93623	1	0.869698	99.5617
GOTERM_MF_DIRECT	GO:0016705~oxidoreductase activity, acting on paired donors, with incorporation or reduction of molecular oxygen	3	1.06762	0.343245	ENSMUSG00000049439, ENSMUSG00000024292, ENSMUSG00000048440	215	99	17446	2.45891	1	0.975577	99.6909
COG_ONTOLOGY	Secondary metabolites biosynthesis, transport, and catabolism	4	1.42349	0.348729	ENSMUSG00000049439, ENSMUSG00000024292, ENSMUSG00000032066, ENSMUSG00000048440	39	117	2126	1.86369	0.999711	0.999711	95.9798
INTERPRO	IPR001128:Cytochrome P450	3	1.06762	0.367904	ENSMUSG00000049439, ENSMUSG00000024292, ENSMUSG00000048440	255	104	20594	2.32964	1	0.998222	99.8794
GOTERM_MF_DIRECT	GO:0005506~iron ion binding	4	1.42349	0.483557	ENSMUSG00000049439, ENSMUSG00000024292, ENSMUSG00000069917, ENSMUSG00000048440	215	212	17446	1.53102	1	0.991639	99.9886
Annotation Cluster 17	Enrichment Score: 0.5652546212163945
Category	Term	Count	%	PValue	Genes	List Total	Pop Hits	Pop Total	Fold Enrichment	Bonferroni	Benjamini	FDR
GOTERM_BP_DIRECT	GO:0051092~positive regulation of NF-kappaB transcription factor activity	5	1.77936	0.0492157	ENSMUSG00000021408, ENSMUSG00000002688, ENSMUSG00000037860, ENSMUSG00000026875, ENSMUSG00000060477	229	109	18082	3.62205	1	0.999213	55.5172
GOTERM_BP_DIRECT	GO:0006915~apoptotic process	8	2.84698	0.58164	ENSMUSG00000021408, ENSMUSG00000025076, ENSMUSG00000030769, ENSMUSG00000002688, ENSMUSG00000028883, ENSMUSG00000037860, ENSMUSG00000026875, ENSMUSG00000097328	229	570	18082	1.10822	1	0.999999	99.9999
UP_KEYWORDS	Apoptosis	6	2.13523	0.703847	ENSMUSG00000025076, ENSMUSG00000030769, ENSMUSG00000002688, ENSMUSG00000037860, ENSMUSG00000026875, ENSMUSG00000097328	274	489	22680	1.01563	1	0.972548	100
Annotation Cluster 18	Enrichment Score: 0.5553918159954487
Category	Term	Count	%	PValue	Genes	List Total	Pop Hits	Pop Total	Fold Enrichment	Bonferroni	Benjamini	FDR
UP_SEQ_FEATURE	repeat:WD 9	3	1.06762	0.0729386	ENSMUSG00000038564, ENSMUSG00000048148, ENSMUSG00000042055	237	34	18012	6.70588	1	0.999995	68.7784
UP_SEQ_FEATURE	repeat:WD 7	5	1.77936	0.0859021	ENSMUSG00000038564, ENSMUSG00000005150, ENSMUSG00000048148, ENSMUSG00000042660, ENSMUSG00000042055	237	127	18012	2.99213	1	0.999969	74.8549
UP_SEQ_FEATURE	repeat:WD 8	3	1.06762	0.126108	ENSMUSG00000038564, ENSMUSG00000048148, ENSMUSG00000042055	237	47	18012	4.85106	1	0.999298	87.405
UP_SEQ_FEATURE	repeat:WD 6	5	1.77936	0.176223	ENSMUSG00000038564, ENSMUSG00000005150, ENSMUSG00000048148, ENSMUSG00000042660, ENSMUSG00000042055	237	167	18012	2.27545	1	0.999603	94.9186
UP_SEQ_FEATURE	repeat:WD 5	5	1.77936	0.29775	ENSMUSG00000038564, ENSMUSG00000005150, ENSMUSG00000048148, ENSMUSG00000042660, ENSMUSG00000042055	237	211	18012	1.80095	1	0.999927	99.5629
INTERPRO	IPR019775:WD40 repeat, conserved site	4	1.42349	0.319983	ENSMUSG00000005150, ENSMUSG00000048148, ENSMUSG00000042660, ENSMUSG00000042055	255	161	20594	2.00648	1	0.997673	99.6483
UP_SEQ_FEATURE	repeat:WD 4	5	1.77936	0.354709	ENSMUSG00000038564, ENSMUSG00000005150, ENSMUSG00000048148, ENSMUSG00000042660, ENSMUSG00000042055	237	230	18012	1.65217	1	0.999978	99.8809
UP_KEYWORDS	WD repeat	5	1.77936	0.369828	ENSMUSG00000038564, ENSMUSG00000005150, ENSMUSG00000048148, ENSMUSG00000042660, ENSMUSG00000042055	274	256	22680	1.61667	1	0.864796	99.7608
UP_SEQ_FEATURE	repeat:WD 3	5	1.77936	0.386297	ENSMUSG00000038564, ENSMUSG00000005150, ENSMUSG00000048148, ENSMUSG00000042660, ENSMUSG00000042055	237	243	18012	1.56379	1	0.999983	99.9449
INTERPRO	IPR001680:WD40 repeat	5	1.77936	0.407679	ENSMUSG00000038564, ENSMUSG00000005150, ENSMUSG00000048148, ENSMUSG00000042660, ENSMUSG00000042055	255	263	20594	1.53538	1	0.998986	99.9535
INTERPRO	IPR015943:WD40/YVTN repeat-like-containing domain	6	2.13523	0.408251	ENSMUSG00000038564, ENSMUSG00000005150, ENSMUSG00000048148, ENSMUSG00000028883, ENSMUSG00000042660, ENSMUSG00000042055	255	340	20594	1.42519	1	0.998828	99.9541
UP_SEQ_FEATURE	repeat:WD 2	5	1.77936	0.409232	ENSMUSG00000038564, ENSMUSG00000005150, ENSMUSG00000048148, ENSMUSG00000042660, ENSMUSG00000042055	237	248	18012	1.53226	1	0.999982	99.9693
UP_SEQ_FEATURE	repeat:WD 1	5	1.77936	0.409232	ENSMUSG00000038564, ENSMUSG00000005150, ENSMUSG00000048148, ENSMUSG00000042660, ENSMUSG00000042055	237	248	18012	1.53226	1	0.999982	99.9693
SMART	SM00320:WD40	5	1.77936	0.469492	ENSMUSG00000038564, ENSMUSG00000005150, ENSMUSG00000048148, ENSMUSG00000042660, ENSMUSG00000042055	141	262	10425	1.411	1	0.998682	99.9414
INTERPRO	IPR017986:WD40-repeat-containing domain	5	1.77936	0.530604	ENSMUSG00000038564, ENSMUSG00000005150, ENSMUSG00000048148, ENSMUSG00000042660, ENSMUSG00000042055	255	307	20594	1.31532	1	0.999583	99.9985
Annotation Cluster 19	Enrichment Score: 0.5501723359378733
Category	Term	Count	%	PValue	Genes	List Total	Pop Hits	Pop Total	Fold Enrichment	Bonferroni	Benjamini	FDR
GOTERM_BP_DIRECT	GO:0000209~protein polyubiquitination	4	1.42349	0.141098	ENSMUSG00000040351, ENSMUSG00000036469, ENSMUSG00000048911, ENSMUSG00000075376	229	103	18082	3.06643	1	0.999443	91.2958
GOTERM_BP_DIRECT	GO:0016567~protein ubiquitination	8	2.84698	0.169991	ENSMUSG00000033933, ENSMUSG00000028986, ENSMUSG00000040351, ENSMUSG00000036469, ENSMUSG00000028677, ENSMUSG00000048911, ENSMUSG00000075376, ENSMUSG00000078234	229	362	18082	1.74499	1	0.999702	94.9743
INTERPRO	IPR013083:Zinc finger, RING/FYVE/PHD-type	9	3.20285	0.186002	ENSMUSG00000040351, ENSMUSG00000014550, ENSMUSG00000021221, ENSMUSG00000036469, ENSMUSG00000028677, ENSMUSG00000048911, ENSMUSG00000075376, ENSMUSG00000041740, ENSMUSG00000039671	255	445	20594	1.63336	1	0.988667	95.0964
GOTERM_MF_DIRECT	GO:0004842~ubiquitin-protein transferase activity	7	2.4911	0.211865	ENSMUSG00000028986, ENSMUSG00000040351, ENSMUSG00000036469, ENSMUSG00000028677, ENSMUSG00000075376, ENSMUSG00000078234, ENSMUSG00000041740	215	326	17446	1.74236	1	0.953954	96.2091
GOTERM_MF_DIRECT	GO:0061630~ubiquitin protein ligase activity	5	1.77936	0.228487	ENSMUSG00000033933, ENSMUSG00000040351, ENSMUSG00000036469, ENSMUSG00000028677, ENSMUSG00000048911	215	199	17446	2.0388	1	0.956287	97.1719
INTERPRO	IPR001841:Zinc finger, RING-type	5	1.77936	0.469555	ENSMUSG00000040351, ENSMUSG00000028677, ENSMUSG00000048911, ENSMUSG00000075376, ENSMUSG00000041740	255	286	20594	1.4119	1	0.999236	99.9908
SMART	SM00184:RING	4	1.42349	0.612353	ENSMUSG00000040351, ENSMUSG00000048911, ENSMUSG00000075376, ENSMUSG00000041740	141	234	10425	1.26387	1	0.999223	99.9985
UP_KEYWORDS	Ubl conjugation pathway	8	2.84698	0.639071	ENSMUSG00000029001, ENSMUSG00000033933, ENSMUSG00000028986, ENSMUSG00000038695, ENSMUSG00000030598, ENSMUSG00000036469, ENSMUSG00000028677, ENSMUSG00000075376	274	631	22680	1.04943	1	0.958922	99.9998
Annotation Cluster 20	Enrichment Score: 0.5402644454839789
Category	Term	Count	%	PValue	Genes	List Total	Pop Hits	Pop Total	Fold Enrichment	Bonferroni	Benjamini	FDR
GOTERM_BP_DIRECT	GO:0030148~sphingolipid biosynthetic process	3	1.06762	0.0482733	ENSMUSG00000021036, ENSMUSG00000009905, ENSMUSG00000038633	229	28	18082	8.46007	1	0.999667	54.8042
KEGG_PATHWAY	mmu00600:Sphingolipid metabolism	3	1.06762	0.109489	ENSMUSG00000021036, ENSMUSG00000009905, ENSMUSG00000038633	92	48	7720	5.24457	1	0.963998	75.7678
GOTERM_BP_DIRECT	GO:0006631~fatty acid metabolic process	4	1.42349	0.314322	ENSMUSG00000067653, ENSMUSG00000071072, ENSMUSG00000038633, ENSMUSG00000010651	229	156	18082	2.02463	1	0.999807	99.7658
UP_KEYWORDS	Fatty acid metabolism	3	1.06762	0.441138	ENSMUSG00000071072, ENSMUSG00000038633, ENSMUSG00000010651	274	124	22680	2.00259	1	0.89895	99.9502
UP_KEYWORDS	Lipid metabolism	6	2.13523	0.565637	ENSMUSG00000021036, ENSMUSG00000009905, ENSMUSG00000071072, ENSMUSG00000038633, ENSMUSG00000015659, ENSMUSG00000010651	274	417	22680	1.19099	1	0.948695	99.9982
UP_KEYWORDS	Lipid biosynthesis	3	1.06762	0.577386	ENSMUSG00000071072, ENSMUSG00000038633, ENSMUSG00000015659	274	160	22680	1.55201	1	0.947479	99.9987
GOTERM_BP_DIRECT	GO:0006629~lipid metabolic process	6	2.13523	0.690426	ENSMUSG00000021036, ENSMUSG00000009905, ENSMUSG00000071072, ENSMUSG00000038633, ENSMUSG00000015659, ENSMUSG00000010651	229	459	18082	1.03217	1	1	100
Annotation Cluster 21	Enrichment Score: 0.5382860206846953
Category	Term	Count	%	PValue	Genes	List Total	Pop Hits	Pop Total	Fold Enrichment	Bonferroni	Benjamini	FDR
INTERPRO	IPR011993:Pleckstrin homology-like domain	9	3.20285	0.134706	ENSMUSG00000000378, ENSMUSG00000028919, ENSMUSG00000036777, ENSMUSG00000009073, ENSMUSG00000002688, ENSMUSG00000031805, ENSMUSG00000048960, ENSMUSG00000052397, ENSMUSG00000035172	255	409	20594	1.77713	1	0.97975	87.9948
UP_SEQ_FEATURE	domain:PH	5	1.77936	0.29061	ENSMUSG00000028919, ENSMUSG00000036777, ENSMUSG00000002688, ENSMUSG00000048960, ENSMUSG00000035172	237	208	18012	1.82692	1	0.99993	99.4894
INTERPRO	IPR001849:Pleckstrin homology domain	5	1.77936	0.405518	ENSMUSG00000028919, ENSMUSG00000036777, ENSMUSG00000002688, ENSMUSG00000048960, ENSMUSG00000035172	255	262	20594	1.54124	1	0.999096	99.9509
SMART	SM00233:PH	5	1.77936	0.442741	ENSMUSG00000028919, ENSMUSG00000036777, ENSMUSG00000002688, ENSMUSG00000048960, ENSMUSG00000035172	141	253	10425	1.46119	1	0.998676	99.8955
Annotation Cluster 22	Enrichment Score: 0.5097507550927323
Category	Term	Count	%	PValue	Genes	List Total	Pop Hits	Pop Total	Fold Enrichment	Bonferroni	Benjamini	FDR
GOTERM_CC_DIRECT	GO:0043209~myelin sheath	5	1.77936	0.224883	ENSMUSG00000063524, ENSMUSG00000052397, ENSMUSG00000030287, ENSMUSG00000024772, ENSMUSG00000031672	249	192	19662	2.05635	1	0.910371	96.6935
GOTERM_MF_DIRECT	GO:0098641~cadherin binding involved in cell-cell adhesion	6	2.13523	0.25862	ENSMUSG00000002365, ENSMUSG00000063524, ENSMUSG00000036777, ENSMUSG00000052397, ENSMUSG00000044927, ENSMUSG00000024772	215	279	17446	1.74504	1	0.962469	98.3644
GOTERM_CC_DIRECT	GO:0005913~cell-cell adherens junction	6	2.13523	0.36801	ENSMUSG00000002365, ENSMUSG00000063524, ENSMUSG00000036777, ENSMUSG00000052397, ENSMUSG00000044927, ENSMUSG00000024772	249	316	19662	1.49931	1	0.938012	99.7848
GOTERM_BP_DIRECT	GO:0098609~cell-cell adhesion	4	1.42349	0.42709	ENSMUSG00000002365, ENSMUSG00000063524, ENSMUSG00000036777, ENSMUSG00000044927	229	189	18082	1.67113	1	0.999968	99.9869
Annotation Cluster 23	Enrichment Score: 0.48833528099026813
Category	Term	Count	%	PValue	Genes	List Total	Pop Hits	Pop Total	Fold Enrichment	Bonferroni	Benjamini	FDR
BIOCARTA	m_hivnefPathway:HIV-I Nef: negative effector of Fas and TNF	3	1.06762	0.159665	ENSMUSG00000021408, ENSMUSG00000025076, ENSMUSG00000026875	17	58	1289	3.92191	0.999901	0.953727	81.6801
KEGG_PATHWAY	mmu04668:TNF signaling pathway	3	1.06762	0.369089	ENSMUSG00000021408, ENSMUSG00000025076, ENSMUSG00000026875	92	109	7720	2.30953	1	0.987737	99.6412
GOTERM_BP_DIRECT	GO:0006915~apoptotic process	8	2.84698	0.58164	ENSMUSG00000021408, ENSMUSG00000025076, ENSMUSG00000030769, ENSMUSG00000002688, ENSMUSG00000028883, ENSMUSG00000037860, ENSMUSG00000026875, ENSMUSG00000097328	229	570	18082	1.10822	1	0.999999	99.9999
Annotation Cluster 24	Enrichment Score: 0.47737198721809526
Category	Term	Count	%	PValue	Genes	List Total	Pop Hits	Pop Total	Fold Enrichment	Bonferroni	Benjamini	FDR
UP_KEYWORDS	Endoplasmic reticulum	16	5.69395	0.222974	ENSMUSG00000021036, ENSMUSG00000009905, ENSMUSG00000037251, ENSMUSG00000038633, ENSMUSG00000022538, ENSMUSG00000054720, ENSMUSG00000024292, ENSMUSG00000036908, ENSMUSG00000030287, ENSMUSG00000008540, ENSMUSG00000047434, ENSMUSG00000062169, ENSMUSG00000015659, ENSMUSG00000017747, ENSMUSG00000022913, ENSMUSG00000026064	274	997	22680	1.32836	1	0.805988	96.3028
GOTERM_CC_DIRECT	GO:0005783~endoplasmic reticulum	19	6.76157	0.404544	ENSMUSG00000021036, ENSMUSG00000037251, ENSMUSG00000009905, ENSMUSG00000026880, ENSMUSG00000038633, ENSMUSG00000022538, ENSMUSG00000054720, ENSMUSG00000032375, ENSMUSG00000024292, ENSMUSG00000020303, ENSMUSG00000036908, ENSMUSG00000030287, ENSMUSG00000008540, ENSMUSG00000047434, ENSMUSG00000062169, ENSMUSG00000015659, ENSMUSG00000017747, ENSMUSG00000022913, ENSMUSG00000026064	249	1323	19662	1.13402	1	0.939497	99.903
GOTERM_CC_DIRECT	GO:0005789~endoplasmic reticulum membrane	11	3.91459	0.409886	ENSMUSG00000008540, ENSMUSG00000009905, ENSMUSG00000037251, ENSMUSG00000038633, ENSMUSG00000054720, ENSMUSG00000024292, ENSMUSG00000036469, ENSMUSG00000036908, ENSMUSG00000029408, ENSMUSG00000030287, ENSMUSG00000024983	249	710	19662	1.22338	1	0.939418	99.914
Annotation Cluster 25	Enrichment Score: 0.4771737216260692
Category	Term	Count	%	PValue	Genes	List Total	Pop Hits	Pop Total	Fold Enrichment	Bonferroni	Benjamini	FDR
INTERPRO	IPR001478:PDZ domain	4	1.42349	0.295804	ENSMUSG00000000631, ENSMUSG00000029381, ENSMUSG00000048960, ENSMUSG00000006205	255	154	20594	2.09768	1	0.997086	99.4132
SMART	SM00228:PDZ	4	1.42349	0.327238	ENSMUSG00000000631, ENSMUSG00000029381, ENSMUSG00000048960, ENSMUSG00000006205	141	150	10425	1.97163	1	0.998815	99.0466
UP_SEQ_FEATURE	domain:PDZ	3	1.06762	0.382482	ENSMUSG00000000631, ENSMUSG00000029381, ENSMUSG00000006205	237	101	18012	2.25743	1	0.999985	99.9394
Annotation Cluster 26	Enrichment Score: 0.4732895998798224
Category	Term	Count	%	PValue	Genes	List Total	Pop Hits	Pop Total	Fold Enrichment	Bonferroni	Benjamini	FDR
GOTERM_MF_DIRECT	GO:0004867~serine-type endopeptidase inhibitor activity	4	1.42349	0.192136	ENSMUSG00000068794, ENSMUSG00000042842, ENSMUSG00000026249, ENSMUSG00000071192	215	123	17446	2.63884	1	0.94873	94.6748
UP_KEYWORDS	Serine protease inhibitor	3	1.06762	0.268348	ENSMUSG00000068794, ENSMUSG00000026249, ENSMUSG00000071192	274	84	22680	2.9562	1	0.842179	98.3161
UP_KEYWORDS	Protease inhibitor	3	1.06762	0.428849	ENSMUSG00000068794, ENSMUSG00000026249, ENSMUSG00000071192	274	121	22680	2.05224	1	0.897245	99.9339
GOTERM_BP_DIRECT	GO:0010466~negative regulation of peptidase activity	3	1.06762	0.435394	ENSMUSG00000068794, ENSMUSG00000026249, ENSMUSG00000071192	229	117	18082	2.02463	1	0.999971	99.9896
GOTERM_MF_DIRECT	GO:0030414~peptidase inhibitor activity	3	1.06762	0.446743	ENSMUSG00000068794, ENSMUSG00000026249, ENSMUSG00000071192	215	123	17446	1.97913	1	0.99145	99.9707
Annotation Cluster 27	Enrichment Score: 0.4712118907200963
Category	Term	Count	%	PValue	Genes	List Total	Pop Hits	Pop Total	Fold Enrichment	Bonferroni	Benjamini	FDR
UP_SEQ_FEATURE	repeat:ANK 1	5	1.77936	0.24701	ENSMUSG00000067653, ENSMUSG00000040351, ENSMUSG00000032724, ENSMUSG00000020864, ENSMUSG00000021597	237	193	18012	1.96891	1	0.999795	98.7229
UP_SEQ_FEATURE	repeat:ANK 2	5	1.77936	0.24701	ENSMUSG00000067653, ENSMUSG00000040351, ENSMUSG00000032724, ENSMUSG00000020864, ENSMUSG00000021597	237	193	18012	1.96891	1	0.999795	98.7229
INTERPRO	IPR002110:Ankyrin repeat	5	1.77936	0.322055	ENSMUSG00000067653, ENSMUSG00000040351, ENSMUSG00000032724, ENSMUSG00000020864, ENSMUSG00000021597	255	232	20594	1.74053	1	0.997383	99.6637
UP_KEYWORDS	ANK repeat	5	1.77936	0.32834	ENSMUSG00000067653, ENSMUSG00000040351, ENSMUSG00000032724, ENSMUSG00000020864, ENSMUSG00000021597	274	240	22680	1.72445	1	0.873766	99.4496
INTERPRO	IPR020683:Ankyrin repeat-containing domain	5	1.77936	0.350102	ENSMUSG00000067653, ENSMUSG00000040351, ENSMUSG00000032724, ENSMUSG00000020864, ENSMUSG00000021597	255	242	20594	1.66861	1	0.998078	99.8189
SMART	SM00248:ANK	5	1.77936	0.357644	ENSMUSG00000067653, ENSMUSG00000040351, ENSMUSG00000032724, ENSMUSG00000020864, ENSMUSG00000021597	141	225	10425	1.64303	1	0.997569	99.446
UP_SEQ_FEATURE	repeat:ANK 3	3	1.06762	0.622569	ENSMUSG00000067653, ENSMUSG00000032724, ENSMUSG00000021597	237	160	18012	1.425	1	1	100
Annotation Cluster 28	Enrichment Score: 0.44467025482085293
Category	Term	Count	%	PValue	Genes	List Total	Pop Hits	Pop Total	Fold Enrichment	Bonferroni	Benjamini	FDR
GOTERM_MF_DIRECT	GO:0005215~transporter activity	5	1.77936	0.276694	ENSMUSG00000041945, ENSMUSG00000030769, ENSMUSG00000028976, ENSMUSG00000056296, ENSMUSG00000089911	215	217	17446	1.86968	1	0.964926	98.835
GOTERM_BP_DIRECT	GO:0055085~transmembrane transport	7	2.4911	0.310342	ENSMUSG00000045100, ENSMUSG00000041945, ENSMUSG00000030769, ENSMUSG00000028976, ENSMUSG00000029408, ENSMUSG00000030287, ENSMUSG00000089911	229	364	18082	1.51847	1	0.999814	99.743
INTERPRO	IPR020846:Major facilitator superfamily domain	3	1.06762	0.539695	ENSMUSG00000041945, ENSMUSG00000028976, ENSMUSG00000089911	255	146	20594	1.65947	1	0.999485	99.9988
Annotation Cluster 29	Enrichment Score: 0.39772807327502785
Category	Term	Count	%	PValue	Genes	List Total	Pop Hits	Pop Total	Fold Enrichment	Bonferroni	Benjamini	FDR
UP_KEYWORDS	Adaptive immunity	3	1.06762	0.330522	ENSMUSG00000036908, ENSMUSG00000031805, ENSMUSG00000019843	274	98	22680	2.53389	1	0.8707	99.4725
UP_KEYWORDS	Innate immunity	5	1.77936	0.333091	ENSMUSG00000022476, ENSMUSG00000036908, ENSMUSG00000002688, ENSMUSG00000037860, ENSMUSG00000031805	274	241	22680	1.7173	1	0.868073	99.4984
GOTERM_BP_DIRECT	GO:0002376~immune system process	7	2.4911	0.352703	ENSMUSG00000022476, ENSMUSG00000036469, ENSMUSG00000036908, ENSMUSG00000002688, ENSMUSG00000037860, ENSMUSG00000031805, ENSMUSG00000019843	229	383	18082	1.44315	1	0.999891	99.9071
UP_KEYWORDS	Immunity	7	2.4911	0.35316	ENSMUSG00000022476, ENSMUSG00000036469, ENSMUSG00000036908, ENSMUSG00000002688, ENSMUSG00000037860, ENSMUSG00000031805, ENSMUSG00000019843	274	401	22680	1.44493	1	0.862922	99.6636
GOTERM_BP_DIRECT	GO:0002250~adaptive immune response	3	1.06762	0.525261	ENSMUSG00000036908, ENSMUSG00000031805, ENSMUSG00000019843	229	139	18082	1.70419	1	0.999997	99.9994
GOTERM_BP_DIRECT	GO:0045087~innate immune response	6	2.13523	0.570312	ENSMUSG00000022476, ENSMUSG00000036908, ENSMUSG00000002688, ENSMUSG00000037860, ENSMUSG00000031805, ENSMUSG00000019843	229	400	18082	1.18441	1	0.999999	99.9999
Annotation Cluster 30	Enrichment Score: 0.3901333297513671
Category	Term	Count	%	PValue	Genes	List Total	Pop Hits	Pop Total	Fold Enrichment	Bonferroni	Benjamini	FDR
UP_KEYWORDS	Cell cycle	12	4.27046	0.137533	ENSMUSG00000030397, ENSMUSG00000040860, ENSMUSG00000002365, ENSMUSG00000096255, ENSMUSG00000004085, ENSMUSG00000036777, ENSMUSG00000052957, ENSMUSG00000027641, ENSMUSG00000027959, ENSMUSG00000023067, ENSMUSG00000026064, ENSMUSG00000024974	274	626	22680	1.58672	1	0.772268	85.5428
UP_KEYWORDS	Mitosis	5	1.77936	0.380345	ENSMUSG00000030397, ENSMUSG00000002365, ENSMUSG00000096255, ENSMUSG00000036777, ENSMUSG00000024974	274	259	22680	1.59795	1	0.865608	99.8081
GOTERM_BP_DIRECT	GO:0007067~mitotic nuclear division	5	1.77936	0.467097	ENSMUSG00000030397, ENSMUSG00000002365, ENSMUSG00000096255, ENSMUSG00000036777, ENSMUSG00000024974	229	277	18082	1.42528	1	0.999983	99.9959
UP_KEYWORDS	Cell division	5	1.77936	0.657534	ENSMUSG00000030397, ENSMUSG00000002365, ENSMUSG00000096255, ENSMUSG00000036777, ENSMUSG00000024974	274	372	22680	1.11255	1	0.960823	99.9999
GOTERM_BP_DIRECT	GO:0051301~cell division	5	1.77936	0.697306	ENSMUSG00000030397, ENSMUSG00000002365, ENSMUSG00000096255, ENSMUSG00000036777, ENSMUSG00000024974	229	374	18082	1.05562	1	1	100
Annotation Cluster 31	Enrichment Score: 0.38009006815459045
Category	Term	Count	%	PValue	Genes	List Total	Pop Hits	Pop Total	Fold Enrichment	Bonferroni	Benjamini	FDR
GOTERM_CC_DIRECT	GO:0005765~lysosomal membrane	5	1.77936	0.340078	ENSMUSG00000040249, ENSMUSG00000036469, ENSMUSG00000029408, ENSMUSG00000057506, ENSMUSG00000042055	249	234	19662	1.68726	1	0.931403	99.6161
UP_KEYWORDS	Lysosome	5	1.77936	0.352939	ENSMUSG00000028111, ENSMUSG00000036469, ENSMUSG00000036908, ENSMUSG00000029408, ENSMUSG00000057506	274	249	22680	1.66212	1	0.867491	99.6621
GOTERM_CC_DIRECT	GO:0005764~lysosome	5	1.77936	0.603187	ENSMUSG00000028111, ENSMUSG00000036469, ENSMUSG00000036908, ENSMUSG00000029408, ENSMUSG00000057506	249	331	19662	1.19281	1	0.984701	99.9996
Annotation Cluster 32	Enrichment Score: 0.34413288624487237
Category	Term	Count	%	PValue	Genes	List Total	Pop Hits	Pop Total	Fold Enrichment	Bonferroni	Benjamini	FDR
UP_SEQ_FEATURE	lipid moiety-binding region:GPI-anchor amidated serine	3	1.06762	0.190321	ENSMUSG00000052957, ENSMUSG00000030075, ENSMUSG00000020183	237	61	18012	3.7377	1	0.999571	96.1027
UP_KEYWORDS	GPI-anchor	3	1.06762	0.504092	ENSMUSG00000052957, ENSMUSG00000030075, ENSMUSG00000020183	274	140	22680	1.77372	1	0.926102	99.9896
GOTERM_CC_DIRECT	GO:0031225~anchored component of membrane	3	1.06762	0.53304	ENSMUSG00000052957, ENSMUSG00000030075, ENSMUSG00000020183	249	141	19662	1.68008	1	0.974332	99.9963
UP_SEQ_FEATURE	propeptide:Removed in mature form	3	1.06762	0.821698	ENSMUSG00000052957, ENSMUSG00000030075, ENSMUSG00000020183	237	238	18012	0.957983	1	1	100
Annotation Cluster 33	Enrichment Score: 0.29420111874199634
Category	Term	Count	%	PValue	Genes	List Total	Pop Hits	Pop Total	Fold Enrichment	Bonferroni	Benjamini	FDR
UP_KEYWORDS	Golgi apparatus	11	3.91459	0.421115	ENSMUSG00000000631, ENSMUSG00000029705, ENSMUSG00000002365, ENSMUSG00000096255, ENSMUSG00000036469, ENSMUSG00000002688, ENSMUSG00000048911, ENSMUSG00000022098, ENSMUSG00000031916, ENSMUSG00000018672, ENSMUSG00000024983	274	753	22680	1.20918	1	0.895233	99.9211
GOTERM_CC_DIRECT	GO:0005794~Golgi apparatus	16	5.69395	0.539214	ENSMUSG00000096255, ENSMUSG00000039345, ENSMUSG00000020303, ENSMUSG00000054302, ENSMUSG00000048911, ENSMUSG00000038696, ENSMUSG00000018672, ENSMUSG00000000631, ENSMUSG00000029705, ENSMUSG00000002365, ENSMUSG00000036469, ENSMUSG00000002688, ENSMUSG00000022098, ENSMUSG00000022913, ENSMUSG00000031916, ENSMUSG00000024983	249	1190	19662	1.0617	1	0.97448	99.9969
GOTERM_CC_DIRECT	GO:0000139~Golgi membrane	6	2.13523	0.577078	ENSMUSG00000000631, ENSMUSG00000029705, ENSMUSG00000048911, ENSMUSG00000031916, ENSMUSG00000018672, ENSMUSG00000024983	249	403	19662	1.17564	1	0.98076	99.999
Annotation Cluster 34	Enrichment Score: 0.27655737790853613
Category	Term	Count	%	PValue	Genes	List Total	Pop Hits	Pop Total	Fold Enrichment	Bonferroni	Benjamini	FDR
GOTERM_CC_DIRECT	GO:0016020~membrane	108	38.4342	0.00802731	ENSMUSG00000054720, ENSMUSG00000030549, ENSMUSG00000075376, ENSMUSG00000038696, ENSMUSG00000023979, ENSMUSG00000060636, ENSMUSG00000060639, ENSMUSG00000015966, ENSMUSG00000015659, ENSMUSG00000024772, ENSMUSG00000042055, ENSMUSG00000032641, ENSMUSG00000019971, ENSMUSG00000040249, ENSMUSG00000049439, ENSMUSG00000028976, ENSMUSG00000029705, ENSMUSG00000047434, ENSMUSG00000003464, ENSMUSG00000031109,…	249	6998	19662	1.21865	0.913021	0.386404	10.2252
GOTERM_CC_DIRECT	GO:0005887~integral component of plasma membrane	14	4.98221	0.668737	ENSMUSG00000026880, ENSMUSG00000040249, ENSMUSG00000032375, ENSMUSG00000054720, ENSMUSG00000028976, ENSMUSG00000030549, ENSMUSG00000026980, ENSMUSG00000001773, ENSMUSG00000031910, ENSMUSG00000030769, ENSMUSG00000015966, ENSMUSG00000000766, ENSMUSG00000020695, ENSMUSG00000032641	249	1126	19662	0.981789	1	0.992185	100
UP_SEQ_FEATURE	transmembrane region	53	18.8612	0.776961	ENSMUSG00000021036, ENSMUSG00000009905, ENSMUSG00000020841, ENSMUSG00000026880, ENSMUSG00000054720, ENSMUSG00000015484, ENSMUSG00000030549, ENSMUSG00000026980, ENSMUSG00000001773, ENSMUSG00000030786, ENSMUSG00000015659, ENSMUSG00000015966, ENSMUSG00000042055, ENSMUSG00000032641, ENSMUSG00000040249, ENSMUSG00000045100, ENSMUSG00000049439, ENSMUSG00000028976, ENSMUSG00000036908, ENSMUSG00000029705,…	237	4312	18012	0.934137	1	1	100
UP_KEYWORDS	Membrane	97	34.5196	0.870989	ENSMUSG00000038695, ENSMUSG00000054720, ENSMUSG00000030549, ENSMUSG00000038696, ENSMUSG00000023979, ENSMUSG00000048440, ENSMUSG00000015966, ENSMUSG00000015659, ENSMUSG00000042055, ENSMUSG00000024772, ENSMUSG00000032641, ENSMUSG00000040249, ENSMUSG00000049439, ENSMUSG00000028976, ENSMUSG00000029705, ENSMUSG00000047434, ENSMUSG00000031109, ENSMUSG00000003464, ENSMUSG00000048960, ENSMUSG00000030075,…	274	8683	22680	0.924686	1	0.99563	100
UP_SEQ_FEATURE	topological domain:Extracellular	24	8.54093	0.92284	ENSMUSG00000046157, ENSMUSG00000020841, ENSMUSG00000040249, ENSMUSG00000026627, ENSMUSG00000067028, ENSMUSG00000028976, ENSMUSG00000046798, ENSMUSG00000030549, ENSMUSG00000030287, ENSMUSG00000026980, ENSMUSG00000089911, ENSMUSG00000001773, ENSMUSG00000030786, ENSMUSG00000031910, ENSMUSG00000030769, ENSMUSG00000015966, ENSMUSG00000091537, ENSMUSG00000000766, ENSMUSG00000015405, ENSMUSG00000020695,…	237	2256	18012	0.808511	1	1	100
UP_SEQ_FEATURE	topological domain:Cytoplasmic	29	10.3203	0.970228	ENSMUSG00000046157, ENSMUSG00000040249, ENSMUSG00000009905, ENSMUSG00000020841, ENSMUSG00000026880, ENSMUSG00000026627, ENSMUSG00000067028, ENSMUSG00000028976, ENSMUSG00000046798, ENSMUSG00000030549, ENSMUSG00000056296, ENSMUSG00000030287, ENSMUSG00000026980, ENSMUSG00000089911, ENSMUSG00000001773, ENSMUSG00000029705, ENSMUSG00000030786, ENSMUSG00000031910, ENSMUSG00000030769, ENSMUSG00000015966,…	237	2880	18012	0.765278	1	1	100
UP_KEYWORDS	Transmembrane helix	63	22.4199	0.998575	ENSMUSG00000021036, ENSMUSG00000009905, ENSMUSG00000020841, ENSMUSG00000026880, ENSMUSG00000038695, ENSMUSG00000054720, ENSMUSG00000015484, ENSMUSG00000030549, ENSMUSG00000047216, ENSMUSG00000026980, ENSMUSG00000038696, ENSMUSG00000048440, ENSMUSG00000001773, ENSMUSG00000030786, ENSMUSG00000015659, ENSMUSG00000015966, ENSMUSG00000042055, ENSMUSG00000032641, ENSMUSG00000038141, ENSMUSG00000040249,…	274	6938	22680	0.751621	1	1	100
UP_KEYWORDS	Transmembrane	63	22.4199	0.998692	ENSMUSG00000021036, ENSMUSG00000009905, ENSMUSG00000020841, ENSMUSG00000026880, ENSMUSG00000038695, ENSMUSG00000054720, ENSMUSG00000015484, ENSMUSG00000030549, ENSMUSG00000047216, ENSMUSG00000026980, ENSMUSG00000038696, ENSMUSG00000048440, ENSMUSG00000001773, ENSMUSG00000030786, ENSMUSG00000015659, ENSMUSG00000015966, ENSMUSG00000042055, ENSMUSG00000032641, ENSMUSG00000038141, ENSMUSG00000040249,…	274	6955	22680	0.749784	1	1	100
GOTERM_CC_DIRECT	GO:0016021~integral component of membrane	62	22.0641	0.999849	ENSMUSG00000021036, ENSMUSG00000009905, ENSMUSG00000020841, ENSMUSG00000038695, ENSMUSG00000054720, ENSMUSG00000015484, ENSMUSG00000030549, ENSMUSG00000047216, ENSMUSG00000026980, ENSMUSG00000038696, ENSMUSG00000048440, ENSMUSG00000001773, ENSMUSG00000030786, ENSMUSG00000015659, ENSMUSG00000015966, ENSMUSG00000042055, ENSMUSG00000032641, ENSMUSG00000038141, ENSMUSG00000040249, ENSMUSG00000045100,…	249	6878	19662	0.7118	1	1	100
Annotation Cluster 35	Enrichment Score: 0.2553915230778391
Category	Term	Count	%	PValue	Genes	List Total	Pop Hits	Pop Total	Fold Enrichment	Bonferroni	Benjamini	FDR
INTERPRO	IPR001304:C-type lectin	3	1.06762	0.453568	ENSMUSG00000060703, ENSMUSG00000020695, ENSMUSG00000026980	255	124	20594	1.95389	1	0.999196	99.9857
SMART	SM00034:CLECT	3	1.06762	0.498533	ENSMUSG00000060703, ENSMUSG00000020695, ENSMUSG00000026980	141	124	10425	1.78878	1	0.997168	99.9697
INTERPRO	IPR016186:C-type lectin-like	3	1.06762	0.505599	ENSMUSG00000060703, ENSMUSG00000020695, ENSMUSG00000026980	255	137	20594	1.76848	1	0.999459	99.9967
INTERPRO	IPR016187:C-type lectin fold	3	1.06762	0.535987	ENSMUSG00000060703, ENSMUSG00000020695, ENSMUSG00000026980	255	145	20594	1.67091	1	0.999512	99.9987
UP_KEYWORDS	Lectin	3	1.06762	0.618611	ENSMUSG00000060703, ENSMUSG00000020695, ENSMUSG00000026980	274	173	22680	1.43538	1	0.958099	99.9997
GOTERM_MF_DIRECT	GO:0030246~carbohydrate binding	3	1.06762	0.77435	ENSMUSG00000060703, ENSMUSG00000020695, ENSMUSG00000026980	215	229	17446	1.06302	1	0.999832	100
Annotation Cluster 36	Enrichment Score: 0.23834472822746286
Category	Term	Count	%	PValue	Genes	List Total	Pop Hits	Pop Total	Fold Enrichment	Bonferroni	Benjamini	FDR
INTERPRO	IPR001452:Src homology-3 domain	4	1.42349	0.487843	ENSMUSG00000002365, ENSMUSG00000028919, ENSMUSG00000019843, ENSMUSG00000026950	255	212	20594	1.52379	1	0.999404	99.9945
SMART	SM00326:SH3	4	1.42349	0.49554	ENSMUSG00000002365, ENSMUSG00000028919, ENSMUSG00000019843, ENSMUSG00000026950	141	197	10425	1.50124	1	0.997979	99.9675
UP_SEQ_FEATURE	domain:SH3	3	1.06762	0.642544	ENSMUSG00000002365, ENSMUSG00000028919, ENSMUSG00000019843	237	166	18012	1.37349	1	1	100
UP_KEYWORDS	SH3 domain	3	1.06762	0.716736	ENSMUSG00000002365, ENSMUSG00000028919, ENSMUSG00000019843	274	208	22680	1.19385	1	0.974901	100
Annotation Cluster 37	Enrichment Score: 0.22410027838705504
Category	Term	Count	%	PValue	Genes	List Total	Pop Hits	Pop Total	Fold Enrichment	Bonferroni	Benjamini	FDR
GOTERM_BP_DIRECT	GO:0006974~cellular response to DNA damage stimulus	7	2.4911	0.436532	ENSMUSG00000001524, ENSMUSG00000055884, ENSMUSG00000005481, ENSMUSG00000023067, ENSMUSG00000064289, ENSMUSG00000021597, ENSMUSG00000024974	229	420	18082	1.31601	1	0.999967	99.99
UP_KEYWORDS	DNA damage	5	1.77936	0.577885	ENSMUSG00000001524, ENSMUSG00000055884, ENSMUSG00000064289, ENSMUSG00000021597, ENSMUSG00000024974	274	336	22680	1.23175	1	0.945647	99.9987
UP_KEYWORDS	DNA repair	4	1.42349	0.655411	ENSMUSG00000001524, ENSMUSG00000055884, ENSMUSG00000021597, ENSMUSG00000024974	274	279	22680	1.18672	1	0.961569	99.9999
GOTERM_BP_DIRECT	GO:0006281~DNA repair	4	1.42349	0.767764	ENSMUSG00000001524, ENSMUSG00000055884, ENSMUSG00000021597, ENSMUSG00000024974	229	318	18082	0.993216	1	1	100
Annotation Cluster 38	Enrichment Score: 0.20470341483951904
Category	Term	Count	%	PValue	Genes	List Total	Pop Hits	Pop Total	Fold Enrichment	Bonferroni	Benjamini	FDR
GOTERM_MF_DIRECT	GO:0008168~methyltransferase activity	3	1.06762	0.613247	ENSMUSG00000025956, ENSMUSG00000039345, ENSMUSG00000025747	215	168	17446	1.449	1	0.997058	99.9998
UP_KEYWORDS	Methyltransferase	3	1.06762	0.627952	ENSMUSG00000025956, ENSMUSG00000039345, ENSMUSG00000025747	274	176	22680	1.41092	1	0.956501	99.9998
GOTERM_BP_DIRECT	GO:0032259~methylation	3	1.06762	0.631433	ENSMUSG00000025956, ENSMUSG00000039345, ENSMUSG00000025747	229	169	18082	1.40167	1	1	100
Annotation Cluster 39	Enrichment Score: 0.1871234757240654
Category	Term	Count	%	PValue	Genes	List Total	Pop Hits	Pop Total	Fold Enrichment	Bonferroni	Benjamini	FDR
GOTERM_BP_DIRECT	GO:0000398~mRNA splicing, via spliceosome	3	1.06762	0.413712	ENSMUSG00000005150, ENSMUSG00000005481, ENSMUSG00000029402	229	112	18082	2.11502	1	0.999965	99.981
GOTERM_CC_DIRECT	GO:0005681~spliceosomal complex	3	1.06762	0.513678	ENSMUSG00000005150, ENSMUSG00000005481, ENSMUSG00000029402	249	136	19662	1.74185	1	0.97049	99.9935
UP_KEYWORDS	mRNA processing	4	1.42349	0.717475	ENSMUSG00000005150, ENSMUSG00000005481, ENSMUSG00000023118, ENSMUSG00000029402	274	307	22680	1.07848	1	0.974048	100
GOTERM_BP_DIRECT	GO:0006397~mRNA processing	4	1.42349	0.775055	ENSMUSG00000005150, ENSMUSG00000005481, ENSMUSG00000023118, ENSMUSG00000029402	229	322	18082	0.980878	1	1	100
UP_KEYWORDS	mRNA splicing	3	1.06762	0.787071	ENSMUSG00000005150, ENSMUSG00000005481, ENSMUSG00000029402	274	240	22680	1.03467	1	0.985496	100
GOTERM_BP_DIRECT	GO:0008380~RNA splicing	3	1.06762	0.810432	ENSMUSG00000005150, ENSMUSG00000005481, ENSMUSG00000029402	229	241	18082	0.982913	1	1	100
Annotation Cluster 40	Enrichment Score: 0.18214009371160966
Category	Term	Count	%	PValue	Genes	List Total	Pop Hits	Pop Total	Fold Enrichment	Bonferroni	Benjamini	FDR
INTERPRO	IPR002048:EF-hand domain	4	1.42349	0.522073	ENSMUSG00000068263, ENSMUSG00000024772, ENSMUSG00000045031, ENSMUSG00000023979	255	223	20594	1.44862	1	0.999564	99.998
INTERPRO	IPR018247:EF-Hand 1, calcium-binding site	3	1.06762	0.638191	ENSMUSG00000024772, ENSMUSG00000045031, ENSMUSG00000023979	255	175	20594	1.38447	1	0.999932	100
INTERPRO	IPR011992:EF-hand-like domain	3	1.06762	0.8529	ENSMUSG00000024772, ENSMUSG00000045031, ENSMUSG00000023979	255	273	20594	0.887481	1	1	100
Annotation Cluster 41	Enrichment Score: 0.16262154895395992
Category	Term	Count	%	PValue	Genes	List Total	Pop Hits	Pop Total	Fold Enrichment	Bonferroni	Benjamini	FDR
GOTERM_MF_DIRECT	GO:0003735~structural constituent of ribosome	4	1.42349	0.631546	ENSMUSG00000060636, ENSMUSG00000030786, ENSMUSG00000045100, ENSMUSG00000038696	215	264	17446	1.22946	1	0.99758	99.9999
GOTERM_CC_DIRECT	GO:0005840~ribosome	3	1.06762	0.688629	ENSMUSG00000060636, ENSMUSG00000030786, ENSMUSG00000038696	249	188	19662	1.26006	1	0.993594	100
GOTERM_BP_DIRECT	GO:0006412~translation	5	1.77936	0.747731	ENSMUSG00000060636, ENSMUSG00000030786, ENSMUSG00000045100, ENSMUSG00000038696, ENSMUSG00000021420	229	401	18082	0.984547	1	1	100
Annotation Cluster 42	Enrichment Score: 0.16109304838666266
Category	Term	Count	%	PValue	Genes	List Total	Pop Hits	Pop Total	Fold Enrichment	Bonferroni	Benjamini	FDR
UP_KEYWORDS	Neurogenesis	5	1.77936	0.34804	ENSMUSG00000096255, ENSMUSG00000021221, ENSMUSG00000026249, ENSMUSG00000002688, ENSMUSG00000028883	274	247	22680	1.67558	1	0.867635	99.627
UP_KEYWORDS	Differentiation	5	1.77936	0.953892	ENSMUSG00000026249, ENSMUSG00000002688, ENSMUSG00000028883, ENSMUSG00000022098, ENSMUSG00000097328	274	646	22680	0.640663	1	0.999509	100
GOTERM_BP_DIRECT	GO:0030154~cell differentiation	5	1.77936	0.989903	ENSMUSG00000026249, ENSMUSG00000002688, ENSMUSG00000028883, ENSMUSG00000022098, ENSMUSG00000097328	229	780	18082	0.506158	1	1	100
Annotation Cluster 43	Enrichment Score: 0.12662033560120728
Category	Term	Count	%	PValue	Genes	List Total	Pop Hits	Pop Total	Fold Enrichment	Bonferroni	Benjamini	FDR
UP_SEQ_FEATURE	domain:Ig-like C2-type	3	1.06762	0.391771	ENSMUSG00000028883, ENSMUSG00000036256, ENSMUSG00000071192	237	103	18012	2.21359	1	0.999981	99.952
INTERPRO	IPR003598:Immunoglobulin subtype 2	4	1.42349	0.576064	ENSMUSG00000036256, ENSMUSG00000030075, ENSMUSG00000071192, ENSMUSG00000055632	255	242	20594	1.33489	1	0.999734	99.9997
SMART	SM00408:IGc2	4	1.42349	0.635132	ENSMUSG00000036256, ENSMUSG00000030075, ENSMUSG00000071192, ENSMUSG00000055632	141	242	10425	1.22209	1	0.999266	99.9993
UP_KEYWORDS	Immunoglobulin domain	5	1.77936	0.833638	ENSMUSG00000028883, ENSMUSG00000036256, ENSMUSG00000030075, ENSMUSG00000071192, ENSMUSG00000055632	274	481	22680	0.860434	1	0.991832	100
INTERPRO	IPR003599:Immunoglobulin subtype	5	1.77936	0.884914	ENSMUSG00000028883, ENSMUSG00000036256, ENSMUSG00000030075, ENSMUSG00000071192, ENSMUSG00000055632	255	518	20594	0.779544	1	1	100
SMART	SM00409:IG	5	1.77936	0.922593	ENSMUSG00000028883, ENSMUSG00000036256, ENSMUSG00000030075, ENSMUSG00000071192, ENSMUSG00000055632	141	518	10425	0.71367	1	1	100
INTERPRO	IPR007110:Immunoglobulin-like domain	5	1.77936	0.996867	ENSMUSG00000028883, ENSMUSG00000036256, ENSMUSG00000030075, ENSMUSG00000071192, ENSMUSG00000055632	255	920	20594	0.438917	1	1	100
INTERPRO	IPR013783:Immunoglobulin-like fold	6	2.13523	0.99803	ENSMUSG00000016356, ENSMUSG00000028883, ENSMUSG00000036256, ENSMUSG00000030075, ENSMUSG00000071192, ENSMUSG00000055632	255	1099	20594	0.440914	1	1	100
Annotation Cluster 44	Enrichment Score: 0.08465395633855019
Category	Term	Count	%	PValue	Genes	List Total	Pop Hits	Pop Total	Fold Enrichment	Bonferroni	Benjamini	FDR
GOTERM_CC_DIRECT	GO:0005615~extracellular space	21	7.47331	0.436453	ENSMUSG00000020841, ENSMUSG00000026880, ENSMUSG00000022144, ENSMUSG00000016356, ENSMUSG00000042842, ENSMUSG00000020303, ENSMUSG00000028883, ENSMUSG00000036256, ENSMUSG00000052397, ENSMUSG00000035172, ENSMUSG00000020183, ENSMUSG00000030786, ENSMUSG00000063524, ENSMUSG00000028111, ENSMUSG00000031109, ENSMUSG00000026249, ENSMUSG00000025196, ENSMUSG00000015405, ENSMUSG00000022098, ENSMUSG00000019715,…	249	1504	19662	1.10255	1	0.950017	99.9536
UP_KEYWORDS	Secreted	20	7.11744	0.650475	ENSMUSG00000022144, ENSMUSG00000016356, ENSMUSG00000020303, ENSMUSG00000028883, ENSMUSG00000036256, ENSMUSG00000021044, ENSMUSG00000038677, ENSMUSG00000006205, ENSMUSG00000068794, ENSMUSG00000031109, ENSMUSG00000015966, ENSMUSG00000026249, ENSMUSG00000025196, ENSMUSG00000015405, ENSMUSG00000071192, ENSMUSG00000022098, ENSMUSG00000055632, ENSMUSG00000008140, ENSMUSG00000023236, ENSMUSG00000097328	274	1685	22680	0.982477	1	0.961367	99.9999
GOTERM_CC_DIRECT	GO:0005576~extracellular region	20	7.11744	0.788039	ENSMUSG00000022144, ENSMUSG00000016356, ENSMUSG00000020303, ENSMUSG00000028883, ENSMUSG00000036256, ENSMUSG00000021044, ENSMUSG00000038677, ENSMUSG00000006205, ENSMUSG00000068794, ENSMUSG00000031109, ENSMUSG00000015966, ENSMUSG00000026249, ENSMUSG00000025196, ENSMUSG00000015405, ENSMUSG00000071192, ENSMUSG00000022098, ENSMUSG00000055632, ENSMUSG00000008140, ENSMUSG00000023236, ENSMUSG00000097328	249	1753	19662	0.9009	1	0.998103	100
UP_KEYWORDS	Glycoprotein	40	14.2349	0.88827	ENSMUSG00000037251, ENSMUSG00000020841, ENSMUSG00000022144, ENSMUSG00000060703, ENSMUSG00000030549, ENSMUSG00000036256, ENSMUSG00000028883, ENSMUSG00000056296, ENSMUSG00000038677, ENSMUSG00000026980, ENSMUSG00000001773, ENSMUSG00000030786, ENSMUSG00000028111, ENSMUSG00000015966, ENSMUSG00000025196, ENSMUSG00000000766, ENSMUSG00000026249, ENSMUSG00000017747, ENSMUSG00000020695, ENSMUSG00000071192,…	274	3815	22680	0.867877	1	0.996836	100
UP_KEYWORDS	Disulfide bond	30	10.6762	0.950202	ENSMUSG00000022144, ENSMUSG00000060703, ENSMUSG00000028883, ENSMUSG00000036256, ENSMUSG00000038677, ENSMUSG00000026980, ENSMUSG00000030786, ENSMUSG00000028111, ENSMUSG00000025196, ENSMUSG00000000766, ENSMUSG00000020695, ENSMUSG00000071192, ENSMUSG00000032641, ENSMUSG00000040249, ENSMUSG00000067028, ENSMUSG00000020303, ENSMUSG00000026112, ENSMUSG00000020183, ENSMUSG00000024026, ENSMUSG00000029705,…	274	3124	22680	0.794882	1	0.999447	100
UP_SEQ_FEATURE	disulfide bond	25	8.8968	0.966567	ENSMUSG00000040249, ENSMUSG00000022144, ENSMUSG00000030882, ENSMUSG00000060703, ENSMUSG00000067028, ENSMUSG00000036256, ENSMUSG00000028883, ENSMUSG00000038677, ENSMUSG00000026980, ENSMUSG00000020183, ENSMUSG00000068794, ENSMUSG00000030786, ENSMUSG00000028111, ENSMUSG00000091537, ENSMUSG00000025196, ENSMUSG00000000766, ENSMUSG00000015405, ENSMUSG00000020695, ENSMUSG00000030075, ENSMUSG00000022098,…	237	2510	18012	0.756972	1	1	100
UP_SEQ_FEATURE	signal peptide	32	11.3879	0.968096	ENSMUSG00000022144, ENSMUSG00000020841, ENSMUSG00000009905, ENSMUSG00000060703, ENSMUSG00000036256, ENSMUSG00000028883, ENSMUSG00000038677, ENSMUSG00000026980, ENSMUSG00000030786, ENSMUSG00000028111, ENSMUSG00000015966, ENSMUSG00000025196, ENSMUSG00000026249, ENSMUSG00000017747, ENSMUSG00000020695, ENSMUSG00000071192, ENSMUSG00000008140, ENSMUSG00000040249, ENSMUSG00000067028, ENSMUSG00000052957,…	237	3124	18012	0.778489	1	1	100
UP_SEQ_FEATURE	glycosylation site:N-linked (GlcNAc...)	36	12.8114	0.98034	ENSMUSG00000020841, ENSMUSG00000022144, ENSMUSG00000030549, ENSMUSG00000036256, ENSMUSG00000028883, ENSMUSG00000056296, ENSMUSG00000038677, ENSMUSG00000026980, ENSMUSG00000001773, ENSMUSG00000030786, ENSMUSG00000028111, ENSMUSG00000015966, ENSMUSG00000000766, ENSMUSG00000026249, ENSMUSG00000017747, ENSMUSG00000020695, ENSMUSG00000071192, ENSMUSG00000032641, ENSMUSG00000040249, ENSMUSG00000026627,…	237	3563	18012	0.767892	1	1	100
UP_KEYWORDS	Signal	37	13.1673	0.998874	ENSMUSG00000009905, ENSMUSG00000022144, ENSMUSG00000020841, ENSMUSG00000060703, ENSMUSG00000047216, ENSMUSG00000036256, ENSMUSG00000028883, ENSMUSG00000056296, ENSMUSG00000038677, ENSMUSG00000026980, ENSMUSG00000050174, ENSMUSG00000030786, ENSMUSG00000028111, ENSMUSG00000015966, ENSMUSG00000025196, ENSMUSG00000026249, ENSMUSG00000017747, ENSMUSG00000020695, ENSMUSG00000071192, ENSMUSG00000008140,…	274	4543	22680	0.674142	1	1	100
Annotation Cluster 45	Enrichment Score: 0.08267355642654299
Category	Term	Count	%	PValue	Genes	List Total	Pop Hits	Pop Total	Fold Enrichment	Bonferroni	Benjamini	FDR
INTERPRO	IPR000504:RNA recognition motif domain	3	1.06762	0.800308	ENSMUSG00000040043, ENSMUSG00000031109, ENSMUSG00000029402	255	241	20594	1.00532	1	0.999999	100
SMART	SM00360:RRM	3	1.06762	0.817051	ENSMUSG00000040043, ENSMUSG00000031109, ENSMUSG00000029402	141	229	10425	0.968596	1	0.99999	100
INTERPRO	IPR012677:Nucleotide-binding, alpha-beta plait	3	1.06762	0.863919	ENSMUSG00000040043, ENSMUSG00000031109, ENSMUSG00000029402	255	281	20594	0.862215	1	1	100
Annotation Cluster 46	Enrichment Score: 0.04116106012056719
Category	Term	Count	%	PValue	Genes	List Total	Pop Hits	Pop Total	Fold Enrichment	Bonferroni	Benjamini	FDR
UP_KEYWORDS	Repressor	7	2.4911	0.624162	ENSMUSG00000029705, ENSMUSG00000051469, ENSMUSG00000021221, ENSMUSG00000027641, ENSMUSG00000075376, ENSMUSG00000049672, ENSMUSG00000061186	274	534	22680	1.08505	1	0.958433	99.9997
GOTERM_BP_DIRECT	GO:0006355~regulation of transcription, DNA-templated	25	8.8968	0.854353	ENSMUSG00000033933, ENSMUSG00000078249, ENSMUSG00000051469, ENSMUSG00000078880, ENSMUSG00000089756, ENSMUSG00000090641, ENSMUSG00000041740, ENSMUSG00000078901, ENSMUSG00000039671, ENSMUSG00000078495, ENSMUSG00000002280, ENSMUSG00000049672, ENSMUSG00000092260, ENSMUSG00000019971, ENSMUSG00000001524, ENSMUSG00000048100, ENSMUSG00000021221, ENSMUSG00000060427, ENSMUSG00000027641, ENSMUSG00000040429,…	229	2279	18082	0.866177	1	1	100
GOTERM_MF_DIRECT	GO:0003677~DNA binding	15	5.33808	0.984708	ENSMUSG00000022476, ENSMUSG00000078249, ENSMUSG00000048100, ENSMUSG00000051469, ENSMUSG00000037860, ENSMUSG00000021611, ENSMUSG00000075376, ENSMUSG00000044927, ENSMUSG00000041740, ENSMUSG00000040429, ENSMUSG00000029705, ENSMUSG00000055884, ENSMUSG00000060639, ENSMUSG00000049672, ENSMUSG00000034311	215	1847	17446	0.658994	1	1	100
UP_KEYWORDS	DNA-binding	12	4.27046	0.987394	ENSMUSG00000029705, ENSMUSG00000078249, ENSMUSG00000055884, ENSMUSG00000060639, ENSMUSG00000051469, ENSMUSG00000037860, ENSMUSG00000021611, ENSMUSG00000049672, ENSMUSG00000044927, ENSMUSG00000041740, ENSMUSG00000040429, ENSMUSG00000034311	274	1604	22680	0.619255	1	0.999978	100
UP_KEYWORDS	Transcription	13	4.62633	0.995436	ENSMUSG00000001524, ENSMUSG00000022476, ENSMUSG00000048100, ENSMUSG00000078249, ENSMUSG00000021221, ENSMUSG00000051469, ENSMUSG00000027641, ENSMUSG00000041740, ENSMUSG00000040429, ENSMUSG00000029705, ENSMUSG00000020561, ENSMUSG00000049672, ENSMUSG00000019971	274	1859	22680	0.578837	1	0.999998	100
UP_KEYWORDS	Transcription regulation	11	3.91459	0.998725	ENSMUSG00000001524, ENSMUSG00000029705, ENSMUSG00000078249, ENSMUSG00000048100, ENSMUSG00000051469, ENSMUSG00000021221, ENSMUSG00000027641, ENSMUSG00000049672, ENSMUSG00000041740, ENSMUSG00000040429, ENSMUSG00000019971	274	1799	22680	0.506121	1	1	100
GOTERM_BP_DIRECT	GO:0006351~transcription, DNA-templated	12	4.27046	0.999266	ENSMUSG00000001524, ENSMUSG00000022476, ENSMUSG00000029705, ENSMUSG00000048100, ENSMUSG00000051469, ENSMUSG00000021221, ENSMUSG00000020561, ENSMUSG00000027641, ENSMUSG00000049672, ENSMUSG00000041740, ENSMUSG00000040429, ENSMUSG00000019971	229	1885	18082	0.502668	1	1	100

## Sheet: Module 44 DAVID
Annotation Cluster 1	Enrichment Score: 1.9516726658257526
Category	Term	Count	%	PValue	Genes	List Total	Pop Hits	Pop Total	Fold Enrichment	Bonferroni	Benjamini	FDR
SMART	SM00242:MYSc	4	3.14961	0.00111018	ENSMUSG00000018830, ENSMUSG00000066952, ENSMUSG00000074652, ENSMUSG00000033590	56	39	10425	19.0934	0.0529744	0.0529744	1.05938
INTERPRO	IPR001609:Myosin head, motor domain	4	3.14961	0.00133899	ENSMUSG00000018830, ENSMUSG00000066952, ENSMUSG00000074652, ENSMUSG00000033590	116	39	20594	18.2087	0.2779	0.2779	1.71793
UP_KEYWORDS	Myosin	4	3.14961	0.0023057	ENSMUSG00000018830, ENSMUSG00000066952, ENSMUSG00000074652, ENSMUSG00000033590	125	48	22680	15.12	0.333871	0.333871	2.79291
GOTERM_CC_DIRECT	GO:0016459~myosin complex	4	3.14961	0.0034969	ENSMUSG00000018830, ENSMUSG00000066952, ENSMUSG00000074652, ENSMUSG00000033590	116	52	19662	13.0385	0.473263	0.473263	4.23449
UP_KEYWORDS	Motor protein	5	3.93701	0.00537757	ENSMUSG00000004187, ENSMUSG00000018830, ENSMUSG00000066952, ENSMUSG00000074652, ENSMUSG00000033590	125	128	22680	7.0875	0.612875	0.211207	6.4026
GOTERM_MF_DIRECT	GO:0003774~motor activity	4	3.14961	0.0102655	ENSMUSG00000018830, ENSMUSG00000066952, ENSMUSG00000074652, ENSMUSG00000033590	100	79	17446	8.83342	0.876889	0.876889	12.1595
INTERPRO	IPR000048:IQ motif, EF-hand binding site	4	3.14961	0.0131981	ENSMUSG00000018830, ENSMUSG00000066952, ENSMUSG00000074652, ENSMUSG00000033590	116	88	20594	8.06975	0.960383	0.475703	15.7874
UP_SEQ_FEATURE	domain:Myosin head-like	3	2.3622	0.0137096	ENSMUSG00000018830, ENSMUSG00000066952, ENSMUSG00000074652	112	29	18012	16.6367	0.988263	0.988263	17.0107
INTERPRO	IPR027417:P-loop containing nucleoside triphosphate hydrolase	11	8.66142	0.030918	ENSMUSG00000004187, ENSMUSG00000034789, ENSMUSG00000018830, ENSMUSG00000066952, ENSMUSG00000057788, ENSMUSG00000074652, ENSMUSG00000034118, ENSMUSG00000033590, ENSMUSG00000033434, ENSMUSG00000020440, ENSMUSG00000039183	116	909	20594	2.14838	0.999515	0.719714	33.3804
UP_KEYWORDS	Actin-binding	4	3.14961	0.159903	ENSMUSG00000018830, ENSMUSG00000066952, ENSMUSG00000074652, ENSMUSG00000033590	125	252	22680	2.88	1	0.784176	88.2123
GOTERM_MF_DIRECT	GO:0003779~actin binding	3	2.3622	0.574612	ENSMUSG00000018830, ENSMUSG00000066952, ENSMUSG00000074652	100	338	17446	1.54846	1	0.999998	99.9978
Annotation Cluster 2	Enrichment Score: 1.7552018281186834
Category	Term	Count	%	PValue	Genes	List Total	Pop Hits	Pop Total	Fold Enrichment	Bonferroni	Benjamini	FDR
UP_KEYWORDS	Golgi apparatus	12	9.44882	0.00283967	ENSMUSG00000042763, ENSMUSG00000024875, ENSMUSG00000047379, ENSMUSG00000024797, ENSMUSG00000027879, ENSMUSG00000024855, ENSMUSG00000058569, ENSMUSG00000034118, ENSMUSG00000027575, ENSMUSG00000029192, ENSMUSG00000044254, ENSMUSG00000020440	125	753	22680	2.89147	0.393769	0.153658	3.42941
GOTERM_CC_DIRECT	GO:0005794~Golgi apparatus	14	11.0236	0.0217352	ENSMUSG00000024875, ENSMUSG00000047379, ENSMUSG00000024261, ENSMUSG00000058569, ENSMUSG00000027575, ENSMUSG00000044254, ENSMUSG00000020440, ENSMUSG00000042763, ENSMUSG00000027879, ENSMUSG00000024797, ENSMUSG00000024855, ENSMUSG00000034118, ENSMUSG00000029192, ENSMUSG00000015335	116	1190	19662	1.99412	0.982072	0.866106	23.7706
GOTERM_CC_DIRECT	GO:0000139~Golgi membrane	6	4.72441	0.0878945	ENSMUSG00000042763, ENSMUSG00000047379, ENSMUSG00000027879, ENSMUSG00000058569, ENSMUSG00000034118, ENSMUSG00000027575	116	403	19662	2.52357	1	0.909746	67.9005
Annotation Cluster 3	Enrichment Score: 1.3951700657327881
Category	Term	Count	%	PValue	Genes	List Total	Pop Hits	Pop Total	Fold Enrichment	Bonferroni	Benjamini	FDR
GOTERM_MF_DIRECT	GO:0005524~ATP binding	16	12.5984	0.0225447	ENSMUSG00000062825, ENSMUSG00000029062, ENSMUSG00000022471, ENSMUSG00000032456, ENSMUSG00000057788, ENSMUSG00000018830, ENSMUSG00000074652, ENSMUSG00000033590, ENSMUSG00000039183, ENSMUSG00000038481, ENSMUSG00000034974, ENSMUSG00000004187, ENSMUSG00000037514, ENSMUSG00000024621, ENSMUSG00000066952, ENSMUSG00000001016	100	1507	17446	1.85226	0.990235	0.901182	24.9117
UP_KEYWORDS	Nucleotide-binding	17	13.3858	0.0296773	ENSMUSG00000062825, ENSMUSG00000029062, ENSMUSG00000022471, ENSMUSG00000032456, ENSMUSG00000057788, ENSMUSG00000018830, ENSMUSG00000074652, ENSMUSG00000033590, ENSMUSG00000033434, ENSMUSG00000020440, ENSMUSG00000039183, ENSMUSG00000038481, ENSMUSG00000034974, ENSMUSG00000004187, ENSMUSG00000034789, ENSMUSG00000024621, ENSMUSG00000066952	125	1754	22680	1.75854	0.99502	0.445197	30.9052
INTERPRO	IPR027417:P-loop containing nucleoside triphosphate hydrolase	11	8.66142	0.030918	ENSMUSG00000004187, ENSMUSG00000034789, ENSMUSG00000018830, ENSMUSG00000066952, ENSMUSG00000057788, ENSMUSG00000074652, ENSMUSG00000034118, ENSMUSG00000033590, ENSMUSG00000033434, ENSMUSG00000020440, ENSMUSG00000039183	116	909	20594	2.14838	0.999515	0.719714	33.3804
UP_KEYWORDS	ATP-binding	14	11.0236	0.0356235	ENSMUSG00000062825, ENSMUSG00000029062, ENSMUSG00000022471, ENSMUSG00000032456, ENSMUSG00000057788, ENSMUSG00000018830, ENSMUSG00000074652, ENSMUSG00000033590, ENSMUSG00000038481, ENSMUSG00000039183, ENSMUSG00000034974, ENSMUSG00000004187, ENSMUSG00000024621, ENSMUSG00000066952	125	1363	22680	1.86365	0.998312	0.440312	35.9253
UP_SEQ_FEATURE	nucleotide phosphate-binding region:ATP	11	8.66142	0.0732723	ENSMUSG00000034974, ENSMUSG00000004187, ENSMUSG00000029062, ENSMUSG00000024621, ENSMUSG00000032456, ENSMUSG00000018830, ENSMUSG00000066952, ENSMUSG00000057788, ENSMUSG00000074652, ENSMUSG00000039183, ENSMUSG00000038481	112	963	18012	1.837	1	0.997814	64.2219
GOTERM_MF_DIRECT	GO:0000166~nucleotide binding	17	13.3858	0.0788176	ENSMUSG00000062825, ENSMUSG00000029062, ENSMUSG00000022471, ENSMUSG00000038398, ENSMUSG00000032456, ENSMUSG00000057788, ENSMUSG00000018830, ENSMUSG00000074652, ENSMUSG00000033434, ENSMUSG00000020440, ENSMUSG00000039183, ENSMUSG00000038481, ENSMUSG00000034974, ENSMUSG00000004187, ENSMUSG00000034789, ENSMUSG00000024621, ENSMUSG00000066952	100	1936	17446	1.53193	1	0.984493	64.3532
Annotation Cluster 4	Enrichment Score: 1.3734333231609468
Category	Term	Count	%	PValue	Genes	List Total	Pop Hits	Pop Total	Fold Enrichment	Bonferroni	Benjamini	FDR
SMART	SM00320:WD40	7	5.51181	0.00245798	ENSMUSG00000058070, ENSMUSG00000039382, ENSMUSG00000022214, ENSMUSG00000024400, ENSMUSG00000021222, ENSMUSG00000041747, ENSMUSG00000040506	56	262	10425	4.97376	0.113602	0.0585128	2.33198
INTERPRO	IPR015943:WD40/YVTN repeat-like-containing domain	8	6.29921	0.00300695	ENSMUSG00000058070, ENSMUSG00000039382, ENSMUSG00000001227, ENSMUSG00000022214, ENSMUSG00000024400, ENSMUSG00000021222, ENSMUSG00000041747, ENSMUSG00000040506	116	340	20594	4.17728	0.518953	0.306425	3.81985
INTERPRO	IPR001680:WD40 repeat	7	5.51181	0.00361649	ENSMUSG00000058070, ENSMUSG00000039382, ENSMUSG00000022214, ENSMUSG00000024400, ENSMUSG00000021222, ENSMUSG00000041747, ENSMUSG00000040506	116	263	20594	4.72525	0.585383	0.254326	4.57756
INTERPRO	IPR017986:WD40-repeat-containing domain	7	5.51181	0.00758059	ENSMUSG00000058070, ENSMUSG00000039382, ENSMUSG00000022214, ENSMUSG00000024400, ENSMUSG00000021222, ENSMUSG00000041747, ENSMUSG00000040506	116	307	20594	4.04802	0.842621	0.370151	9.3725
UP_KEYWORDS	WD repeat	6	4.72441	0.013389	ENSMUSG00000058070, ENSMUSG00000039382, ENSMUSG00000022214, ENSMUSG00000024400, ENSMUSG00000041747, ENSMUSG00000040506	125	256	22680	4.2525	0.906742	0.326588	15.2454
UP_SEQ_FEATURE	repeat:WD 3	5	3.93701	0.0634676	ENSMUSG00000058070, ENSMUSG00000039382, ENSMUSG00000022214, ENSMUSG00000041747, ENSMUSG00000040506	112	243	18012	3.30908	1	0.999974	58.7567
UP_SEQ_FEATURE	repeat:WD 1	5	3.93701	0.0673389	ENSMUSG00000058070, ENSMUSG00000039382, ENSMUSG00000022214, ENSMUSG00000041747, ENSMUSG00000040506	112	248	18012	3.24237	1	0.999437	61.0008
UP_SEQ_FEATURE	repeat:WD 2	5	3.93701	0.0673389	ENSMUSG00000058070, ENSMUSG00000039382, ENSMUSG00000022214, ENSMUSG00000041747, ENSMUSG00000040506	112	248	18012	3.24237	1	0.999437	61.0008
UP_SEQ_FEATURE	repeat:WD 7	3	2.3622	0.184455	ENSMUSG00000058070, ENSMUSG00000022214, ENSMUSG00000041747	112	127	18012	3.79893	1	0.999982	93.6333
INTERPRO	IPR019775:WD40 repeat, conserved site	3	2.3622	0.226909	ENSMUSG00000058070, ENSMUSG00000041747, ENSMUSG00000040506	116	161	20594	3.3081	1	0.999597	96.4149
UP_SEQ_FEATURE	repeat:WD 6	3	2.3622	0.275031	ENSMUSG00000058070, ENSMUSG00000022214, ENSMUSG00000041747	112	167	18012	2.88901	1	0.999821	98.7019
UP_SEQ_FEATURE	repeat:WD 5	3	2.3622	0.374226	ENSMUSG00000058070, ENSMUSG00000022214, ENSMUSG00000041747	112	211	18012	2.28656	1	0.999991	99.8221
UP_SEQ_FEATURE	repeat:WD 4	3	2.3622	0.415508	ENSMUSG00000058070, ENSMUSG00000022214, ENSMUSG00000041747	112	230	18012	2.09767	1	0.999996	99.9292
Annotation Cluster 5	Enrichment Score: 1.310009080889469
Category	Term	Count	%	PValue	Genes	List Total	Pop Hits	Pop Total	Fold Enrichment	Bonferroni	Benjamini	FDR
UP_KEYWORDS	ER-Golgi transport	4	3.14961	0.0124922	ENSMUSG00000024875, ENSMUSG00000027879, ENSMUSG00000027575, ENSMUSG00000020440	125	88	22680	8.24727	0.89057	0.357568	14.2951
UP_KEYWORDS	Protein transport	9	7.08661	0.0140641	ENSMUSG00000022338, ENSMUSG00000034789, ENSMUSG00000024875, ENSMUSG00000026280, ENSMUSG00000024797, ENSMUSG00000027879, ENSMUSG00000058569, ENSMUSG00000027575, ENSMUSG00000020440	125	577	22680	2.83009	0.917327	0.299614	15.9543
GOTERM_BP_DIRECT	GO:0015031~protein transport	9	7.08661	0.0197915	ENSMUSG00000022338, ENSMUSG00000034789, ENSMUSG00000024875, ENSMUSG00000026280, ENSMUSG00000024797, ENSMUSG00000027879, ENSMUSG00000058569, ENSMUSG00000027575, ENSMUSG00000020440	104	592	18082	2.64322	0.999878	0.950469	24.6997
GOTERM_BP_DIRECT	GO:0016192~vesicle-mediated transport	5	3.93701	0.0335529	ENSMUSG00000024875, ENSMUSG00000027879, ENSMUSG00000027575, ENSMUSG00000055553, ENSMUSG00000020440	104	213	18082	4.08135	1	0.978678	38.3894
GOTERM_BP_DIRECT	GO:0006810~transport	13	10.2362	0.342655	ENSMUSG00000022338, ENSMUSG00000024875, ENSMUSG00000026280, ENSMUSG00000058569, ENSMUSG00000027575, ENSMUSG00000040938, ENSMUSG00000019894, ENSMUSG00000020440, ENSMUSG00000009292, ENSMUSG00000034789, ENSMUSG00000027879, ENSMUSG00000024797, ENSMUSG00000030987	104	1822	18082	1.24053	1	0.999993	99.7405
UP_KEYWORDS	Transport	13	10.2362	0.345247	ENSMUSG00000022338, ENSMUSG00000024875, ENSMUSG00000026280, ENSMUSG00000058569, ENSMUSG00000027575, ENSMUSG00000040938, ENSMUSG00000019894, ENSMUSG00000020440, ENSMUSG00000009292, ENSMUSG00000034789, ENSMUSG00000027879, ENSMUSG00000024797, ENSMUSG00000030987	125	1901	22680	1.24078	1	0.888331	99.4466
Annotation Cluster 6	Enrichment Score: 1.18386718672549
Category	Term	Count	%	PValue	Genes	List Total	Pop Hits	Pop Total	Fold Enrichment	Bonferroni	Benjamini	FDR
UP_KEYWORDS	Lipid metabolism	7	5.51181	0.0272094	ENSMUSG00000074064, ENSMUSG00000062054, ENSMUSG00000044408, ENSMUSG00000031641, ENSMUSG00000040938, ENSMUSG00000044254, ENSMUSG00000033105	125	417	22680	3.04576	0.992212	0.454963	28.7175
GOTERM_BP_DIRECT	GO:0006629~lipid metabolic process	7	5.51181	0.0473382	ENSMUSG00000074064, ENSMUSG00000062054, ENSMUSG00000044408, ENSMUSG00000031641, ENSMUSG00000040938, ENSMUSG00000044254, ENSMUSG00000033105	104	459	18082	2.65154	1	0.973885	49.753
UP_KEYWORDS	Lipid biosynthesis	3	2.3622	0.218006	ENSMUSG00000074064, ENSMUSG00000031641, ENSMUSG00000033105	125	160	22680	3.402	1	0.822927	95.1081
Annotation Cluster 7	Enrichment Score: 1.1625444234182416
Category	Term	Count	%	PValue	Genes	List Total	Pop Hits	Pop Total	Fold Enrichment	Bonferroni	Benjamini	FDR
GOTERM_CC_DIRECT	GO:0033116~endoplasmic reticulum-Golgi intermediate compartment membrane	3	2.3622	0.0228893	ENSMUSG00000024875, ENSMUSG00000027879, ENSMUSG00000058569	116	40	19662	12.7125	0.985555	0.75646	24.8739
GOTERM_CC_DIRECT	GO:0005793~endoplasmic reticulum-Golgi intermediate compartment	3	2.3622	0.0601866	ENSMUSG00000024875, ENSMUSG00000027879, ENSMUSG00000058569	116	68	19662	7.47794	0.999988	0.896885	53.5459
GOTERM_CC_DIRECT	GO:0005789~endoplasmic reticulum membrane	7	5.51181	0.236176	ENSMUSG00000024875, ENSMUSG00000027879, ENSMUSG00000058569, ENSMUSG00000040938, ENSMUSG00000033105, ENSMUSG00000038776, ENSMUSG00000006526	116	710	19662	1.67113	1	0.954108	96.4125
Annotation Cluster 8	Enrichment Score: 0.9257819028807435
Category	Term	Count	%	PValue	Genes	List Total	Pop Hits	Pop Total	Fold Enrichment	Bonferroni	Benjamini	FDR
UP_KEYWORDS	Endoplasmic reticulum	11	8.66142	0.0468305	ENSMUSG00000024875, ENSMUSG00000034807, ENSMUSG00000027879, ENSMUSG00000058569, ENSMUSG00000044408, ENSMUSG00000030987, ENSMUSG00000040938, ENSMUSG00000044254, ENSMUSG00000033105, ENSMUSG00000038776, ENSMUSG00000006526	125	997	22680	2.00185	0.999784	0.505125	44.4874
GOTERM_CC_DIRECT	GO:0005783~endoplasmic reticulum	12	9.44882	0.15097	ENSMUSG00000024875, ENSMUSG00000034807, ENSMUSG00000027879, ENSMUSG00000058569, ENSMUSG00000044408, ENSMUSG00000030987, ENSMUSG00000040938, ENSMUSG00000044254, ENSMUSG00000033105, ENSMUSG00000038776, ENSMUSG00000015335, ENSMUSG00000006526	116	1323	19662	1.53741	1	0.934304	86.7537
GOTERM_CC_DIRECT	GO:0005789~endoplasmic reticulum membrane	7	5.51181	0.236176	ENSMUSG00000024875, ENSMUSG00000027879, ENSMUSG00000058569, ENSMUSG00000040938, ENSMUSG00000033105, ENSMUSG00000038776, ENSMUSG00000006526	116	710	19662	1.67113	1	0.954108	96.4125
Annotation Cluster 9	Enrichment Score: 0.761153945502711
Category	Term	Count	%	PValue	Genes	List Total	Pop Hits	Pop Total	Fold Enrichment	Bonferroni	Benjamini	FDR
GOTERM_CC_DIRECT	GO:0000139~Golgi membrane	6	4.72441	0.0878945	ENSMUSG00000042763, ENSMUSG00000047379, ENSMUSG00000027879, ENSMUSG00000058569, ENSMUSG00000034118, ENSMUSG00000027575	116	403	19662	2.52357	1	0.909746	67.9005
UP_KEYWORDS	Signal-anchor	5	3.93701	0.219717	ENSMUSG00000042763, ENSMUSG00000047379, ENSMUSG00000034118, ENSMUSG00000038776, ENSMUSG00000029156	125	439	22680	2.06651	1	0.813521	95.2379
UP_SEQ_FEATURE	topological domain:Lumenal	5	3.93701	0.269596	ENSMUSG00000042763, ENSMUSG00000047379, ENSMUSG00000058569, ENSMUSG00000044408, ENSMUSG00000034118	112	427	18012	1.88315	1	0.99996	98.5641
Annotation Cluster 10	Enrichment Score: 0.6998642535515839
Category	Term	Count	%	PValue	Genes	List Total	Pop Hits	Pop Total	Fold Enrichment	Bonferroni	Benjamini	FDR
GOTERM_BP_DIRECT	GO:0045892~negative regulation of transcription, DNA-templated	7	5.51181	0.112956	ENSMUSG00000022471, ENSMUSG00000025223, ENSMUSG00000020738, ENSMUSG00000062906, ENSMUSG00000021775, ENSMUSG00000034157, ENSMUSG00000038550	104	579	18082	2.102	1	0.999557	81.75
UP_KEYWORDS	Biological rhythms	3	2.3622	0.151259	ENSMUSG00000021775, ENSMUSG00000034157, ENSMUSG00000038550	125	126	22680	4.32	1	0.798823	86.6346
GOTERM_BP_DIRECT	GO:0048511~rhythmic process	3	2.3622	0.165366	ENSMUSG00000021775, ENSMUSG00000034157, ENSMUSG00000038550	104	128	18082	4.07497	1	0.999712	92.3103
UP_KEYWORDS	Repressor	4	3.14961	0.561645	ENSMUSG00000062906, ENSMUSG00000021775, ENSMUSG00000034157, ENSMUSG00000038550	125	534	22680	1.3591	1	0.965803	99.996
Annotation Cluster 11	Enrichment Score: 0.6186013372718321
Category	Term	Count	%	PValue	Genes	List Total	Pop Hits	Pop Total	Fold Enrichment	Bonferroni	Benjamini	FDR
GOTERM_MF_DIRECT	GO:0003735~structural constituent of ribosome	4	3.14961	0.189337	ENSMUSG00000024902, ENSMUSG00000063171, ENSMUSG00000055553, ENSMUSG00000038274	100	264	17446	2.64333	1	0.997728	92.8448
GOTERM_BP_DIRECT	GO:0006412~translation	5	3.93701	0.195377	ENSMUSG00000024902, ENSMUSG00000027613, ENSMUSG00000063171, ENSMUSG00000055553, ENSMUSG00000038274	104	401	18082	2.1679	1	0.999865	95.4268
UP_KEYWORDS	Ribonucleoprotein	4	3.14961	0.237731	ENSMUSG00000024902, ENSMUSG00000063171, ENSMUSG00000028010, ENSMUSG00000038274	125	308	22680	2.35636	1	0.829579	96.4246
GOTERM_CC_DIRECT	GO:0005840~ribosome	3	2.3622	0.301087	ENSMUSG00000024902, ENSMUSG00000055553, ENSMUSG00000038274	116	188	19662	2.70479	1	0.978853	98.8022
UP_KEYWORDS	Ribosomal protein	3	2.3622	0.304865	ENSMUSG00000024902, ENSMUSG00000063171, ENSMUSG00000038274	125	203	22680	2.68138	1	0.87313	98.8466
Annotation Cluster 12	Enrichment Score: 0.5363823469488943
Category	Term	Count	%	PValue	Genes	List Total	Pop Hits	Pop Total	Fold Enrichment	Bonferroni	Benjamini	FDR
UP_KEYWORDS	Cilium biogenesis/degradation	3	2.3622	0.178342	ENSMUSG00000024667, ENSMUSG00000022677, ENSMUSG00000039183	125	140	22680	3.888	1	0.792256	91.0226
GOTERM_BP_DIRECT	GO:0030030~cell projection organization	3	2.3622	0.212596	ENSMUSG00000024667, ENSMUSG00000022677, ENSMUSG00000039183	104	151	18082	3.45428	1	0.999874	96.6357
UP_KEYWORDS	Cell projection	6	4.72441	0.313053	ENSMUSG00000009292, ENSMUSG00000024667, ENSMUSG00000028826, ENSMUSG00000020150, ENSMUSG00000022677, ENSMUSG00000039183	125	678	22680	1.60566	1	0.873212	99.0027
GOTERM_CC_DIRECT	GO:0042995~cell projection	5	3.93701	0.60262	ENSMUSG00000024667, ENSMUSG00000028826, ENSMUSG00000020150, ENSMUSG00000022677, ENSMUSG00000039183	116	712	19662	1.19031	1	0.99401	99.9989
Annotation Cluster 13	Enrichment Score: 0.48030720798369786
Category	Term	Count	%	PValue	Genes	List Total	Pop Hits	Pop Total	Fold Enrichment	Bonferroni	Benjamini	FDR
UP_KEYWORDS	Activator	7	5.51181	0.127536	ENSMUSG00000034974, ENSMUSG00000022338, ENSMUSG00000022471, ENSMUSG00000001016, ENSMUSG00000066042, ENSMUSG00000021775, ENSMUSG00000073062	125	624	22680	2.03538	1	0.777041	81.2544
UP_KEYWORDS	Transcription	14	11.0236	0.21583	ENSMUSG00000035834, ENSMUSG00000022338, ENSMUSG00000022471, ENSMUSG00000066042, ENSMUSG00000006335, ENSMUSG00000009741, ENSMUSG00000073062, ENSMUSG00000034974, ENSMUSG00000062906, ENSMUSG00000001016, ENSMUSG00000021775, ENSMUSG00000051351, ENSMUSG00000034157, ENSMUSG00000038550	125	1859	22680	1.36641	1	0.831858	94.9384
GOTERM_BP_DIRECT	GO:0006351~transcription, DNA-templated	14	11.0236	0.274811	ENSMUSG00000035834, ENSMUSG00000022338, ENSMUSG00000022471, ENSMUSG00000066042, ENSMUSG00000006335, ENSMUSG00000009741, ENSMUSG00000073062, ENSMUSG00000034974, ENSMUSG00000062906, ENSMUSG00000001016, ENSMUSG00000021775, ENSMUSG00000051351, ENSMUSG00000034157, ENSMUSG00000038550	104	1885	18082	1.29131	1	0.999968	98.9538
UP_KEYWORDS	Transcription regulation	13	10.2362	0.278771	ENSMUSG00000022338, ENSMUSG00000022471, ENSMUSG00000066042, ENSMUSG00000006335, ENSMUSG00000009741, ENSMUSG00000073062, ENSMUSG00000034974, ENSMUSG00000062906, ENSMUSG00000001016, ENSMUSG00000021775, ENSMUSG00000051351, ENSMUSG00000034157, ENSMUSG00000038550	125	1799	22680	1.31113	1	0.862389	98.1871
UP_KEYWORDS	Nucleus	28	22.0472	0.343111	ENSMUSG00000035834, ENSMUSG00000024841, ENSMUSG00000022471, ENSMUSG00000025223, ENSMUSG00000006906, ENSMUSG00000024400, ENSMUSG00000028826, ENSMUSG00000041747, ENSMUSG00000009741, ENSMUSG00000006335, ENSMUSG00000073062, ENSMUSG00000039985, ENSMUSG00000034974, ENSMUSG00000027613, ENSMUSG00000001016, ENSMUSG00000051351, ENSMUSG00000038550, ENSMUSG00000028010, ENSMUSG00000022338, ENSMUSG00000040268,…	125	4534	22680	1.12049	1	0.893678	99.424
GOTERM_BP_DIRECT	GO:0006355~regulation of transcription, DNA-templated	13	10.2362	0.659308	ENSMUSG00000022338, ENSMUSG00000022471, ENSMUSG00000066042, ENSMUSG00000006335, ENSMUSG00000009741, ENSMUSG00000073062, ENSMUSG00000034974, ENSMUSG00000062906, ENSMUSG00000001016, ENSMUSG00000021775, ENSMUSG00000051351, ENSMUSG00000034157, ENSMUSG00000038550	104	2279	18082	0.991773	1	1	100
GOTERM_MF_DIRECT	GO:0003677~DNA binding	8	6.29921	0.910548	ENSMUSG00000022471, ENSMUSG00000025223, ENSMUSG00000001016, ENSMUSG00000009741, ENSMUSG00000006335, ENSMUSG00000051351, ENSMUSG00000021775, ENSMUSG00000037894	100	1847	17446	0.755647	1	1	100
Annotation Cluster 14	Enrichment Score: 0.2878500307788556
Category	Term	Count	%	PValue	Genes	List Total	Pop Hits	Pop Total	Fold Enrichment	Bonferroni	Benjamini	FDR
GOTERM_BP_DIRECT	GO:0006508~proteolysis	5	3.93701	0.424334	ENSMUSG00000006906, ENSMUSG00000026280, ENSMUSG00000039033, ENSMUSG00000025964, ENSMUSG00000044254	104	582	18082	1.49369	1	0.999999	99.9605
GOTERM_MF_DIRECT	GO:0008233~peptidase activity	4	3.14961	0.564308	ENSMUSG00000006906, ENSMUSG00000026280, ENSMUSG00000039033, ENSMUSG00000044254	100	516	17446	1.3524	1	0.999999	99.9971
UP_KEYWORDS	Protease	4	3.14961	0.571776	ENSMUSG00000006906, ENSMUSG00000026280, ENSMUSG00000039033, ENSMUSG00000044254	125	542	22680	1.33904	1	0.966373	99.997
Annotation Cluster 15	Enrichment Score: 0.28371672132811504
Category	Term	Count	%	PValue	Genes	List Total	Pop Hits	Pop Total	Fold Enrichment	Bonferroni	Benjamini	FDR
UP_SEQ_FEATURE	nucleotide phosphate-binding region:ATP	11	8.66142	0.0732723	ENSMUSG00000034974, ENSMUSG00000004187, ENSMUSG00000029062, ENSMUSG00000024621, ENSMUSG00000032456, ENSMUSG00000018830, ENSMUSG00000066952, ENSMUSG00000057788, ENSMUSG00000074652, ENSMUSG00000039183, ENSMUSG00000038481	112	963	18012	1.837	1	0.997814	64.2219
UP_SEQ_FEATURE	active site:Proton acceptor	7	5.51181	0.273438	ENSMUSG00000034974, ENSMUSG00000029062, ENSMUSG00000024621, ENSMUSG00000022751, ENSMUSG00000031641, ENSMUSG00000033105, ENSMUSG00000038481	112	710	18012	1.58556	1	0.999913	98.6628
UP_KEYWORDS	Kinase	5	3.93701	0.543044	ENSMUSG00000034974, ENSMUSG00000029062, ENSMUSG00000037514, ENSMUSG00000024621, ENSMUSG00000038481	125	707	22680	1.28317	1	0.968125	99.9933
INTERPRO	IPR000719:Protein kinase, catalytic domain	4	3.14961	0.551575	ENSMUSG00000034974, ENSMUSG00000029062, ENSMUSG00000024621, ENSMUSG00000038481	116	515	20594	1.37891	1	1	99.9969
INTERPRO	IPR008271:Serine/threonine-protein kinase, active site	3	2.3622	0.557357	ENSMUSG00000034974, ENSMUSG00000029062, ENSMUSG00000038481	116	333	20594	1.59941	1	1	99.9974
GOTERM_MF_DIRECT	GO:0004672~protein kinase activity	4	3.14961	0.583899	ENSMUSG00000034974, ENSMUSG00000029062, ENSMUSG00000024621, ENSMUSG00000038481	100	531	17446	1.3142	1	0.999997	99.9984
SMART	SM00220:S_TKc	3	2.3622	0.601032	ENSMUSG00000034974, ENSMUSG00000029062, ENSMUSG00000038481	56	380	10425	1.46969	1	0.999987	99.9851
UP_SEQ_FEATURE	domain:Protein kinase	4	3.14961	0.601531	ENSMUSG00000034974, ENSMUSG00000029062, ENSMUSG00000024621, ENSMUSG00000038481	112	502	18012	1.28145	1	1	99.9996
INTERPRO	IPR011009:Protein kinase-like domain	4	3.14961	0.603802	ENSMUSG00000034974, ENSMUSG00000029062, ENSMUSG00000024621, ENSMUSG00000038481	116	556	20594	1.27723	1	1	99.9994
GOTERM_BP_DIRECT	GO:0006468~protein phosphorylation	4	3.14961	0.641684	ENSMUSG00000034974, ENSMUSG00000029062, ENSMUSG00000024621, ENSMUSG00000038481	104	576	18082	1.2074	1	1	100
INTERPRO	IPR017441:Protein kinase, ATP binding site	3	2.3622	0.649105	ENSMUSG00000034974, ENSMUSG00000024621, ENSMUSG00000038481	116	394	20594	1.35179	1	1	99.9999
UP_KEYWORDS	Serine/threonine-protein kinase	3	2.3622	0.652343	ENSMUSG00000034974, ENSMUSG00000029062, ENSMUSG00000038481	125	405	22680	1.344	1	0.979224	99.9998
GOTERM_BP_DIRECT	GO:0016310~phosphorylation	4	3.14961	0.682119	ENSMUSG00000034974, ENSMUSG00000029062, ENSMUSG00000024621, ENSMUSG00000038481	104	612	18082	1.13638	1	1	100
UP_SEQ_FEATURE	binding site:ATP	4	3.14961	0.701489	ENSMUSG00000034974, ENSMUSG00000029062, ENSMUSG00000024621, ENSMUSG00000038481	112	583	18012	1.10341	1	1	100
GOTERM_MF_DIRECT	GO:0004674~protein serine/threonine kinase activity	3	2.3622	0.702423	ENSMUSG00000034974, ENSMUSG00000029062, ENSMUSG00000038481	100	428	17446	1.22285	1	0.999998	100
GOTERM_MF_DIRECT	GO:0016301~kinase activity	4	3.14961	0.741618	ENSMUSG00000034974, ENSMUSG00000029062, ENSMUSG00000024621, ENSMUSG00000038481	100	674	17446	1.03537	1	0.999999	100
Annotation Cluster 16	Enrichment Score: 0.22896175675278937
Category	Term	Count	%	PValue	Genes	List Total	Pop Hits	Pop Total	Fold Enrichment	Bonferroni	Benjamini	FDR
UP_KEYWORDS	GTP-binding	3	2.3622	0.544091	ENSMUSG00000034789, ENSMUSG00000033434, ENSMUSG00000020440	125	332	22680	1.63952	1	0.96567	99.9935
UP_SEQ_FEATURE	nucleotide phosphate-binding region:GTP	3	2.3622	0.587863	ENSMUSG00000034789, ENSMUSG00000033434, ENSMUSG00000020440	112	319	18012	1.51243	1	1	99.9994
GOTERM_MF_DIRECT	GO:0005525~GTP binding	3	2.3622	0.642935	ENSMUSG00000034789, ENSMUSG00000033434, ENSMUSG00000020440	100	383	17446	1.36653	1	0.999999	99.9998
Annotation Cluster 17	Enrichment Score: 0.13430405271370296
Category	Term	Count	%	PValue	Genes	List Total	Pop Hits	Pop Total	Fold Enrichment	Bonferroni	Benjamini	FDR
GOTERM_CC_DIRECT	GO:0016020~membrane	43	33.8583	0.452081	ENSMUSG00000024208, ENSMUSG00000062825, ENSMUSG00000024875, ENSMUSG00000034807, ENSMUSG00000022471, ENSMUSG00000001227, ENSMUSG00000006906, ENSMUSG00000028826, ENSMUSG00000024261, ENSMUSG00000074652, ENSMUSG00000044408, ENSMUSG00000035762, ENSMUSG00000040746, ENSMUSG00000019894, ENSMUSG00000029156, ENSMUSG00000038776, ENSMUSG00000009292, ENSMUSG00000034789, ENSMUSG00000024797, ENSMUSG00000001016,…	116	6998	19662	1.04151	1	0.980397	99.9407
UP_SEQ_FEATURE	transmembrane region	28	22.0472	0.498808	ENSMUSG00000024875, ENSMUSG00000001227, ENSMUSG00000074652, ENSMUSG00000024261, ENSMUSG00000028826, ENSMUSG00000044408, ENSMUSG00000035762, ENSMUSG00000040746, ENSMUSG00000019894, ENSMUSG00000029156, ENSMUSG00000038776, ENSMUSG00000009292, ENSMUSG00000030987, ENSMUSG00000025964, ENSMUSG00000015335, ENSMUSG00000047379, ENSMUSG00000058569, ENSMUSG00000040938, ENSMUSG00000006526, ENSMUSG00000042763,…	112	4312	18012	1.04429	1	1	99.9911
UP_SEQ_FEATURE	topological domain:Cytoplasmic	19	14.9606	0.514028	ENSMUSG00000001227, ENSMUSG00000024875, ENSMUSG00000047379, ENSMUSG00000074652, ENSMUSG00000024261, ENSMUSG00000058569, ENSMUSG00000044408, ENSMUSG00000040938, ENSMUSG00000019894, ENSMUSG00000029156, ENSMUSG00000042763, ENSMUSG00000009292, ENSMUSG00000024621, ENSMUSG00000027879, ENSMUSG00000034118, ENSMUSG00000030987, ENSMUSG00000068227, ENSMUSG00000025964, ENSMUSG00000038034	112	2880	18012	1.06097	1	1	99.9942
UP_KEYWORDS	Glycoprotein	19	14.9606	0.787935	ENSMUSG00000034807, ENSMUSG00000001227, ENSMUSG00000047379, ENSMUSG00000028826, ENSMUSG00000058569, ENSMUSG00000035762, ENSMUSG00000044254, ENSMUSG00000029156, ENSMUSG00000019894, ENSMUSG00000040746, ENSMUSG00000024621, ENSMUSG00000027316, ENSMUSG00000034118, ENSMUSG00000030987, ENSMUSG00000068227, ENSMUSG00000038034, ENSMUSG00000025964, ENSMUSG00000000876, ENSMUSG00000007030	125	3815	22680	0.903633	1	0.99362	100
UP_SEQ_FEATURE	glycosylation site:N-linked (GlcNAc...)	20	15.748	0.793533	ENSMUSG00000034807, ENSMUSG00000001227, ENSMUSG00000047379, ENSMUSG00000074652, ENSMUSG00000028826, ENSMUSG00000058569, ENSMUSG00000035762, ENSMUSG00000044254, ENSMUSG00000029156, ENSMUSG00000019894, ENSMUSG00000040746, ENSMUSG00000024621, ENSMUSG00000027316, ENSMUSG00000034118, ENSMUSG00000030987, ENSMUSG00000068227, ENSMUSG00000038034, ENSMUSG00000025964, ENSMUSG00000000876, ENSMUSG00000007030	112	3563	18012	0.90273	1	1	100
UP_KEYWORDS	Transmembrane helix	31	24.4094	0.952853	ENSMUSG00000001227, ENSMUSG00000024875, ENSMUSG00000024400, ENSMUSG00000021763, ENSMUSG00000028826, ENSMUSG00000024261, ENSMUSG00000035762, ENSMUSG00000044408, ENSMUSG00000029156, ENSMUSG00000038776, ENSMUSG00000019894, ENSMUSG00000040746, ENSMUSG00000009292, ENSMUSG00000056938, ENSMUSG00000030987, ENSMUSG00000025964, ENSMUSG00000015335, ENSMUSG00000047379, ENSMUSG00000058569, ENSMUSG00000040938,…	125	6938	22680	0.8107	1	0.999851	100
UP_KEYWORDS	Membrane	40	31.4961	0.953287	ENSMUSG00000024208, ENSMUSG00000001227, ENSMUSG00000024875, ENSMUSG00000006906, ENSMUSG00000021763, ENSMUSG00000024400, ENSMUSG00000028826, ENSMUSG00000024261, ENSMUSG00000074652, ENSMUSG00000044408, ENSMUSG00000035762, ENSMUSG00000040746, ENSMUSG00000029156, ENSMUSG00000038776, ENSMUSG00000019894, ENSMUSG00000009292, ENSMUSG00000034789, ENSMUSG00000056938, ENSMUSG00000027316, ENSMUSG00000030987,…	125	8683	22680	0.83584	1	0.999833	100
UP_KEYWORDS	Transmembrane	31	24.4094	0.954576	ENSMUSG00000001227, ENSMUSG00000024875, ENSMUSG00000024400, ENSMUSG00000021763, ENSMUSG00000028826, ENSMUSG00000024261, ENSMUSG00000035762, ENSMUSG00000044408, ENSMUSG00000029156, ENSMUSG00000038776, ENSMUSG00000019894, ENSMUSG00000040746, ENSMUSG00000009292, ENSMUSG00000056938, ENSMUSG00000030987, ENSMUSG00000025964, ENSMUSG00000015335, ENSMUSG00000047379, ENSMUSG00000058569, ENSMUSG00000040938,…	125	6955	22680	0.808719	1	0.999823	100
GOTERM_CC_DIRECT	GO:0016021~integral component of membrane	31	24.4094	0.984036	ENSMUSG00000001227, ENSMUSG00000024875, ENSMUSG00000024400, ENSMUSG00000021763, ENSMUSG00000028826, ENSMUSG00000024261, ENSMUSG00000035762, ENSMUSG00000044408, ENSMUSG00000029156, ENSMUSG00000038776, ENSMUSG00000019894, ENSMUSG00000040746, ENSMUSG00000009292, ENSMUSG00000056938, ENSMUSG00000030987, ENSMUSG00000025964, ENSMUSG00000015335, ENSMUSG00000047379, ENSMUSG00000058569, ENSMUSG00000040938,…	116	6878	19662	0.763958	1	1	100
Annotation Cluster 18	Enrichment Score: 0.11893286569051204
Category	Term	Count	%	PValue	Genes	List Total	Pop Hits	Pop Total	Fold Enrichment	Bonferroni	Benjamini	FDR
INTERPRO	IPR013083:Zinc finger, RING/FYVE/PHD-type	4	3.14961	0.454018	ENSMUSG00000078627, ENSMUSG00000058498, ENSMUSG00000040746, ENSMUSG00000003421	116	445	20594	1.59582	1	1	99.9601
UP_KEYWORDS	Metal-binding	17	13.3858	0.776651	ENSMUSG00000036820, ENSMUSG00000006906, ENSMUSG00000047379, ENSMUSG00000024261, ENSMUSG00000039163, ENSMUSG00000027575, ENSMUSG00000073062, ENSMUSG00000033434, ENSMUSG00000061046, ENSMUSG00000040746, ENSMUSG00000039183, ENSMUSG00000078627, ENSMUSG00000058498, ENSMUSG00000069844, ENSMUSG00000030987, ENSMUSG00000051351, ENSMUSG00000021775	125	3395	22680	0.908536	1	0.99374	100
GOTERM_MF_DIRECT	GO:0046872~metal ion binding	17	13.3858	0.816092	ENSMUSG00000036820, ENSMUSG00000006906, ENSMUSG00000047379, ENSMUSG00000055917, ENSMUSG00000024261, ENSMUSG00000039163, ENSMUSG00000027575, ENSMUSG00000073062, ENSMUSG00000033434, ENSMUSG00000061046, ENSMUSG00000040746, ENSMUSG00000039183, ENSMUSG00000058498, ENSMUSG00000069844, ENSMUSG00000030987, ENSMUSG00000021775, ENSMUSG00000051351	100	3355	17446	0.884	1	1	100
UP_KEYWORDS	Zinc-finger	7	5.51181	0.864519	ENSMUSG00000078627, ENSMUSG00000058498, ENSMUSG00000051351, ENSMUSG00000021775, ENSMUSG00000073062, ENSMUSG00000027575, ENSMUSG00000040746	125	1565	22680	0.811553	1	0.998131	100
GOTERM_MF_DIRECT	GO:0008270~zinc ion binding	5	3.93701	0.8665	ENSMUSG00000078627, ENSMUSG00000058498, ENSMUSG00000021775, ENSMUSG00000040746, ENSMUSG00000015335	100	1075	17446	0.811442	1	1	100
UP_KEYWORDS	Zinc	9	7.08661	0.897059	ENSMUSG00000006906, ENSMUSG00000078627, ENSMUSG00000058498, ENSMUSG00000051351, ENSMUSG00000021775, ENSMUSG00000073062, ENSMUSG00000027575, ENSMUSG00000040746, ENSMUSG00000061046	125	2099	22680	0.77797	1	0.998991	100
Annotation Cluster 19	Enrichment Score: 0.10829015976354116
Category	Term	Count	%	PValue	Genes	List Total	Pop Hits	Pop Total	Fold Enrichment	Bonferroni	Benjamini	FDR
GOTERM_CC_DIRECT	GO:0005887~integral component of plasma membrane	7	5.51181	0.650645	ENSMUSG00000009292, ENSMUSG00000001227, ENSMUSG00000021763, ENSMUSG00000030987, ENSMUSG00000040938, ENSMUSG00000019894, ENSMUSG00000029156	116	1126	19662	1.05373	1	0.995908	99.9998
GOTERM_BP_DIRECT	GO:0006811~ion transport	3	2.3622	0.849923	ENSMUSG00000009292, ENSMUSG00000030987, ENSMUSG00000019894	104	584	18082	0.893144	1	1	100
UP_KEYWORDS	Ion transport	3	2.3622	0.855866	ENSMUSG00000009292, ENSMUSG00000030987, ENSMUSG00000019894	125	619	22680	0.879354	1	0.997967	100
Annotation Cluster 20	Enrichment Score: 0.10421071539676005
Category	Term	Count	%	PValue	Genes	List Total	Pop Hits	Pop Total	Fold Enrichment	Bonferroni	Benjamini	FDR
UP_KEYWORDS	Ubl conjugation	9	7.08661	0.584621	ENSMUSG00000034974, ENSMUSG00000022471, ENSMUSG00000025223, ENSMUSG00000024621, ENSMUSG00000006906, ENSMUSG00000020738, ENSMUSG00000024400, ENSMUSG00000040746, ENSMUSG00000037894	125	1505	22680	1.08502	1	0.967812	99.9979
UP_KEYWORDS	Isopeptide bond	4	3.14961	0.897661	ENSMUSG00000022471, ENSMUSG00000020738, ENSMUSG00000024400, ENSMUSG00000037894	125	953	22680	0.761553	1	0.998886	100
GOTERM_BP_DIRECT	GO:0045944~positive regulation of transcription from RNA polymerase II promoter	4	3.14961	0.927643	ENSMUSG00000022471, ENSMUSG00000025223, ENSMUSG00000020738, ENSMUSG00000037894	104	995	18082	0.698956	1	1	100
Annotation Cluster 21	Enrichment Score: 0.04413220568849086
Category	Term	Count	%	PValue	Genes	List Total	Pop Hits	Pop Total	Fold Enrichment	Bonferroni	Benjamini	FDR
SMART	SM00355:ZnF_C2H2	3	2.3622	0.888804	ENSMUSG00000055917, ENSMUSG00000051351, ENSMUSG00000073062	56	693	10425	0.805891	1	1	100
INTERPRO	IPR015880:Zinc finger, C2H2-like	3	2.3622	0.902957	ENSMUSG00000055917, ENSMUSG00000051351, ENSMUSG00000073062	116	693	20594	0.768548	1	1	100
INTERPRO	IPR007087:Zinc finger, C2H2	3	2.3622	0.918608	ENSMUSG00000055917, ENSMUSG00000051351, ENSMUSG00000073062	116	731	20594	0.728596	1	1	100
Annotation Cluster 22	Enrichment Score: 0.041858604507922
Category	Term	Count	%	PValue	Genes	List Total	Pop Hits	Pop Total	Fold Enrichment	Bonferroni	Benjamini	FDR
UP_KEYWORDS	Glycoprotein	19	14.9606	0.787935	ENSMUSG00000034807, ENSMUSG00000001227, ENSMUSG00000047379, ENSMUSG00000028826, ENSMUSG00000058569, ENSMUSG00000035762, ENSMUSG00000044254, ENSMUSG00000029156, ENSMUSG00000019894, ENSMUSG00000040746, ENSMUSG00000024621, ENSMUSG00000027316, ENSMUSG00000034118, ENSMUSG00000030987, ENSMUSG00000068227, ENSMUSG00000038034, ENSMUSG00000025964, ENSMUSG00000000876, ENSMUSG00000007030	125	3815	22680	0.903633	1	0.99362	100
UP_SEQ_FEATURE	glycosylation site:N-linked (GlcNAc...)	20	15.748	0.793533	ENSMUSG00000034807, ENSMUSG00000001227, ENSMUSG00000047379, ENSMUSG00000074652, ENSMUSG00000028826, ENSMUSG00000058569, ENSMUSG00000035762, ENSMUSG00000044254, ENSMUSG00000029156, ENSMUSG00000019894, ENSMUSG00000040746, ENSMUSG00000024621, ENSMUSG00000027316, ENSMUSG00000034118, ENSMUSG00000030987, ENSMUSG00000068227, ENSMUSG00000038034, ENSMUSG00000025964, ENSMUSG00000000876, ENSMUSG00000007030	112	3563	18012	0.90273	1	1	100
UP_SEQ_FEATURE	signal peptide	12	9.44882	0.990292	ENSMUSG00000001227, ENSMUSG00000034807, ENSMUSG00000024621, ENSMUSG00000058569, ENSMUSG00000027316, ENSMUSG00000030987, ENSMUSG00000068227, ENSMUSG00000038034, ENSMUSG00000025964, ENSMUSG00000007030, ENSMUSG00000044254, ENSMUSG00000040746	112	3124	18012	0.617752	1	1	100
UP_KEYWORDS	Signal	14	11.0236	0.998549	ENSMUSG00000004187, ENSMUSG00000001227, ENSMUSG00000034807, ENSMUSG00000024621, ENSMUSG00000058569, ENSMUSG00000009741, ENSMUSG00000027316, ENSMUSG00000030987, ENSMUSG00000068227, ENSMUSG00000038034, ENSMUSG00000025964, ENSMUSG00000007030, ENSMUSG00000044254, ENSMUSG00000040746	125	4543	22680	0.559137	1	1	100
UP_SEQ_FEATURE	disulfide bond	7	5.51181	0.998892	ENSMUSG00000001227, ENSMUSG00000024621, ENSMUSG00000068227, ENSMUSG00000038034, ENSMUSG00000025964, ENSMUSG00000044254, ENSMUSG00000029156	112	2510	18012	0.448506	1	1	100
